# Supplementary material for: ﻿Hedyotiskonhanungensis (Rubiaceae): A new species from the central highlands of Vietnam
Source: PhytoKeys. 2023 Mar 9;221:73–84. doi: 10.3897/phytokeys.221.95895 (PMC10209709; doi:10.3897/phytokeys.221.95895)
Supplement: XML Treatment for Hedyotis konhanungensis [file phytokeys.221.95895-treatment1.xml]

<!DOCTYPE tp:taxon-treatment
  PUBLIC "-//TaxonX//DTD Taxonomic Treatment Publishing DTD v0 20100105//EN" "tax-treatment-NSO.dtd">
<tp:taxon-treatment xmlns:tp="http://www.plazi.org/taxpub"><tp:treatment-meta><kwd-group><label>Taxon classification</label><kwd>
                <named-content content-type="kingdom">Plantae</named-content>
              </kwd><kwd>
                <named-content content-type="order">Gentianales</named-content>
              </kwd><kwd>
                <named-content content-type="family">Rubiaceae</named-content>
              </kwd></kwd-group><mixed-citation publication-type="journal"><person-group><name><surname>Quang</surname><given-names>Bui Hong</given-names></name><name><surname>Nguyen</surname><given-names>Khang Sinh</given-names></name><name><surname>Le</surname><given-names>Tuan Anh</given-names></name><name><surname>Linh</surname><given-names>Le Thi Mai</given-names></name><name><surname>Nguyen</surname><given-names>Quoc Luan</given-names></name><name><surname>Ngo</surname><given-names>Duy Hoang Vu</given-names></name><name><surname>Wu</surname><given-names>Lei</given-names></name><name><surname>Neupane</surname><given-names>Suman</given-names></name></person-group><article-title>﻿<italic><tp:taxon-name><tp:taxon-name-part taxon-name-part-type="genus" reg="Hedyotis">Hedyotis</tp:taxon-name-part><tp:taxon-name-part taxon-name-part-type="species" reg="konhanungensis">konhanungensis</tp:taxon-name-part></tp:taxon-name></italic> (<tp:taxon-name><tp:taxon-name-part taxon-name-part-type="family">Rubiaceae</tp:taxon-name-part></tp:taxon-name>): A new species from the central highlands of Vietnam</article-title><source>PhytoKeys</source><day>09</day><month>03</month><year>2023</year><volume>221</volume><fpage>73</fpage><lpage>84</lpage><pub-id pub-id-type="doi">10.3897/phytokeys.221.95895</pub-id></mixed-citation></tp:treatment-meta><tp:nomenclature><label>﻿</label><tp:taxon-name>
              <object-id xmlns:xlink="http://www.w3.org/1999/xlink" content-type="arpha" xlink:type="simple">AEE11259-0F75-5C0A-ACC1-758BD4048DB5</object-id>
              <tp:taxon-name-part taxon-name-part-type="genus" reg="Hedyotis">Hedyotis</tp:taxon-name-part>
              <tp:taxon-name-part taxon-name-part-type="species" reg="konhanungensis">konhanungensis</tp:taxon-name-part>
              <object-id xmlns:xlink="http://www.w3.org/1999/xlink" content-type="ipni" xlink:type="simple">urn:lsid:ipni.org:names:77315486-1</object-id>
            </tp:taxon-name><tp:taxon-authority>B.H.Quang, T.A.Le, K.S.Nguyen &amp; Neupane</tp:taxon-authority><tp:taxon-status xmlns:xlink="http://www.w3.org/1999/xlink" xlink:type="simple">sp. nov.</tp:taxon-status><xref ref-type="fig" rid="F2">Figs 2</xref><xref ref-type="fig" rid="F3">, 3</xref><xref ref-type="table" rid="T1">, Table 1</xref></tp:nomenclature><tp:treatment-sec sec-type="material" id="SECID0ETDAE"><title>Type.</title><p>Vietnam. Central Highlands of Vietnam, Kon Ha Nung Biosphere Reserve, Gia Lai province: K’Bang District, Kon Pne Commune, <named-content xmlns:xlink="http://www.w3.org/1999/xlink" content-type="dwc:verbatimCoordinates" xlink:type="simple"><named-content content-type="geo-json" specific-use="{&#34;type&#34;:&#34;Point&#34;,&#34;coordinates&#34;:[108.346667,14.348056]}" id="NCID0E3DAE" xlink:type="simple">14°20'53"N, 108°20'48"E</named-content></named-content>, primary evergreen forest slopes at elevation 1150 m a.s.l., 28 November 2021, Nguyen Quoc Luan, Ngo Duy Hoang Vu &amp; Le Tuan Anh LTA 531 (holotype: <named-content xmlns:xlink="http://www.w3.org/1999/xlink" content-type="dwc:institutional_code" xlink:title="Vietnam National Museum of Nature" xlink:href="http://grbio.org/institution/vietnam-national-museum-nature" xlink:type="simple">VNMN</named-content>!; isotypes: <abbrev xmlns:xlink="http://www.w3.org/1999/xlink" xlink:title="Institute of Ecology and Biological Resources, Vietnam Academy of Sciences and Technology" id="ABBRID0EFEAE" xlink:type="simple">HN</abbrev>!).</p></tp:treatment-sec><tp:treatment-sec sec-type="diagnosis" id="SECID0EJEAE"><title>Diagnosis.</title><p><italic><tp:taxon-name><tp:taxon-name-part taxon-name-part-type="genus" reg="Hedyotis">Hedyotis</tp:taxon-name-part><tp:taxon-name-part taxon-name-part-type="species" reg="konhanungensis">konhanungensis</tp:taxon-name-part></tp:taxon-name></italic> is similar to <italic><tp:taxon-name><tp:taxon-name-part taxon-name-part-type="genus" reg="Hedyotis">H.</tp:taxon-name-part><tp:taxon-name-part taxon-name-part-type="species" reg="shenzhenensis">shenzhenensis</tp:taxon-name-part></tp:taxon-name></italic>, <italic><tp:taxon-name><tp:taxon-name-part taxon-name-part-type="genus" reg="Hedyotis">H.</tp:taxon-name-part><tp:taxon-name-part taxon-name-part-type="species" reg="shiuyingiae">shiuyingiae</tp:taxon-name-part></tp:taxon-name></italic> and <italic><tp:taxon-name><tp:taxon-name-part taxon-name-part-type="genus" reg="Hedyotis">H.</tp:taxon-name-part><tp:taxon-name-part taxon-name-part-type="species" reg="yangchunensis">yangchunensis</tp:taxon-name-part></tp:taxon-name></italic> from southeastern China (Guangdong and Hongkong) in the morphology of the leaf blades, floral bracts, dichasial cymes, and fruits, but differs from them by its broadly ovate or deltoid (vs. triangular or broadly triangular) stipules with entire (vs. hairy or lacerated) margins and cuspidate (vs. acute) apex, suborbicular or broadly oval (vs. subovate or ovate to lanceolate) lowest floral bracts, ovate or nearly oval (vs. triangular or subulate to lanceolate) persistent calyx lobes on fruits, and stamens in long-styled flowers inserted in lower ¼ or near the base (vs. at the middle or near the mouth) of the corolla tube (Table <xref ref-type="table" rid="T1">1</xref>).</p><table-wrap id="T1" position="float" orientation="portrait"><label>Table 1.</label><caption><p>Morphological comparison of <italic><tp:taxon-name><tp:taxon-name-part taxon-name-part-type="genus" reg="Hedyotis">Hedyotis</tp:taxon-name-part><tp:taxon-name-part taxon-name-part-type="species" reg="konhanungensis">konhanungensis</tp:taxon-name-part></tp:taxon-name></italic> with its putative closest allies. The characters of <italic><tp:taxon-name><tp:taxon-name-part taxon-name-part-type="genus" reg="Hedyotis">H.</tp:taxon-name-part><tp:taxon-name-part taxon-name-part-type="species" reg="shenzhenensis">shenzhenensis</tp:taxon-name-part></tp:taxon-name></italic> T.Chen, <italic><tp:taxon-name><tp:taxon-name-part taxon-name-part-type="genus" reg="Hedyotis">H.</tp:taxon-name-part><tp:taxon-name-part taxon-name-part-type="species" reg="shiuyingiae">shiuyingiae</tp:taxon-name-part></tp:taxon-name></italic> T.Chen and <italic><tp:taxon-name><tp:taxon-name-part taxon-name-part-type="genus" reg="Hedyotis">H.</tp:taxon-name-part><tp:taxon-name-part taxon-name-part-type="species" reg="yangchunensis">yangchunensis</tp:taxon-name-part></tp:taxon-name></italic> W.C.Ko &amp; Zhang are taken from <xref ref-type="bibr" rid="B2">Chen (2007</xref>, <xref ref-type="bibr" rid="B3">2008</xref>), and <xref ref-type="bibr" rid="B7">Gao (1995)</xref> and their type specimens respectively.</p></caption><table id="TID0ETBAG" rules="all"><tbody><tr><th rowspan="1" colspan="1">Morphological characters</th><th rowspan="1" colspan="1">
                      <italic>
                        <tp:taxon-name><tp:taxon-name-part taxon-name-part-type="genus" reg="Hedyotis">H.</tp:taxon-name-part><tp:taxon-name-part taxon-name-part-type="species" reg="konhanungensis">konhanungensis</tp:taxon-name-part></tp:taxon-name>
                      </italic>
                    </th><th rowspan="1" colspan="1">
                      <italic>
                        <tp:taxon-name><tp:taxon-name-part taxon-name-part-type="genus" reg="Hedyotis">H.</tp:taxon-name-part><tp:taxon-name-part taxon-name-part-type="species" reg="shenzhenensis">shenzhenensis</tp:taxon-name-part></tp:taxon-name>
                      </italic>
                    </th><th rowspan="1" colspan="1">
                      <italic>
                        <tp:taxon-name><tp:taxon-name-part taxon-name-part-type="genus" reg="Hedyotis">H.</tp:taxon-name-part><tp:taxon-name-part taxon-name-part-type="species" reg="shiuyingiae">shiuyingiae</tp:taxon-name-part></tp:taxon-name>
                      </italic>
                    </th><th rowspan="1" colspan="1">
                      <italic>
                        <tp:taxon-name><tp:taxon-name-part taxon-name-part-type="genus" reg="Hedyotis">H.</tp:taxon-name-part><tp:taxon-name-part taxon-name-part-type="species" reg="yangchunensis">yangchunensis</tp:taxon-name-part></tp:taxon-name>
                      </italic>
                    </th></tr><tr><td rowspan="1" colspan="1">Plant height, including the inflorescences (cm)</td><td rowspan="1" colspan="1">15–25</td><td rowspan="1" colspan="1">20–40</td><td rowspan="1" colspan="1">15–35</td><td rowspan="1" colspan="1">30–39</td></tr><tr><td rowspan="1" colspan="1">Stem</td><td rowspan="1" colspan="1">terete or subterete, 8–18 cm long</td><td rowspan="1" colspan="1">terete or subterete,1–2 cm long</td><td rowspan="1" colspan="1">slightly tetragonal, 10–22 cm long</td><td rowspan="1" colspan="1">tetragonal or subterete, 15–30 cm long</td></tr><tr><td rowspan="1" colspan="1">Leaf arrangement</td><td rowspan="1" colspan="1">evenly spaced along the stem</td><td rowspan="1" colspan="1">fascicled on short rosette-like stem</td><td rowspan="1" colspan="1">evenly spaced along the stem</td><td rowspan="1" colspan="1">evenly spaced along the stem</td></tr><tr><td rowspan="1" colspan="1">petiole length (mm)</td><td rowspan="1" colspan="1">4–6</td><td rowspan="1" colspan="1">0.5</td><td rowspan="1" colspan="1">5–10</td><td rowspan="1" colspan="1">15–20</td></tr><tr><td rowspan="1" colspan="1">blade shape and size (cm)</td><td rowspan="1" colspan="1">obovate to oval, 6–10 × 2–4</td><td rowspan="1" colspan="1">elliptic, oblong-elliptic or obovate, 8.5–15 × 5–9</td><td rowspan="1" colspan="1">broadl, lanceolate or obovate-lanceolate, 2–19 × 1.4–8</td><td rowspan="1" colspan="1">narrowly elliptic, oblanceolate or elliptic-oblong, 3–12 × 1–4.5</td></tr><tr><td rowspan="1" colspan="1">Stipule shape and size (mm)</td><td rowspan="1" colspan="1">broadly ovate or deltoid, apex cuspidate, margin entire, 2.5–3 × 5–6</td><td rowspan="1" colspan="1">triangular, apex acute, margin shortly hairy, 3–5 × 5–10</td><td rowspan="1" colspan="1">triangular, apex acute, margin dense trichomes, 4–8 × 5–10</td><td rowspan="1" colspan="1">triangular, apex and margin lacerate or deeply divided into several linear lobes, ca. 16 × 8</td></tr><tr><td rowspan="1" colspan="1">Inflorescence</td><td rowspan="1" colspan="1">
                     Longistylous flowers lax or not congested into a head-like inflorescence</td><td rowspan="1" colspan="1">
                     Longistylous flowers lax or not congested into a head-like inflorescence</td><td rowspan="1" colspan="1">
                     Longistylous flowers congested into a head-like inflorescence</td><td rowspan="1" colspan="1">
                     Longistylous flowers congested into cymose or capitate inflorescence</td></tr><tr><td rowspan="1" colspan="1">Peduncle length (cm)</td><td rowspan="1" colspan="1">2–4</td><td rowspan="1" colspan="1">10–18</td><td rowspan="1" colspan="1">10</td><td rowspan="1" colspan="1">3–4</td></tr><tr><td rowspan="1" colspan="1">Lowest floral bracts</td><td rowspan="1" colspan="1">suborbicular or broadly oval, 2–2.5 × 1.5–2 cm</td><td rowspan="1" colspan="1">subovate, 2.5–3 × 1.8–2 cm or sometimes larger</td><td rowspan="1" colspan="1">ovate to lanceolate, 0.6–2.5 × 0.2–1 cm</td><td rowspan="1" colspan="1">ovate, ca. 1.5 × 0.5–0.6 cm</td></tr><tr><td rowspan="1" colspan="1">Calyx lobes</td><td rowspan="1" colspan="1">ovate or nearly oval, 1.7–2.2 × 0.8–1.4 mm</td><td rowspan="1" colspan="1">subulate, ca. 1.5 mm long</td><td rowspan="1" colspan="1">subulate, ca. 3 mm long</td><td rowspan="1" colspan="1">unknown</td></tr><tr><td rowspan="1" colspan="5">Corolla</td></tr><tr><td rowspan="1" colspan="1">outer colour</td><td rowspan="1" colspan="1">bluish purple</td><td rowspan="1" colspan="1">white</td><td rowspan="1" colspan="1">purplish white</td><td rowspan="1" colspan="1">unknown</td></tr><tr><td rowspan="1" colspan="1">tube dimension and shape</td><td rowspan="1" colspan="1">6–7 × 1–1.5 mm, slightly enlarged both ends</td><td rowspan="1" colspan="1">ca.3 × 1.5–1.8 mm, slightly narrower near mouth</td><td rowspan="1" colspan="1">tube ca. 4.5 × 2–2.5 mm, enlarged at mouth</td><td rowspan="1" colspan="1">unknown</td></tr><tr><td rowspan="1" colspan="1">Stamens of long-styled flowers</td><td rowspan="1" colspan="1">inserted in lower ¼ (or near the base) of corolla tube</td><td rowspan="1" colspan="1">inserted in upper ¼ (or near the throat) of corolla tube</td><td rowspan="1" colspan="1">inserted in ½ (or middle) of corolla tube</td><td rowspan="1" colspan="1">unknown</td></tr><tr><td rowspan="2" colspan="1">Stamens of short-styled flowers</td><td rowspan="1" colspan="1">inserted in the upper ¼ (or near the throat) of corolla tube;</td><td rowspan="1" colspan="1">inserted near the throat of corolla tube;</td><td rowspan="1" colspan="1">inserted near base of corolla tube;</td><td rowspan="2" colspan="1">unknown</td></tr><tr><td rowspan="1" colspan="1">filaments ca. 0.2 mm long, not exserted beyond corolla mouth</td><td rowspan="1" colspan="1">filaments ca. 0.8 mm long, exserted beyond corolla mouth</td><td rowspan="1" colspan="1">filaments ca. 0.3 mm long, not exserted beyond corolla mouth</td></tr><tr><td rowspan="1" colspan="1">Persistent calyx lobes on fruits</td><td rowspan="1" colspan="1">ovate or nearly oval, 1.8–2.3 × 0.8–1.5 mm, unveined</td><td rowspan="1" colspan="1">narrowly triangular or subulate, 1.2–2 × 0.5–0.7 mm, unveined</td><td rowspan="1" colspan="1">narrowly triangular or subulate, 3–4 × ca.1 mm, unveined</td><td rowspan="1" colspan="1">lanceolate, 3–6 × 1.2–3 mm, veined</td></tr></tbody></table></table-wrap><fig id="F2" position="float" orientation="portrait"><object-id xmlns:xlink="http://www.w3.org/1999/xlink" content-type="doi" xlink:type="simple">10.3897/phytokeys.221.95895.figure2</object-id><object-id xmlns:xlink="http://www.w3.org/1999/xlink" content-type="arpha" xlink:type="simple">4A6A7981-2865-5C4F-BA6B-F33A5D1B1E86</object-id><label>Figure 2.</label><caption><p><italic><tp:taxon-name><tp:taxon-name-part taxon-name-part-type="genus" reg="Hedyotis">Hedyotis</tp:taxon-name-part><tp:taxon-name-part taxon-name-part-type="species" reg="konhanungensis">konhanungensis</tp:taxon-name-part></tp:taxon-name></italic><bold>A</bold> habitat <bold>B</bold> habit <bold>C</bold> stipule <bold>D</bold> adaxial and abaxial leaf surfaces <bold>E</bold> inflorescences top view <bold>F</bold> long-styled and short-styled flower <bold>G</bold> infructescence <bold>H</bold> fruiting branch. Photos by Q.L. Nguyen and B.H. Photos by Quang, from <italic>Luan et al. LTA 531</italic>.</p></caption><graphic xmlns:xlink="http://www.w3.org/1999/xlink" xlink:href="phytokeys-221-073_article-95895__-g002.jpg" position="float" orientation="portrait" xlink:type="simple" id="oo_820336.jpg"><uri content-type="original_file" xlink:type="simple">https://binary.pensoft.net/fig/820336</uri></graphic></fig></tp:treatment-sec><tp:treatment-sec sec-type="description" id="SECID0EUUAE"><title>Description.</title><p>Perennial herbs, erect, 15–25 cm tall, completely glabrous. <bold><italic>Stem</italic></bold> simple, rarely branched, terete, 8–18 cm long, 5–7 mm in diam.; internodes 1–1.5 cm long. <bold><italic>Leaves</italic></bold> 5–7 pairs per stem, decussate, evenly spaced along the stem, abaxial side dark green, adaxial side glossy, dark purple to purplish black; petioles 4–6 mm long; blade flattened, thick, fleshy (subcoriaceous when dried), obovate-lanceolate to nearly oval, 6–10 × 2–4 cm; base decurrent or cuneate; apex broadly acute or obtuse; midrib depressed adaxially and prominent abaxially; 4–5 secondary veins on each side of the midrib, inconspicuous on adaxial side. <bold><italic>Stipule</italic></bold> interpetiolar, fused to leaf bases or very shortly around stem, broadly ovate or deltoid, 2.5–3 mm long, 5–6 mm wide at base, flattened, dark purple outside; apex cuspidate or aristate, with aristae 3–4 mm long and 0.7–0.9 mm wide; margins entire. <bold><italic>Inflorescence</italic></bold> terminal, a compound dichasial cyme, 5–7 cm long, with 3–4 orders of branching, purplish, 30–50-flowered. Peduncle terete, 2–4 cm long; bracts subtending the basal branches of the inflorescence leaf-like, suborbicular or broadly oval, slightly concave, 2–2.5 × 1.5–2 cm, with apex rounded to broadly acute or obtuse, abaxially dark purple to dark bluish purple, pale green adaxially; bracts subtending the upper inflorescence branches smaller, ovate or lanceolate, 0.8–1.5 × 0.5–1 cm, with acute apex. Pedicels terete, 3–6 mm long, usually bluish purple or purplish, bracteolate or ebracteolate; bracteoles narrowly ovate or lanceolate, somewhat concave, ca. 2.5 mm × 1.5 mm, with apex broadly acute or obtuse. <bold><italic>Flowers</italic></bold> 4-merous, distylous. <bold><italic>Calyx</italic></bold> hypanthium, bluish purple, cupular, 0.8–1.2 mm long and wide, glossy and glabrous; lobes 4, sub-equal, ovate or nearly oval, somewhat longitudinally concave, 1.7–2.2 mm long, 0.8–1.4 mm wide, broadly acute to obtuse at apex, adaxially white or purplish white, abaxially bluish purple. <bold><italic>Corolla</italic></bold> narrowly infundibuliform or tubular, bluish purple outside, white pubescent inside; tube 6–7 mm long, 1–1.5 mm wide, slightly enlarged at both ends; lobes 4, strongly reflexed, triangular-ovate, 1.5–1.8 × 1.2–1.5 mm, acute, adaxially white or purplish white, sparsely puberulent near base on adaxial surface. <bold><italic>Longistylous flowers</italic></bold>: stamens inserted in the lower ¼ of corolla tube, 1.5–2 mm above the base of tube; filaments very short, ca. 0.2 mm long; anthers linear, 1–1.2 × 0.2 mm, dorsifixed, introrse; style filiform, 5.5–6.5 mm long, white, glabrous, 2-parted; lobes oblong, 0.6–0.7 mm long, abaxially minutely papillose, pure white, slightly exserted beyond the corolla mouth; ovary inferior, 2-locular, with numerous ovules, placentation axile. <bold><italic>Brevistylous flowers</italic></bold>: stamens inserted on the upper ¼ of corolla tube, 1–1.5 mm below the corollas mouth; filaments and anthers similar to those in the long-styled flowers; style filiform, 1.5–1.8 mm long, 2-parted; lobes oblong, 0.6–0.7 mm long, densely papillose abaxially. <bold><italic>Disks</italic></bold> fleshy, ring-shaped, concave in the center, glabrous, white. <bold><italic>Fruits</italic></bold> capsular, nearly cupuliform with slightly concave top, 2.5–3 mm in diam., glabrous, purplish, crowned by the persistent, unveined, oval or nearly oval calyx lobes. Seeds many, black, irregularly angular, reticulate, minute, 0.3–0.5 mm long.</p><fig id="F3" position="float" orientation="portrait"><object-id xmlns:xlink="http://www.w3.org/1999/xlink" content-type="doi" xlink:type="simple">10.3897/phytokeys.221.95895.figure3</object-id><object-id xmlns:xlink="http://www.w3.org/1999/xlink" content-type="arpha" xlink:type="simple">1CAA1A8F-AD39-50B6-B413-E774372CFF5F</object-id><label>Figure 3.</label><caption><p><italic><tp:taxon-name><tp:taxon-name-part taxon-name-part-type="genus" reg="Hedyotis">Hedyotis</tp:taxon-name-part><tp:taxon-name-part taxon-name-part-type="species" reg="konhanungensis">konhanungensis</tp:taxon-name-part></tp:taxon-name></italic><bold>A</bold> habit <bold>B</bold> stipule <bold>C</bold> inflorescence <bold>D</bold> floral bracts <bold>E</bold> bracteoles and fruits <bold>F, G</bold> calyx top and side views <bold>H–K</bold> long-styled flower, entire and open showing pistil, corolla and anthers <bold>L–P</bold> short-styled flower, dissection showing calyx, corolla, anthers and pistil <bold>Q–T</bold> fruit, entire and dissection <bold>U</bold> seeds. Photos and design by B.H. Quang from <italic>Luan et al. LTA 531</italic>.</p></caption><graphic xmlns:xlink="http://www.w3.org/1999/xlink" xlink:href="phytokeys-221-073_article-95895__-g003.jpg" position="float" orientation="portrait" xlink:type="simple" id="oo_820337.jpg"><uri content-type="original_file" xlink:type="simple">https://binary.pensoft.net/fig/820337</uri></graphic></fig></tp:treatment-sec><tp:treatment-sec sec-type="material" id="SECID0ESXAE"><title>Additional specimens examined</title><p><bold>(Paratypes).</bold> Vietnam. Central Highlands of Vietnam. Kon Ha Nung Biosphere Reserve, Central Highlands of Vietnam, Gia Lai province: K’Bang District, Kon Pne Commune, <named-content xmlns:xlink="http://www.w3.org/1999/xlink" content-type="dwc:verbatimCoordinates" xlink:type="simple"><named-content content-type="geo-json" specific-use="{&#34;type&#34;:&#34;Point&#34;,&#34;coordinates&#34;:[108.343981,14.345294]}" id="NCID0E4XAE" xlink:type="simple">14°20'43.06"N, 108°20'38.33"E</named-content></named-content>, 906 m a.s.l., 26 March 2022, <italic>Bui Hong Quang et al. BHQ 453</italic> (<abbrev xmlns:xlink="http://www.w3.org/1999/xlink" xlink:title="Institute of Ecology and Biological Resources, Vietnam Academy of Sciences and Technology" id="ABBRID0EEYAE" xlink:type="simple">HN</abbrev>, and herbarium of Kon Ka Kinh National Park).</p></tp:treatment-sec><tp:treatment-sec sec-type="etymology" id="SECID0EIYAE"><title>Etymology.</title><p>This species is named after the “Kon Ha Nung Biosphere Reserve” where it was discovered.</p></tp:treatment-sec><tp:treatment-sec sec-type="Vernacular name" id="SECID0ENYAE"><title>Vernacular name.</title><p>Vietnamese: An điền Kon Hà Nừng</p></tp:treatment-sec><tp:treatment-sec sec-type="phenology" id="SECID0ESYAE"><title>Phenology.</title><p>Flowering in October to November, fruiting from November to December.</p></tp:treatment-sec><tp:treatment-sec sec-type="distribution" id="SECID0EXYAE"><title>Distribution and ecology.</title><p><italic><tp:taxon-name><tp:taxon-name-part taxon-name-part-type="genus" reg="Hedyotis">Hedyotis</tp:taxon-name-part><tp:taxon-name-part taxon-name-part-type="species" reg="konhanungensis">konhanungensis</tp:taxon-name-part></tp:taxon-name></italic> is recorded only from the type locality in the Kon Pne Commune of the Central Highlands of Vietnam, which is part of the Annamite Range. This range is known for its rich biodiversity and high number of endemic species (<xref ref-type="bibr" rid="B1">Averyanov et al. 2003</xref>). The species grows in the understorey of the evergreen forests in the valleys or on flat areas to slopes of sandstone mountains. Within its occupancy areas, the new species was associated with some shrubs or herbs such as <italic><tp:taxon-name><tp:taxon-name-part taxon-name-part-type="genus" reg="Pavetta">Pavetta</tp:taxon-name-part><tp:taxon-name-part taxon-name-part-type="species" reg="bauchei">bauchei</tp:taxon-name-part></tp:taxon-name></italic> Bremek., <italic><tp:taxon-name><tp:taxon-name-part taxon-name-part-type="genus" reg="Lasianthus">Lasianthus</tp:taxon-name-part><tp:taxon-name-part taxon-name-part-type="species" reg="biflorus">biflorus</tp:taxon-name-part></tp:taxon-name></italic> (Blume) M.Gangop. &amp; Chakrab., <italic><tp:taxon-name><tp:taxon-name-part taxon-name-part-type="genus" reg="Staurogyne">Staurogyne</tp:taxon-name-part></tp:taxon-name></italic> sp., <italic><tp:taxon-name><tp:taxon-name-part taxon-name-part-type="genus" reg="Popowia">Popowia</tp:taxon-name-part></tp:taxon-name></italic> sp., <italic><tp:taxon-name><tp:taxon-name-part taxon-name-part-type="genus" reg="Huperzia">Huperzia</tp:taxon-name-part></tp:taxon-name></italic> sp.</p></tp:treatment-sec><ref-list><ref id="B2"><mixed-citation xmlns:xlink="http://www.w3.org/1999/xlink" xlink:type="simple"><person-group><name name-style="western"><surname>Chen</surname><given-names>T</given-names></name></person-group> (<year>2007</year>) <article-title>A new species in the genus <italic><tp:taxon-name><tp:taxon-name-part taxon-name-part-type="genus">Hedyotis</tp:taxon-name-part></tp:taxon-name></italic> (<tp:taxon-name><tp:taxon-name-part taxon-name-part-type="family">Rubiaceae</tp:taxon-name-part></tp:taxon-name>) from south China.</article-title><source>Edinburgh Journal of Botany</source><volume>64</volume>(<issue>3</issue>): <fpage>331</fpage>–<lpage>334</lpage>. <ext-link xlink:type="simple" ext-link-type="doi" xlink:href="10.1017/S0960428607004805">https://doi.org/10.1017/S0960428607004805</ext-link></mixed-citation></ref><ref id="B3"><mixed-citation xmlns:xlink="http://www.w3.org/1999/xlink" xlink:type="simple"><person-group><name name-style="western"><surname>Chen</surname><given-names>T</given-names></name></person-group> (<year>2008</year>) <article-title>Notes on the identity of <italic><tp:taxon-name><tp:taxon-name-part taxon-name-part-type="genus">Hedyotis</tp:taxon-name-part><tp:taxon-name-part taxon-name-part-type="species">yangchunensis</tp:taxon-name-part></tp:taxon-name></italic> (<tp:taxon-name><tp:taxon-name-part taxon-name-part-type="family">Rubiaceae</tp:taxon-name-part></tp:taxon-name>) in Hong Kong.</article-title><source>Harvard Papers in Botany</source><volume>13</volume>(<issue>2</issue>): <fpage>283</fpage>–<lpage>288</lpage>. <ext-link xlink:type="simple" ext-link-type="doi" xlink:href="10.3100/1043-4534-13.2.283">https://doi.org/10.3100/1043-4534-13.2.283</ext-link></mixed-citation></ref><ref id="B7"><mixed-citation xmlns:xlink="http://www.w3.org/1999/xlink" xlink:type="simple"><person-group><name name-style="western"><surname>Gao</surname><given-names>YZ</given-names></name></person-group> (<year>1995</year>) <article-title>Materials for Chinese <tp:taxon-name><tp:taxon-name-part taxon-name-part-type="family">Rubiaceae</tp:taxon-name-part></tp:taxon-name>.</article-title><source>Journal of South China Agricultural University</source><volume>16</volume>(<issue>4</issue>): <fpage>45</fpage>–<lpage>46</lpage>.</mixed-citation></ref><ref id="B1"><mixed-citation xmlns:xlink="http://www.w3.org/1999/xlink" xlink:type="simple"><person-group><name name-style="western"><surname>Averyanov</surname><given-names>LV</given-names></name><name name-style="western"><surname>Loc</surname><given-names>PK</given-names></name><name name-style="western"><surname>Nguyen</surname><given-names>TH</given-names></name><name name-style="western"><surname>Harder</surname><given-names>DK</given-names></name></person-group> (<year>2003</year>) <article-title>Phytogeographic review of Vietnam and adjacent areas of Eastern Indochina.</article-title><source>Komarovia</source><volume>3</volume>: <fpage>1</fpage>–<lpage>83</lpage>.</mixed-citation></ref></ref-list></tp:taxon-treatment>
