# Supplementary material for: ﻿Hedyotiskonhanungensis (Rubiaceae): A new species from the central highlands of Vietnam
Source: PhytoKeys. 2023 Mar 9;221:73–84. doi: 10.3897/phytokeys.221.95895 (PMC10209709; doi:10.3897/phytokeys.221.95895)
Supplement: Supplementary material 1 — Taxa and NCBI GenBank accessions used to estimate phylogeny of Spermacoceae for this study [file phytokeys-221-073_article-95895__-s001.xlsx]

## Sheet: NCBI_GenBank_accessions
Appendix S1. List of investigated taxa with NCBI GenBank accession numbers and herbarium vouchers used in the Spermacoceae chronogram analysis. The newly generated sequences of Hedyotis konhanungensis are marked with asterisks(*). Generic names are used following Govaerts et al. (2016). Herbaria acronyms for voucher locations follows Index Herbariorum (Thiers, B. [continuously updated]. Index Her…
Species	DNA Voucher	rps16	petD	ITS	ETS
Agathisanthemum bojeri Klotzsch	Dessein et al. 671 (BR)	EU543018	EU557678	AM939424	-
Agathisanthemum chlorophyllum (Hochst.) Bremek.	E. E. Galfrin m174 (A)	HE649787	HE657551	HE657657	HE681450
Agathisanthemum globosum (Hochst. ex A. Rich.) Klotzsch	Dessein et al. 201 (BR)	EU543019	EU557679	AM939425	-
Agathisanthemum quadricostatum Bremek.	E. Mboya 606 (S)	HE649788	HE657552	HE657658	-
Amphiasma luzuloides (K. Schum.) Bremek.	Dessein et al. 1167 (BR)	EU543020	EU557681	AM939428	AM932919
Amphiasma merenskyanum Bremek.	R. Seydel 3118 (A)	HE649789	HE657553	HE657659	HE681451
Amphistemon humbertii Groeninckx	De Block et al. 2294 (BR)	GU475977	GU475973	-	-
Amphistemon rakotonasolianus Groeninckx	Groeninckx et al. 147 (BR)	GU475978	GU475974	-	-
Arcytophyllum aristatum Standl.	Hekker & Hekking 10335 (GB)	AF333348	-	-	-
Arcytophyllum aristatum Standl.	Wolff 25 (MO, UBT)	-	-	AM182061	-
Arcytophyllum capitatum (Benth) K. Schum.	Wolff 4 (MO, UBT)	-	-	AM182062	-
Arcytophyllum ciliolatum Standl.	Oligaardet al. 58395 (NY)	AF333350	-	-	-
Arcytophyllum ciliolatum Standl.	Wolff 36 (MO, UBT)	-	-	AM182064	-
Arcytophyllum ericoides (Willd. Ex Roem. & Schult.) Standl.	Edwin et al. 3624 (S)	AF333352	-	-	-
Arcytophyllum filiforme (Ruiz & Pav.) Standl.	Wolff 1 (MO, UBT)	-	-	AM182065	-
Arcytophyllum lavarum K. Schum.	Cronquist 8827 (NY	AF333354	-	-	-
Arcytophyllum lavarum K. Schum.	Wolff 59 (MO, UBT)	-	-	AM182067	-
Arcytophyllum macbridei Standl.	Wurdack 1073 (NY)	AF333356	-	-	-
Arcytophyllum macbridei Standl.	Wolff 34 (MO, UBT)	-	-	AM182068	-
Arcytophyllum muticum (Wedd.) Standl.	Andersson et al. 2195 (GB)	AF002754	EU557682	AM939429	-
Arcytophyllum muticum (Wedd.) Standl.	Wolff 60 (MO, UBT)	-	-	AM182070	-
Arcytophyllum nitidum (Kunth) Schltdl.	Pipoly et al. 6467 (GB)	AF333359	-	-	-
Arcytophyllum rivetii Danguy & Cherm.	Harling & Andersson 22232 (GB)	AF333362	-	-	-
Arcytophyllum rivetii Danguy & Cherm.	Wolff 35 (MO, UBT)	-	-	AM182071	-
Arcytophyllum setosum (Ruiz & Pav.) Schltdl.	Andersson et al. 2196 (GB)	AF002755	-		-
Arcytophyllum setosum (Ruiz & Pav.) Schltdl.	Wolff 2 (MO, UBT)	-	-	AM182073	-
Arcytophyllum thymifolium (Ruiz & Pav.) Standl.	Stahl 4481	AF333366	EU557683	AM939431	AM932921
Arcytophyllum vernicosum Standl.	Wolff 3 (MO, UBT)	-	-	AM182076	-
Astiella delicatula Jovet	De Block et al. 2173 (BR)	GU475979	GU475975	-	-
Astiella desseini	De Block et al. 2247 (BR)	KT218957	KT218758	-	-
Astiella latifolia	De Block et al. 2255 (BR)	KT218759	KT218760	-	-
Astiella perrieri	De Block et al. 1927 (BR)	KT218760	KT218761	-	-
Astiella tsaratanensis	De Block et al. 1319 (BR)	KT218761	KT218762	-	-
Batopedina pulvinellata Robbr.	Dessein et al. 264 (BR)	EU543021	EU557684	-	-
Batopedina pulvinellata Robbr.	Malaisse 7695 (UPS)	-	-	AM266989	-
Bouvardia glaberrima Engelm.	Forbes s.n. (S)	EU543022	EU557685	AM939432	AM932922
Carphalea madagascariensis Lam.	De Block et al. 578 (BR)	EU543023	EU557686	-	-
Carphalea madagascariensis Lam.	Razafimandimbison 524 (UPS)	-	-	AM266995	-
Conostomium natalense (Hochst.) Bremek.	Dahlstrand 1346 (GB)	AF002760	EU557687	AM939435	AM932925
Conostomium quadrangulare (Rendle) Cufod.	Puff & Kelbessa 821222 2/2 (UPS)	EU543024	EU557688	AM939436	AM932926
Conostomium zoutpansbergense (Bremek.) Bremek.	Bremer et al. 4331 (UPS)	-	EU557689	AM939437	AM932927
Cordylostigma microcala (Bremek.) Groeninckx & Dessein	Dessein et al. 1149 (BR)	EU543039	EU557725	AM939479	AM932962
Cordylostigma virgatum (Willd.) Groeninckx & Dessein	De Block et al. 539 (BR)	-	EU557728	AM939483	AM932965
Cordylostigma virgatum (Willd.) Groeninckx & Dessein	R. Seydel 2723 (A)	HE798557	HE657554	HE657660	HE681452
Crusea calocephala DC.	Gustafsson et al. 215 (GB)	-	EU557690	AM939438	AM932928
Crusea megalocarpa (A.Gray) S.Watson	Pringle 3852 (S)	EU543025	EU557691	AM939439	AM932929
Debia krewanhensis Pierre ex Pit.	Suman Neupane192 (ODU)	KR005807.1	KR005747.1	KP994260.1	KR005776.1
Debia oligocephala Pierre ex Pit.	Suman Neupane 160 (ODU)	KR005809.1	KR005748.1	KP994261.1	KR005777.1
Debia ovatifolia (Cav.) DC.	K. Larssen et al. 43736 (MO)	HE649893	HE657640	HE657755	HE681551
Debia ovatifolia (Cav.) DC.	Suman Neupane 185 (ODU)	KR005810.1e	KR005749.1	KP994262.1	KR005778.1
Dentella repens (L.) J. R. Forst. & G. Forst.	Andersson 2262 (GB)	AF333370	EU557693	AM939440	AM932930
Dentella repens (L.) J. R. Forst. & G. Forst.	Tim Motley 3161 (ODU)	-	-	KP994244.1	-
Dimetia capitellata Wall. ex G. Don	John H. Beaman 8630 (L)	HE649796	HE657560	HE657666	HE681459
Dimetia capitellata Wall. ex G. Don	Bremer & Bremer 1825 (UPS)	HE649795	HE657559	HE657665	HE681458
Dimetia capitellata Wall. ex G. Don	Suman Neupane 176 (ODU)	KR005793.1	KR005734.1	KP994250.1	KR005765.1
Dimetia dianxiensis W. C. Ko	Tsi Zhanhuo 92-100 (MO)	HE649808	HE657570	HE657677	HE681472
Dimetia dianxiensis W. C. Ko	IBSC1275-1	JX111261.1	JX111096.1	JX111210.1	-
Dimetia hedyotidea (DC.) Hand.-Mazz.	Kuang-Yuh Wang 156 (A)	HE649885	HE657632	HE657748	HE681544
Dimetia hedyotidea (DC.) Hand.-Mazz.	Ruijiang Wang et al. 1249 (IBSC)	JX111265	JX111099	JX111213	-
Dimetia pitardiana Craib.	K. Kanulainen et al. 005 (S)	HE649843	HE657595	HE657708	HE681501
Dimetia scandens Roxb.	Gaoligong Shan biodiversity Survey 25571 (MO)	HE649832	HE657584	HE657697	HE681490
Dimetia scandens Roxb.	HGW00892 (ODU)	KR005800.1	KR005740.1	KP994256.1	KR005771.1
Dimetia sp.	Razafimandimbison et al. 716 (S)	HE649835	HE657587	HE657700	HE681493
Dimetia sp.	Razafimandimbison et al. 745 (S)	HE649838	HE657590	HE657703	HE681496
Dimetia sp.	Razafimandimbison et al. 760 (S)	HE649839	HE657591	HE657704	HE681497
Dimetia sp.	Razafimandimbison et al. 785 (S)	HE649840	HE657592	HE657705	HE681498
Dimetia sp.	Razafimandimbison et al. 795 (S)	HE649841	HE657593	HE657706	HE681499
Dimetia sp.	K. Kanulainen et al. 045 (S)	HE649845	HE657597	HE657710	HE681503
Diodella teres (Walter) Small	De Block et al. 793 (BR)	-	-	AM939443	AM932933
Diodia aulacosperma K. Schum	Luke 9029 (UPS)	EU543026	EU557695	AM939444	AM932934
Diodia spicata Miq.	Anderson et al. 1961 (GB)	EU543027	EU557696	AM939535	AM933008
Edrastima angolensis (K.Schum.) Neupane & N.Wikstr.	Dessein et al. 932 (BR)	EU543047	EU557735	AM939493	AM932972
Edrastima goreensis (DC.) Summerh.	Dessein et al. 1286 (BR)	EU543055	EU557745	AM939510	AM932985
Edrastima trinervia Retz.	F. Fagerlind 4338 (S)	HE649907	HE657652	HE657769	HE681564
Edrastima uniflora L.	Godfrey 57268 (GB)	AY764295	EU557755	AM939524	-
Edrastima uniflora L.	SN195 (ODU)	KR005815.1	-	-	-
Emmeorhiza umbellata (Spreng.) K. Schum.	Hummel s.n. (GB)	AY764289	EU557697	AM939445	AM932935
Ernodea littoralis Sw.	Rova et al. 2286 (GB)	AF002763	EU557698	AM939446	AM932936
Exallage auricularia (L.) Bremek.	Henni & Hans-Erik Wanntorp 2733 (S)	HE649867	HE657617	HE657731	HE681527
Exallage auricularia (L.) Bremek.	Hu & But 21076 (A)	HE649866	HE657616	HE657730	HE681526
Exallage auricularia (L.) Bremek.	A. C. Smith 9599 (S)	HE649868	HE657618	HE657732	HE681528
Exallage chrysotricha (Palib.) Neupane & N.Wikstr.	Chow & Wan 79024 (UPS)	HE649875	HE657624	HE657739	HE681534
Exallage chrysotricha (Palib.) Neupane & N.Wikstr.	Nie Min-xiang 92393 (UPS)	HE649874	HE657623	HE657738	HE681533
Exallage chrysotricha (Palib.) Neupane & N.Wikstr.	Lin Qinzhong 2004180 (MO)	HE649876	HE657625	HE657740	HE681535
Exallage chrysotricha (Palib.) Neupane & N.Wikstr.	Suman Neupane 119 (ODU)	KR005804.1	KR005744.1	KP994259.1	KR005774.1
Exallage costata (Roxb.) Bremek.	Christensen & Apu 415 (AAU)	HE649805	HE657568	HE657673	HE681468
Exallage fulva (Hook.f.) Neupane & N.Wikstr.	NSuphuntee786 (ODU)	KR005797.1	KR005737.1	KP994253.1	-
Exallage lapeyrousii (DC.) Terrell & H. Rob.	W. Takeuchi 4727 (A)	HE649888	HE657635	HE657751	HE681546
Exallage pachycarpa (Ridl.) Bremek.	SN180 (ODU)	KR005792.1	KR005733.1	KP994249.1	KR005764.1
Exallage sp.	Razafimandimbison et al. 735 (S)	HE649837	HE657589	HE657702	HE681495
Exallage ulmifolia (Wall.) Bremek	M. Suzuki et al. 9470098 (A)	HE649890	HE657637	HE657753	HE681548
Exallage ulmifolia (Wall.) Bremek.	Polunin et al. 564 (UPS)	HE649889	HE657636	HE657752	HE681547
Galianthe brasiliensis (Spreng.) E. L. Cabral & Bacigalupo	Vanni & Radovancick 996 (GB)	AY764290	EU557699	AM939447	AM932937
Galianthe eupatorioides (Cham. & Schltdl.) Cabral	Schinini & Cristobal 9811 (GB)	EU543028	EU557700	AM939448	AM932938
Hedyotis acutangula Champ. ex Benth.	S. Y. Hu & Y. C. Kong 184 (A)	HE649790	HE657555	HE657661	HE681453
Hedyotis albonerva Bedd.	Suman Neupane 202 (ODU)	-	-	KY542123	KY542181
Hedyotis albonerva Bedd.	Suman Neupane 204 (ODU)	-	-	KY542124	KY542182
Hedyotis albonerva Bedd.	Suman Neupane 206 (ODU)	-	-	KY542125	KY542183
Hedyotis articularis R. Br. ex G. Don	Klackenberg & Lundin 167 (S)	HE649793	HE657557	HE657663	HE681456
Hedyotis assimilis Tutcher	Shiu Ying Hu 10795 (A)	HE649865	-	HE657729	-
Hedyotis bodinieri H. LŽv.	Shiu Ying Hu 13816 (A)	HE649870	HE657619	HE657734	HE681530
Hedyotis bracteosa Hance	Shiu Ying Hu 10684 (A)	HE649872	HE657621	HE657736	HE681531
Hedyotis cantoniensis F. C.How ex W. C. Ko	Li Ming 1193 (MO)	HE649794	HE657558	HE657664	HE681457
Hedyotis cathayana W. C. Ko	Tim Motley 3214 (ODU)	HE649798	HE657562	HE657668	HE681461
Hedyotis caudatifolia Merr. & F. P. Metcalf	W.Y. Chun 6368 (A)	HE649799	HE657563	HE657669	HE681462
Hedyotis caudatifolia Merr. & F. P. Metcalf	Tsang, W T 28727 (A)	HE649800	-	-	HE681463
Hedyotis ceylanica (Thwaites) N. Wikstršm & Neupane	Henni & Hans-Erik Wanntorp 2778 (S)	HE649858	HE657609	HE657721	HE681516
Hedyotis ceylanica (Thwaites) N. Wikstršm & Neupane	Larsson & Pyddoke 14 (S)	HE649857	HE657608	HE657722	HE681517
Hedyotis cheniana R. J. Wang	Tim Motley 3190 (ODU)	HE649801	HE657564	-	HE681464
Hedyotis communis W. C. Ko	Nat. Geogr. Society Hainan Expedition 384 (MO)	HE649802	HE657565	HE657670	HE681465
Hedyotis consanguinea Hance	Shiu Ying Hu 10821 (S)	HE649877	EU557701	AM939450	HE681536
Hedyotis coprosmoides Trimen	Wambeek et al. 2783 (S)	HE649803	HE657566	HE657671	HE681466
Hedyotis coronaria (Kurz) Craib	E. F. Anderson 5464 (A)	-	HE657567	HE657672	HE681467
Hedyotis corymbiformis Geddes	Suman Neupane 186 (ODU)	KY542194	-	KY542127	KY542184
Hedyotis cryptantha Dunn	Tim Motley 3202 (ODU)	HE649879	HE657627	HE657742	HE681538
Hedyotis dendroides Alston in H. Trimen	Lundqvist 11272 (UPS)	HE649807	-	HE657676	HE681471
Hedyotis effusa Hance	Tsang 21044 (S)	HE649809	-	AM939491	AM932940
Hedyotis fissistipula Merr.	J. B. J. Blewett 17 (A)	HE649810	HE657571	HE657678	HE681473
Hedyotis flavescens Thwaites	Suman Neupane 61 (PDA)	HE649811	-	HE657679	HE681474
Hedyotis fruticosa L.	Larsson & Pyddoke 22 (S)	HE649812	EU557702	AM939453	AM932941
Hedyotis fruticulosa (Volkens) Merr.	Fosberg 46564 (MO)	-	-	KY542128	-
Hedyotis gardneri Thwaites	Fagerlind 5074 (S)	-	-	HE657680	HE681475
Hedyotis hainanensis (Chun) W.C.Ko	F. C. How 72268 (A)	HE649884	HE657631	HE657747	HE681543
Hedyotis insularis (Spreng.) Deb & Ratna Dutta	Suman Neupane 172 (ODU)	KR005798.1	KR005738.1	KP994254.1	KR005769.1
Hedyotis konhanungensis B.H. Quang, T.A. Le, K.S. Nguyen & Neupane	Nguyen Quoc Luan, Ngo Duy Hoang Vu & Le Tuan Anh LTA 531 (VNMN, HN)	OQ401065*	OQ401066*		OQ401067*
Hedyotis korrorensis (Valeton) Hosok.	Fosberg 47697 (S)	HE649813	EU557703	AM939454	AM932942
Hedyotis lancea Thunb. ex Maxim.	Xiao Bai-Zhong 3467 (A)	HE649887	HE657634	HE657750	HE681545
Hedyotis lawsoniae Wight & Arn.	Wambeek & Wanntorp 2996 (S)	HE649815	EU557704	AM939455	AM932943
Hedyotis lessertiana var. lessertiana Thwaites	Klackenberg 413 (S)	EU543029	EU557705	AM939466	AM932944
Hedyotis lessertiana var. marginata Thwaites ex Trimen	Fagerlind 3668 (S)	EU543030	EU557706	AM939456	AM932945
Hedyotis macrosepala (Pit.) P.H.Ho	Averynaov et al. VH2642	-	-	KY542129	-
Hedyotis macrostegia Stapf	Wallander 6 (GB)	AF002767	-	AM942768	-
Hedyotis macrostegia Stapf	Frederic Lens 049	KM489550.1	-	KP978825.1	KM489525.1
Hedyotis macrostegia Stapf	Frederic Lens 052	KM489545.1	-	KP978818.1	KM489526.1
Hedyotis marginata (Thwaites ex Trimen) Alston	Suman Neupane 72 (PDA)	HE649817	-	HE657683	HE681478
Hedyotis megalantha Merr.	Andersson 07 (S)	-	-	AM939457	AM932946
Hedyotis mellii Tutcher	Luo Lin-Bo 0785 (MO)	HE649891	HE657638	HE657754	HE681549
Hedyotis minutopuberula Merr. & F. P. Metcalf	Tim Motley 3219 (ODU)	HE649819	HE657574	HE657685	-
Hedyotis nodulosa Arn.	Bremer & Bremer 1012 (S)	HE649821	HE657576	HE657687	HE681481
Hedyotis novoguinensis Merr. & L. M. Perry	M. J. S. Sands 2577 (A)	HE649822	HE657577	HE657688	HE681482
Hedyotis novoguinensis Merr. & L. M. Perry	SKP 946 (ODU)	HE649848	HE657600	HE657712	HE681505
Hedyotis nutans (Valeton) P. Royen	Bergman s.n. 1949 (S)	HE649892	HE657639	-	HE681550
Hedyotis obliquinervis Merrill	Razafimandimbison et al. 729 (S)	HE649836	HE657588	HE657701	HE681494
Hedyotis obscura Thwaites	Fagerlind 2733 (S)	-	-	HE657689	HE681483
Hedyotis paridifolia (Dunn) Chun	Tim Motley 3167 (ODU)	HE649895	HE657641	HE657757	HE681553
Hedyotis paridifolia (Dunn) Chun	Tim Motley 3165 (ODU)	HE649894	-	HE657756	HE681552
Hedyotis parryi Hance	C. O. Levine 1175 (A)	HE649824	HE657578	HE657692	HE681485
Hedyotis philippensis (Willd. ex Spreng.) Merr. ex C. B. Rob.	A. C. Church et al. 1369 (A)	HE649825	HE657579	-	-
Hedyotis prostrata (Blume) Kuntze	Nat. Geogr. Society Hainan Expedition 39 (MO)	HE649898	HE657644	HE657759	HE681555
Hedyotis pubescens Valeton	W. Takeuchi et al. 13326 (A)	HE649899	HE657645	HE657760	HE681556
Hedyotis pulchella Stapf	John H. Beaman 8909 (L)	HE649826	HE657580	HE657693	HE681486
Hedyotis pulchella Stapf	Frederic Lens 035	KM489555.1	-	KP978863.1	KM489535.1
Hedyotis pulchella Stapf	Frederic Lens 077	KM489556.1	-	KP978886.1	KM489532.1
Hedyotis purprascences Hook.f.	Suman Neupane 201 (ODU)	-	-	KY542130	KY542185
Hedyotis purpurascens Hook. f.	Klackenberg & Lundin 546 (S)	HE649827	HE657581	HE657694	HE681487
Hedyotis quinquinervia Thwaites	Bremer et al. 163 (S)	HE649828	EU557707	AM939458	AM932947
Hedyotis rhinophylla Thwaires ex Trimen	Fagerlind 5082 (S)	HE649829	EU557708	AM939459	AM932948
Hedyotis rigida (Blume) Walp.	John H. Beaman 10320 (MO)	HE649830	HE657582	HE657695	HE681488
Hedyotis rivalis Ridl.	Nooteboom s.n. 1990 (L)	HE649831	HE657583	HE657696	HE681489
Hedyotis rugosa Blume	Nyman s.n. 1898 (UPS)	HE649859	-	HE657723	HE681518
Hedyotis santapuii B.V.Shetty & Vivek.	Suman Neupane 199 (ODU)	-	-	KY542131	KY542186
Hedyotis scandens Roxb.	Suman Neupane168 (ODU)	KR005801.1	KR005741.1	KP994257.1	KR005772.1
Hedyotis schlechteri Merr. & L. M. Perry	M. J. S. Sands et al. 1937 (A)	HE649833	HE657585	HE657698	HE681491
Hedyotis shiuyingiae Tao Chen	N. H. Li 204 (A)	HE649834	HE657586	HE657699	HE681492
Hedyotis sp.	K. Kanulainen et al. 002 (S)	HE649842	HE657594	HE657707	HE681500
Hedyotis sp.	K. Kanulainen et al. 012 (S)	HE649844	HE657596	HE657709	HE681502
Hedyotis sp.	Li Heng 10588 (GH)	HE649797	HE657561	HE657667	HE681460
Hedyotis sp.	Suman Neupane 193 (ODU)	KR005794.1	KR005735.1	KP994251.1	KR005766.1
Hedyotis stylosa R. Br. ex G. Don	Klackenberg & Lundin 490 (S)	HE649847	HE657599	HE657711	-
Hedyotis swertioides Hook. f.	Klackenberg & Lundin 3 (S)	EU543031	EU557709	AM939460	HE681506
Hedyotis tenuipes Hemsl. ex F. B. Forbes & Hemsl.	Hu & Kong 017 (MO)	HE649904	HE657649	HE657766	HE681561
Hedyotis ternata (Pierre ex Pit.) P.H.Ho	M. Greijmans 103 (L)	HE649905	HE657650	HE657767	HE681562
Hedyotis tetrangularis (Korth.) Walp.	J. F. Maxwell 84-473 (A)	HE649906	HE657651	HE657768	HE681563
Hedyotis thwaitesii Hook .f.	Suman Neupane 79 (PDA)	-	-	HE657713	-
Hedyotis travancorica Bedd.	Suman Neupane 203 (ODU)	-	-	KY542132	KY542187
Hedyotis travancorica Bedd.	Suman Neupane 205 (ODU)	-	-	KY542133	KY542188
Hedyotis travancorica Bedd.	Suman Neupane 207 (ODU)	-	-	KY542134	KY542189
Hedyotis trichoclada Merr. & L. M. Perry	R. Schodde 2025 (A)	HE649849	HE657601	HE657714	HE681507
Hedyotis tridentata Ridsdale	Fagerlind 3365 (S)	-	-	HE657715	HE681508
Hedyotis trimenii Deb & R. M. Dutta	Bremer & Bremer 1027 (S)	HE649850	HE657602	HE657716	HE681509
Hedyotis uncinella Hook. & Arn.	Huang et al. 531 (MO)	HE649851	HE657603	HE657717	HE681510
Hedyotis vachellii Hook. & Arn.	T. W. Lau 057 (A)	HE649909	HE657654	HE657771	HE681566
Hedyotis valetoniana Merr. & L. M. Perry	R. J. Johns 9869A (L)	HE649852	HE657604	HE657718	HE681511
Hedyotis verticillaris Wall. ex Wight & Arn.	Bremer et al. 37 (S)	HE649911	HE657656	HE657773	HE681568
Hedythyrsus spermacocinus (K.Schum.) Bremek.	Dessein et al. 1017 (BR)	EU543032	EU557711	AM939461	AM932950
Hedyotis yangchunensis Ko & Zhang	R.J. Wang et al. 1270_1 (IBSC)	JX111290	JF700122	JF699972	-
Hedyotis shenzhenensis T.Chen	R.J. Wang et al. 1262_1 (IBSC)	JX111276	JF700101	JF699951	-
Hedyotis shiuyingiae T.Chen	R.J. Wang et al. 1255_1 (IBSC)	-	JF700104	JF699954	-
Houstonia acerosa (A.Gray) Benth. & Hook.f.	4787 (HUH)	KY542195	-	KY542135	-
Houstonia caerulea L.	Vincent & Lammers s.n. (GB)	AF333379	EU557713	AM939464	-
Houstonia caerulea L.	Milner s.n. (ODU)	KY542196	-	KY542136	-
Houstonia caerulea L.	Lavergne s.n (ODU)	-	-	KY542137	-
Houstonia caerulea L.	Thomas s.n. (ODU)	-	-	KY542138	-
Houstonia canadensis Willd. ex Roem. & Schult.	Pease, Ogden (HUH)	KY542197	-	KY542139	-
Houstonia correllii (W.H.Lewis) Terrell	W.R. Carr 422831 (TEX-LL)	KY542198	-	KY542140	-
Houstonia croftiae Britton & Rusby	W.R. Carr 25578 (TEX-LL)	KY542199	-	KY542141	-
Houstonia humifusa (Engelm. ex A.Gray) A.Gray	Fryxell 2275 (NYBG)	-	-	KY542142	-
Houstonia humifusa (Engelm. ex A.Gray) A.Gray	Prather 1337 (NYBG)	-	-	-	-
Houstonia longifolia Gaertn.	Yatskievych 96-49 (MO)	AF002766	EU567462	AM939465	-
Houstonia longifolia Gaertn.	E.E. Terrell 4056 (HUH)	KY542200	-	KY542143	-
Houstonia longifolia Gaertn.	E.E. and Bessie Terrell 3567 (US)	-	-	KY542144	-
Houstonia micrantha (Shinners) Terrell	R. Kral 88046 (HUH)	KY542201	-	KY542145	-
Houstonia ouachitana (E.B.Sm.) Terrell	E.E. Terrell 5081 (US)	KY542202	-	KY542146	-
Houstonia palmeri A.Gray	Unspecified 18743 (HUH)	KY542203	-	KY542147	-
Houstonia palmeri A.Gray	R.L. McGregor 43 (US)	KY542204	-	KY542148	-
Houstonia parviflora Holz. ex Greenm.	E.E. and Bessie Terrell 5542 (US)	KY542205	-	KY542149	-
Houstonia procumbens (Walter ex J.F.Gmel.) Standl.	M.T. Strong 3305 (US)	KY542206	-	KY542150	-
Houstonia purpurea L.	E. E. Terrell 3274185 (US)	KY542207	-	KY542151	-
Houstonia pusilla Schoepf	Flanders s.n. (ODU)	-	-	KY542152	-
Houstonia rosea (Raf.) Terrell	H.E. Moore 942 (HUH)	KY542208	-	KY542153	-
Houstonia rubra Cav.	Duane Atwood 17156 (HUH)	KY542209	-	KY542154	-
Houstonia serpyllifolia Michx.	Channell, H.F.L. Rock 16 (HUH)	KY542210	-	KY542155	-
Houstonia sharpii Terrell	A. Ventura 2639656 (US)	-	-	KY542156	-
Houstonia spellenbergii (G.L.Nesom & Vorobik) Terrell	R. Spellenberg 11908 (NYBG)	KY542211	-	KY542157	-
Houstonia subviscosa (C.Wright ex A.Gray) A.Gray	Steven Hill 18207 (HUH)	-	-	KY542158	-
Houstonia teretifolia Terrell	Johnston 12191 (US)	KY542212	-	KY542159	-
Houstonia wrightii A.Gray	Roxana Ferris 10000 (HUH)	KY542213	-	KY542160	-
Involucrella coronaria (Kurz) Neupane & N.Wikstr.	Suman Neupane 191 (ODU)	KR005796.1	-	-	KR005768.1
Involucrella coronaria (Kurz) Neupane & N.Wikstr.	Suman Neupane 171 (ODU)	KR005795.1	KR005736.1	KP994252	KR005767.1
Involucrella chereevensis (Pierre ex Pit.) Neupane & N.Wikstr.	K. Larssen et al. 41491 (MO)	HE649873	HE657622	HE657737	HE681532
Involucrella chereevensis (Pierre ex Pit.) Neupane & N.Wikstr.	NSuphuntee799 (ODU)	KR005803.1	KR005743.1	KP994258.1	KR005773.1
Kadua acuminata Cham. & Schltdl.	Hawaii: cult. at BR	-	EU557714	AM939467	AM932952
Kadua affinis Cham. & Schltdl.	Motley 1733(NY)	EU642523	-	AM942769	-
Kadua axillaris (Wawra) W. L. Wagner & Lorence	Motley 1724 (NY)	EU642524.1	-	AM942769	-
Kadua centranthoides Hook. & Arn	Skottsberg 6788 (S)	EU543033	EU557715	AM939468	-
Kadua centranthoides Hook. & Arn	Motley 1739 (NY)	-	-	-	KY542190
Kadua cordata Cham. & Schltdl.	Cult.: Lorence 8021 (PTBG)	AF333376	EU557716	-	-
Kadua cordata Cham. & Schltdl.	Fagerlind 6863	-	-	AM939469	-
Kadua coriacea (J. E. Smith) W. L. Wagner & Lorence	Motley 1703 (NY)	EU642525.1	-	AM942771	-
Kadua degeneri (Fosberg) W. L. Wagner & Lorence	Cult.: Wood 5062 (PTGB)	AF333371	EU557717	AM939470	AM932953
Kadua elatior (H. Mann) W. L. Wagner & Lorence	Wagner 6350 (BISH)	EU642526.1	-	AM942772	-
Kadua fluviatilis C. N. Forbes	Motley 1747 (NY)	EU642527	-	AM942773	-
Kadua fluviatilis C. N. Forbes	Cult: NTBG_960163	-	-	-	KY542191
Kadua flynnii (W. L. Wagner & Lorence) W. L. Wagner & Lorence	Perlman 15631 (BISH)	EU642528	-	EU642542	-
Kadua foggiana (Fosberg) W. L. Wagner & Lorence	Sparre 27 (S)	-	EU557718	AM939471	-
Kadua fosbergii (W. L. Wagner & D. R. Herbst) W. L. Wagner & Lorence	Motley 1677 (NY)	EU642529	-	AM942775	-
Kadua laxiflora H. Mann	Perlman 6677 (BISH)	EU642530	-	AM942776	-
Kadua littoralis Hillebr.	Cult. at WU: Kiehn & Luegmayr 920823-2/1	EU543034.1	EU557719	AM939472	AM932954
Kadua parvula A. Gray	Cult.: Perlman 12783 (GB)	AF333375	EU557720	AM939473	-
Kadua romanzoffiensis Cham. & Schltdl.	Marie Sachet 2579 (BISH)	-	-	-	KY542192
Kadua tahuatensis (Lorence & J.Florence) W.L.Wagner & Lorence	Steve Perlman 15945 (PTBQ)	-	-	-	KY542193
Kohautia amatymbica Eckl. & Zeyh.	Bremer et al. 4307 (UPS)	EU543035	EU557721	AM939484	AM932956
Kohautia caespitosa Schnizl.	Dessein et al. 432 (BR)	EU543036	EU557722	AM939474	AM932957
Kohautia coccinea Royle	Dessein et al. 751 (BR)	EU543037	EU557723	AM939476	AM932959
Kohautia cynanchica DC.	Dessein et al. 469 (BR)	EU543038	EU557724	AM939477	AM932960
Kohautia longifolium Klotzsch	Dessein et al. 462 (BR)	-	-	AM939478	AM932961
Kohautia subverticillata (K.Schum.) D. Mantell	Dessein et al. 432 (BR)	EU543041	EU557727	AM939482	AM932964
Lathraeocarpa acicularis Bremek.	De Block et al. 2316 (BR)	EU642522	EU642520	-	-
Lelya osteocarpa Bremek.	Gereau 2513 (BR)	-	EU557729	AM939485	-
Lelya prostrata W. H. Lewis	W. H. Lewis 6119 (GH)	HE649854	HE657606	-	HE681513
Leptopetalum biflorum (L.) Neupane & N.Wikstr.	Suman Neupane 87 (ODU)	KR005820.1	-	KP994272.1	KR005785.1
Leptopetalum biflorum (L.) Neupane & N.Wikstr.	Unknown: cult. At (BR)	EU567459	EU557736	AM939494	AM932973
Leptopetalum biflorum (L.) Neupane & N.Wikstr.	SN20 (ODU)	KR005819.1	KR005757.1	KP994271.1	KR005784.1
Leptopetalum biflorum (L.) Neupane & N.Wikstr.	SN87 (ODU)	KR005820.1	-	KP994272.1	KR005785.1
Leptopetalum foetidum (G.Forst.) ined.	F. R. Fosberg 59615 (L)	HE649855	-	-	HE681514
Leptopetalum grayi (Hook. f.) Hatus.	B. Bremer 47001 (S)	HE649856	HE657607	HE657720	HE681515
Leptopetalum pteritum (Blume) Neupane & N.Wikstr.	SN149 (ODU)	KR005821.1	KR005758.1	KP994273.1	KR005786.1
Leptopetalum pteritum (Blume) Neupane & N.Wikstr.	SN163 (ODU)	KR005822.1	KR005759.1	KP994274.1	KR005787.1
Leptopetalum strigulosum (DC.) Neupane & N.Wikstr.	sn (ODU)	-	-	KP994275.1	KR005788.1
Manettia alba (Aubl.) Wernh.	Andersson et al. 1917 (GB)	AF002768	-	AM939486	AM932966
Manettia lygistum (L.) Sw.	Andersson et al. 2128 (GB)	AF002769	EU557730	AM939487	AM932967
Mitracarpus frigidus (Willd. Ex Roem. & Schult.) K. Schum.	Andersson et al. 1995 (GB)	AF002770	EU567464	AM939488	-
Mitracarpus microspermus K. Schum.	Jansen- Jacobs et al. 4785 (GB)	EU543044	EU557732	AM939489	AM932969
Mitrasacmopsis quadrivalvis Jovet	Dessein et al. 1273 (BR)	EU543045	EU557733	AM939490	AM932970
Neanotis calycina (Wall. ex Hook. f.) W. H. Lewis	Suman Neupane 13 (ODU)	HE649860	HE657610	HE657724	HE681519
Neanotis formosana (Hayata) Lewis	C I Peng 17402 (S)	-	HE657612	HE657725	HE681521
Neanotis gracilis (Hook. f.) W. H. Lewis	Suman Neupane 89 (ODU)	HE649861	HE657611	-	HE681520
Neanotis hirsuta (L. f.) W. H. Lewis	Polunin et al. 5640 (UPS)	HE649846	HE657598	-	HE681504
Neanotis hirsuta (L.f.) W.H.Lewis	K. Deguchi et al. 7859 (A)	HE649816	HE657573	HE657682	HE681477
Neanotis indica (DC.) W. H. Lewis	Klackenberg & Lundin 387 (S)	HE649862	HE657613	HE657726	-
Neanotis kwangtungensis (Merr. & F. P. Metcalf) W. H. Lewis	IBSC1236	JX111293	JX111114	JX111232	-
Neanotis monosperma (Wight & Arn.) W. H. Lewis	Larsson & Pyddoke 15 (S)	HE649863	HE657614	HE657727	HE681522
Neanotis nana (Merr. & L. M. Perry) N. Wikstorm & Neupane	W. Vink 16290 (A)	HE649820	HE657575	HE657686	HE681480
Neanotis nummularia (Arn.) W. H. Lewis	Larsson & Pyddoke 16 (S)	HE649864	HE657615	HE657728	HE681523
Neanotis nummulariformis (Arn.) W. H. Lewis	F. Fagerlind 4286 (S)	-	-	-	HE681524
Neanotis pahompokae (Fukuoka) N Wikstorm & Neupane	Iwatsuki et al. 9562 (AAU)	HE649823	-	HE657691	HE681484
Neanotis wightiana (Wall. ex Wight & Arn.) W. H. Lewis	Hooker & Thomson s.n. (UPS)	-	-	-	HE681525
Oldenlandia affinis (Roem. & Schult.) DC.	Dessein et al. 627 (BR)	EU543046	EU557734	AM939492	AM932971
Oldenlandia capensis L.f.	Dessein et al. 843 (BR)	EU543048	EU557737	AM939496	AM932974
Oldenlandia corymbosa L.	Dessein et al. 487 (BR)	EU543050	EU557739	AM939502	AM932979
Oldenlandia corymbosa L.	Suman Neupane 114 (ODU)	KR005805.1	KR005745.1	-	KR005775.1
Oldenlandia densa Neupane & N.Wikstr.	Dessein et al. 346 (BR)	EU543061	EU557751	AM939503	AM932980
Oldenlandia drymarioides (Standl.) Terrell	Nesom 6049 (US)	KY542214	-	KY542161	-
Oldenlandia duemmeri S.Moore	W. H. Lewis 6018 (GH)	HE649881	HE657629	HE657744	HE681540
Oldenlandia echinulosa K.Schum.	Dessein et al. 928 (BR)	EU543051	EU557740	AM939504	AM932981
Oldenlandia erecta (Manilal & Sivar.) R. R. Mill	Li Heng 11298 (A)	HE649897	HE657643	HE657758	HE681554
Oldenlandia erecta (Manilal & Sivar.) R. R. Mill	Suman Neupane 2 (ODU)	HE649882	HE657630	HE657745	HE681541
Oldenlandia fastigiata Bremek.	Dessein et al. 1019 (BR)	EU543052	EU557742	AM939506	AM932983
Oldenlandia galioides (F. Muell.) F. Muell.	Harwood 1511 (BR)	EU543053	EU557743	AM939507	-
Oldenlandia geophila Bremek.	Dessein et al. 935 (BR)	EU543054	EU557744	AM939508	-
Oldenlandia herbacea (L.) Roxb.	Dessein et al. 463 (BR)	EU543057	EU557747	AM939552	AM932988
Oldenlandia lancifolia (Schumach.) DC.	Dessein et al. 1356 (BR)	EU543058	-	AM939512	AM932990
Oldenlandia microtheca (Cham. & Schltdl.) DC.	Fršdestršm & HultŽn 681 (S)	EU543059	EU557749	AM939513	AM932991
Oldenlandia mitrasacmoides (F. Muell.) F. Muell.	Harwood 1520 (BR)	-	EU557750	AM939515	AM932992
Oldenlandia nematocaulis Bremek.	Dessein et al. 924 (BR)	EU543060	-	AM939517	AM932994
Oldenlandia nervosa Hiern	Andersson & Nilsson 2326 (GB)	AF333382	-	AM939518	AM932995
Oldenlandia ovata S.Watson	Stanford 6049 (US)	KY542215	-	KY542162	-
Oldenlandia pringlei B.L.Rob.	Rzedowski 24788 (US)	KY542216	-	KY542163	-
Oldenlandia rosulata K. Schum.	Dessein et al. 1197 (BR)	EU543043	EU567465	AM939519	-
Oldenlandia rupicola (Sond.) Kuntze	B. Bremer & K. Bremer 3807 (UPS)	HE649900	HE657646	HE657762	-
Oldenlandia salzmannii (DC.) Benth. & Hook. f. ex B. D. Jacks.	Harley 15514 (UPS)	AY764294	EU557752	AM939520	AM932996
Oldenlandia stocksii Hook. f.	Klackenberg & Lundin 326 (S)	HE649901	-	HE657763	HE681558
Oldenlandia stricta L.	F. Fagerlind 3027 (S)	HE649902	HE657647	HE657764	HE681559
Oldenlandia taborensis Bremek.	Bidgood et al. 4015 (BR)	-	EU557753	AM939522	-
Oldenlandia tenuis K. Schum.	Jansen-Jacobs et al. 41 (UPS)	AY764293	EU557754	AM939523	-
Oldenlandia umbellata L.	Suman Neupane 84 (ODU)	HE649908	HE657653	HE657770	HE681565
Oldenlandia viarum Craib	Suman Neupane 174 (ODU)	-	KR005756.1	KP994270.1	KR005783.1
Oldenlandia wauensis Schweinf. ex Hiern	Friis et al. 2560 (UPS)	EU543076	EU557774	AM939548	AM933018
Oldenlandia wiedemannii K. Schum.	Luke & Luke 8362 (UPS)	EU543063	EU557756	AM939525	AM933001
Paraknoxia parviflora (Stapf ex Verdc.) Verdc. ex Bremek.	Dessein et al. 678 (BR)	EU543064	EU557757	-	-
Pentanopsis fragrans Rendle	Gilbert et al. 7458 (UPS)	EU543065	EU557758	AM939526	AM933002
Pentodon pentandrus (Schumach. & Thonn.) Vatke	Dessein et al. 598 (BR)	EU543066	EU557759	AM939528	AM933003
Phialiphora bevazahensis Groeninckx	Briggs Rakotonasolo297 (K)	GU475987	GU475986	-	-
Phialiphora capitulata Groeninckx	De Block et al. 2339	KT252878	KT252885	-	-
Phylohydrax carnosa (Hochst.) Puff	Bremer3783 (UPS)	EU543067	EU557760	AM939529	-
Phylohydrax madagascariensis (Willd. ex Roem. & Schult.) Puff	De Block et al. 640 (BR)	AY764292	EU557761	AM939530	-
Psyllocarpus laricoides Mart. & Zucc.	Andersson et al. 35750 (UPS)	-	-	AM939531	AM933005
Richardia brasiliensis Gomes	De Block et al. 904 (BR)	-	-	AM939533	AM933007
Richardia scabra L.	Andersson et al. 2073 (GB)	AF003614	EU557762	AM939532	AM933006
Richardia stellaris L.	Egeršd 85343 (GB)	EU543068	EU557763	AM939534	-
Scleromitrion diffusum (Willd.) R.J.Wang	Tan Ce-ming 95670 (UPS)	HE649880	HE657628	HE657743	HE681539
Scleromitrion diffusum (Willd.) R.J.Wang	Suman Neupane 115 (ODU)	KR005806.1	KR005746.1	-	-
Scleromitrion diffusum (Willd.) R.J.Wang	Suman Neupane 88 (ODU)	HE649871	HE657620	HE657735	-
Scleromitrion linoides Giff.	SN189 (ODU)	KR005808.1	-	-	-
Scleromitrion pinifolium (Wall. ex G.Don) R.J.Wang	Rahmat Si Toroes 2734 (S)	HE649896	HE657642	-	-
Scleromitrion pinifolium (Wall. ex G.Don) R.J.Wang	Ruijiang Wang 1231 (IBSC)	JX111122	JX111122	JX111240	-
Scleromitrion pinifolium (Wall. ex G.Don) R.J.Wang	Suman Neupane173 (ODU)	KR005811.1	KR005750.1	KP994263.1	-
Scleromitrion scabrum (Wall. ex Kurz) Neupane & N.Wikstr.	Suman Neupane183 (ODU)	KR005812.1	KR005751.1	KP994264.1	KR005779.1
Scleromitrion tenelliflorum (Blume) Korth	Unknown: cult. at BR	EU543062	EU557710	AM939451	AM932949
Scleromitrion tenelliflorum (Blume) Korth	Liu Zhengyu 21840 (MO)	HE649903	HE657648	HE657765	HE681560
Scleromitrion tenelliflorum (Blume) Korth	Shiu Ying Hu 5401 (A)	HE649792	-	HE657662	HE681455
Scleromitrion tenelliflorum (Blume) Korth	Suman Nenupane 108 (ODU)	KR005814.1	KR005753.1	KP994266.1	KR005781.1
Scleromitrion tenelliflorum (Blume) Korth	Suman Neupane182 (ODU)	KR005813.1	KR005752.1	KP994265.1	KR005780.1
Scleromitrion tenelliflorum (Blume) Korth	Suman Neupane104 (ODU)	KR005816.1	KR005754.1	KP994267.1	KR005782.1
Scleromitrion verticillatum (L.) R.J.Wang	Suman Neupane124 (ODU)	KR005817.1	-	KP994268.1	-
Scleromitrion verticillatum (L.) R.J.Wang	Suman Neupane184 (ODU)	KR005818.1	KR005755.1	KP994269.1	-
Scleromitrion verticillatum (L.) R.J.Wang	Suman Neupane 5 (ODU)	HE649910	HE657655	HE657772	HE681567
Spermacoce capitata Ruiz & Pav.	Andersson 1908 (GB)	EU543069	EU557764	AM939536	-
Spermacoce erosa Harwood	Harwood 1148 (BR)	EU543070	EU557765	AM939537	AM933009
Spermacoce filituba (K. Schum.) Verdc.	Luke 9022 (UPS)	EU543071	EU557766	AM939539	AM933011
Spermacoce flagelliformis Poir.	DeBlock et al. 794 (BR)	EU543072	EU557767	-	-
Spermacoce hispida L.	Wanntorp et al. 2667 (S)	EU543073	EU557768	AM939540	AM933017
Spermacoce ocymifolia Willd. ex Roem. & Schult.	Bremer 3340 (UPS)	-	-	AM939462	AM932951
Spermacoce prostrata Aubl.	Andersson et al. 2078 (GB)	-	EU557769	AM939541	AM933012
Spermacoce remota (Lam.) Bacigalupo & Cabral	Andersson et al. 2016 (GB)	-	EU557770	AM939542	AM933013
Spermacoce ruelliae DC.	Andersson & Nilsson 2296 (GB)	EU543074	EU557771	AM939543	AM933014
Spermacoce verticillata L.	De Block et al. 632 (BR)	-	-	AM939544	AM933015
Stenaria butterwickiae (Terrell) Terrell	Butterwick and Lott 40701 (TEX-LL)	KY542217	-	KY542164	-
Stenaria mullerae (Fosberg) Terrell	I.M Johnston 8741 (HUH)	KY542218	-	KY542165	-
Stenaria mullerae (Fosberg) Terrell	Johnston 10925 (US)	KY542219	-	KY542166	-
Stenaria mullerae (Fosberg) Terrell	Johnston 8742A (HUH)	KY542220	-	KY542167	-
Stenaria mullerae var. pooleana (B.L.Turner) Terrell	Jackie M. Poole 2527 (TEX-LL)	KY542221	-	KY542168	-
Stenaria nigricans (Lam.) Terrell	W.R. Carr 22135 (TEX-LL)	KY542222	-	KY542169	-
Stenaria nigricans (Lam.) Terrell	Wendt and Collins 432010 (TEX-LL)	KY542223	-	KY542170	-
Stenaria nigricans (Lam.) Terrell	Yatskievych 96-92 (MO)	AF333373	EU557772	AM939546	-
Stenaria rupicola (Greenm.) Terrell	W.R. Carr 19538 (TEX-LL)	KY542224	-	KY542171	-
Stenaria rupicola (Greenm.) Terrell	Reveal, Hess, Kiger 2577 (US)	KY542225	-	KY542172	-
Stenaria rupicola (Greenm.) Terrell	Howard 16540 (HUH)	-	-	KY542173	-
Stenaria umbratilis (B.L.Rob.) Terrell	F. Ventura 5380 (US)	-	-	KY542174	-
Stenotis asperuloides (Benth.) Terrell	Annetta Carter 2272 (US)	KY542226	-	KY542175	-
Stenotis australis (I.M.Johnst.) Terrell	Annetta Carter 3374 (US)	KY542227	-	KY542176	-
Stenotis brevipes (Rose) Terrell	Annetta Carter 2830 (HUH)	KY542228	-	KY542177	-
Stenotis brevipes (Rose) Terrell	Howard Gentry 4063 (HUH)	KY542229	-	KY542178	-
Stenotis brevipes (Rose) Terrell	Annetta Carter 4455 (HUH)	KY542230	-	KY542179	-
Stenotis mucronata (Benth.) Terrell	Annetta Carter 5919 (US)	KY542231	-	KY542180	-
Thamnoldenlandia ambovombensis Groeninckx	De Block et al. 2328 (BR)	GU475980	GU475976	-	-
