# Supplementary material for: ﻿Hedyotiskonhanungensis (Rubiaceae): A new species from the central highlands of Vietnam
Source: PhytoKeys. 2023 Mar 9;221:73–84. doi: 10.3897/phytokeys.221.95895 (PMC10209709; doi:10.3897/phytokeys.221.95895)
Supplement: Supplementary material 2 — A concatenated nexus alignment of four DNA regions (ITS, ETS, petD, rps16) used to estimate phylogeny of Spermacoceae for this study [file phytokeys-221-073_article-95895__-s002.nexus]

#NEXUS

BEGIN DATA;
DIMENSIONS  NTAX=371 NCHAR=4527;
FORMAT DATATYPE=DNA GAP=- MISSING=?;
MATRIX

Agathisanthemum_bojeri                           CGTTACTAGGGGAATCCTTGTTAGTTTCTTTTCCTCCGCTTATTGATATGCT-TAAACTC-AGCGGGTAGTCCCGCTTG-ACCTGGGGTC-A-TGGTCGA---GGGTCCCT--------------GGCAAAGCAGG----GGCT----CC-GGGGTC----TC-------GAGCGCCCCG---GCA--TCGGTCCG-CGCCTCG-GCTTCGATCG-AGTTGAG----GG----TTTCA----ACCACCACTTGC----CGCGACGT-CCCG-AGCC-GGGAACTC-TTATTTAGGCCGGCCGCG--------CCC-GGAGG-----ACAC-GGGAGGCCAGATTACGTCACCC--GCCCCG-----GGTC--------AGTGCGA----------GGGGGGGTGGCGAC--GATGCTTGACGCCCAGGCAAACGTGCCCTCGGCCTAATGGCTTCGGGCGCAACTTGCGTTCAAAAACTCGATGGTTCACGGGATTCTGCAATTCACACCAAGTATCGCATTTCGCTACGTTCTTCATCGATGCGAGAGCCTAGATATCCGTTGCCGAGAGTCG--TGTTGGT---TACG--TTT--CCAGACGAATCGCGCACACCCC-ACGGAAGCCGG-G---GGC--GKACGCRGACGGTCCG---TTTCA-GTAGTCCTTGGCGCTT---TCCGCGCCGGG-AGTTTTG--TTTG-GGTCCAGGG--GC----CGGGCAGAAC---------------------------CCGGCACCCCGGG-AT----------TGTTTTATCAAAACGTGTTCGCGGTGGCTCGCAGG-ATTCGACAATGATCCTTCCGCAGGTTCACCTACGGAAACCTTGTTACGACTTCTCCTTCCTCTAAATGATAAGGTTCAGTGGACTTCTTGCGACGTCGCGGGCGGCGAACCGCTCACGTCGCCGCAATCCGAACAC--------------------------------------------------------------------------------------------------------------------------------------------------------------------------------------------------------------------------------------------------------------------------------------------------------------------------------------------------------------------------------------------------------------------------------------------------------------------------------------------------------------------------------------------------------------------------------------------------------TTTCTAATGATACG-TAAACAGGG-CATTTCTGGCCCTTT---------------------------------------ATAGAA-----------------AATACA-----TAG------TCAAA-------AAAAAATCATTT-------GGAGG------AGGAATAAGAGTATTTCATTGCTATTAAGCATGGATTATTG-------AAAATA--------ATTAAGACATGGATTTGG------ATATTT-CCCTTCAACT-CCC-----------------CAATT-------TGATAGAAGTAGTTGAAGGGAATTCTCTGAAGA----AAAAAT-----G----GATTATGGGAGTGTATGACTTGAACTC-TTGATTAGTCTATGTAGATCTATGCCTGCCA------CATTAGCCTTG---------GAATTCACAAG-----TAAATGTGTCTTTGTTCCAACCGCC-----GGGTAAGCC-----------CT------A-----T------ACAGAGGATAGGCTGGTTC------GCTTCGCTTGAAGAAAA-TAATTTCTATG----ATCAAGTCCAAATCATG-TGTACATGAACCGGCTCCGTAAAATCCAGTATAATAAC------TGA-------AATAAATATAGTTTATCCCTTTCAGTTAT----TTA---------AG------AT--------------------------------TT--AATAGTATGAAAATGCATTCATTTCCTATGC-----ATTAATATG------------------------ATCC--------ATAA----TACTATCGGAGTGAAACAGGGGGTCTAAAGAATAAAGAG------GTTAGACTATATTAGTAACAAGTAAACCAT---------------------TTATGGAGTCCCAACTA-----TTTGGGGAC------TAAATAGCAATCGTAAGGTCTGAGACAACCCAGAAAGCATTTGATCGTATCATGATCAACTT------TGT--GAGTGTAAGCCTACTTGGGTATTGAGTAGT------TATTTGTAAGAACCGACAACTCCAGA--------------------AAAAGAAGTC------AATAACC----------TTTTA---------------AAATGTTGCTTACA-----------------TTGAACCATTTATATTTATAATT--------------TTTATTTATATATGTGCGAAA---------CGTTA-------------ATC----------------TAT--------GGGC------AGATATAT------GGAACAT------ATA-----------------------GATTTT-TCTGGATTCGTT--------------TAGTTGGTTTTGATTCCTA-CTTGAGCCGGATGATGAAAAATTATCATGTCCGGCTCCTTCGGGGGATGAATCAA-CAATAATAATTCACCT-------------------------------------------------------------------------------------------------------------------------------------------------------------------------------------------------------------------------GGAGCTCGAGTAGAACG-----TAT------TAATTCA---------TTTTTCAGAGCAAGAATCTAGGGTTAATGCAAATC-----AATAAATTGGAACAACTTCGTGAATA-TCTC--TTAGAT-------ATAAAAATCGAAAGGATCTG----ATTCG----------------AGCAAATTCTCCAGTA-AAAAGGAAAATTGGTT--GGAATT----------AATC-AAACATTT------TCGATC------TAAAGTG----------TAT-CGCACAGG-----AATCAACCGTTCGTAAGATTCTTAGAT-----------AGAAGG-------A----AATCCAAAAT--AAGGGGTATGTTGCTACCA-TTTTTAAAGGAT----TAAGAAGCACCGAAGCAATGTC-TAAACC------TAATG------A---------------TTCA-TAAAGGATCCC-----AAAACAAGGAAACACCGTCTCAAGAACTGCTTGACCAGATTTAAGAAT------A-----AGAATC-------CAAATCT--------A-GTTTT------T-------AAACGAGAGACAAACGAAACGGCGGTTGTAAAGACCACT-------CAATAAATGAA-----------ATTGCCTAAC--------TATTGTTC--------------------CT-----TGGGCTAT---TTAAGAGTTATTTAATTTGAGTTATGAGTAC---GAATTATCTC-------------------------------------------------------------------------------------------------------------------------------------------------------------------------------------------------------------------------------------------------------------------------------------------------------------------------------------------------------------------------------------------------------------------------------------------------------------------------------------------------------
Agathisanthemum_chlorophyllum_cB031              -------------------------------------------------------------------------------------GGGTC-A-TGGTCGA---GGGTCCCT--------------GGCAAAGCAGG----GGCT----CC-GGGGTC-----TC------GAGCGCCCCG---GCA--TCGGTCCG-CGCCTCG-GCTTCGATCG-AGTTGAG----GG----TTTCA----ACCACCACTTGC----CGCGACGT-CCCG-AGCC-GGGGACTC-TTATTTAGGCCGGCCGCG--------CCC-GGGAG----GACAC-GGGAGGCCATATTCCGTCACCC--GCCCCG-----GGTC--------AGTGCGA----------GGGGGGGTGGCGAC--GATGCTTGACGCCCAGGCAAACGTGCCCTCGGCCTAATGGCTTCGGGCGCAACTTGCGTTCAAAAACTCGATGGTTCACGGGATTCTGCAATTCACACCAAGTATCGCATTTCGCTACGTTCTTCATCGATGCGAGAGCCTAGATATCCGTTGCCGAGAGTCG--TGTTGGT---TACG--TTT--CCAGACGAACCGCGCACGCCCC-GCGGAAGCCGG-G---GGC--GGACGCGGACGGTCCG---TTTCA-GTAGTCCTTGGCGCTT---TCCGCGCCGGG-AGTTTTG--TTGG-GGTCCGGGG--GC----CGGGCAGAAC---------------------------CCGGCGCCCCGGG-AT----------TGTTTTATC-AAACGTGTTCGCGGTGGCTCGCAGG-ATTCGACAATGATCCTTCCGCAGGTTCACCTACGGAAACCTTGTTACGACTTCTCCTTCCTCTAAATGATAAGGTTCAGTGGACTTCTTGCGACGTCGCGGGCGGCGAACCGCTCACGTCGCCGCAATCCGAACACTTGAGACAAGCATATGACTACTGGCAGGATCAACCAGGTAGCA-TTCCTCACGGACATCGGGCCG-GCCGGCGCAGGCACCGG-AGC-GGCAC--CGAAAGTCGTTCGGATG-TAGCG--TAGAGCTTT---CCCGGGCAA-AAAGGAG-TCG-G--AGACCCCG-TG-CCCCC-AGCGTTTTCCGAAT-CCCAGAGCACGAGCGAGCTTTCTRT--C----------GCC---ACGGG--CACGG-CGCGTT-----------------GCGAGCGT---CC--C-GGGGAGA---------AGA-AAGWTCGTTTCGGGTTCCACCCGCGACC-GCACCGAGTAAAC-GGG--C-AGCCTTAGGCGAACGTGGGAAG-A-TTGGCAACCGAATTCCATCAACGTAGGTACGCAACACAGGAAACCGA-GGG--ACCGGCCA--A-CGT-AG---GT----------TGTGCCCAAAAATGAAGAGGAACGCA-CGGTCGGACGTCGCCGCCCGGGGCAGGG------------------AT-----------------------------------------TTTCTAATGATACG-TAAACAGGG-CATTTCTGGCCCTTT---------------------------------------ATAGAA-----------------AATACA-----TAG------TCAAC-------AAAAAATCATTT-------GGAGG------AGGAATAAGAGTATTTCATTGCTATTAAGCATGGATTATTG-------AAAATA--------ATTAAGACATGGATTTGG------ATATTT-CCCTTCAACT-CCC-----------------CAATT-------TGATAGAAGTAGTTGAAGGGAATTCTCTGAAGA----AAAAAT-----G----GATTATGGGAGTGTGTGACTTGAACTC-TTGATTAGTCTATGTAGATCTATGCCTGCCA------CATTAGCCTTG---------GAATTCACAAG-----TAAATGTGTCTTTGTTCCAACCGCC-----GTGTAAGCC-----------CT------A-----T------ACAGAGGATAGGCTGGTTC------GCTTCGCTTGAAGAAAA-TAATTTCTATG----ATCAAGTCCAAATCATGTTGTACATGAACCGGCTCCGTAAAATCCAGTATAATAAC------TGA-------AATAAATATAGTTTATCCCTTTCAGTTAT----TTA---------AG------AT--------------------------------TT--AATAGTATGAAAATGCATTCATTTCCTATGC-----ATTAATATG------------------------ATCC--------ATAA----TACTATCGGAGTGAAACAGGGGGTCTAAAGAATAAAGAG------GTTAGACTATATTAGTAACAAGTAAACCAT---------------------TTATGGAGTC------------TTTGGGGAC------TAAATATCAATCGTAAGGTCTGAGACAACCCAGAAAGCATTTGATCGTATCATGATCAACTT------TGT--GAGTGTAAGCCTACTTGGGTATTGAGTAGT------TATTTGTAAGAACCGACAACTCCAGA--------------------AAAAGAAGTC------AATAACC----------TTTTA---------------AAATGTTGCTTACA-----------------TTGAACCATTTATATTTATAATTTTTATTTATATATTTTTATTTATATATGTGCGAAA---------CGTTA-------------ATC----------------TAT--------GGGT------AGATATAT------GGAACAT------ATA-----------------------GATTTT-TCTGGATTCGTT--------------TAGTTGGTTTTGATTCCTA-CTTGAGCCGGATGATGAAAAATTATCATGTCCGGCTCCTTCGGGGGATGAATCAA-CAATAATAATTCACCT---------------------------------------------------------------------ACCATTTTCT-------ATTTCTATAT-----------------------------------------------------------AAGTGAAGGTGCTCGTGACTCGACATCAGTTGG----TAATGGAAATAG-----CCCATGGTGGAGCTCGAGTAGAACG-----TAT------TAATTCA---------TTTTTCAGAGCAAGAATCTAGGGTTAATGCAAATC-----AATAAATTGGAACAACTTCGTGAATA-TCTC--TTAGAT-------ATAAAAATCGAAAGGATCTG----ATTCG----------------AGCAAATTCTCCAGTA-AAAAGGAAAATTGGTT--GGAATT----------AATC-AAACATTT------TCGATC------TAAAGTG----------TAT-CGCACAGG-----AATCAACCGTTCGTAAGATTCTTAGAT-----------AGAAGG-------A----AATCCAAAAT--AAGGGGTATGTTGCTACCA-TTTTTAAAGGAT----TAAGAAGCACCGAAGCAATGTC-TAAACC------TAATG------A---------------TTCA-TAAAGGATCCC-----AAAACAAGGAAACACCGTCTCAAGAACTGCTTGACCAGATTTAAGAAT------A-----AGAATC-------CAAATCT--------A-GTTTT------T-------AAACGAGAGACAAATGAAACGGCGGTTGTAAAGACCACT-------CAATAAATGAA-----------ATTGCCTAAC--------TATTGTTC--------------------CT-----TGGGCTAT---TTAAGAGTTATTTAATTTGAGTTATGAGTAC---GAATTATCTC------TTTT----------------TTTC----------ATTTTCAAGAACGAAGAAG----------------A---AAAA-AAGATTGAAATCATAGTCTAA--TTGATTTGATGATTTT----------------ATGGATCCTTTTG--------------TCGTTTATTTTG---------TCATT-------------------------TATTAG-------AATTTT-------------------------------------------------------------------------A-------TACATA-GATA------AAAAG-AAAACTTTGGATCAAATTCT----TTATTTCTCGAGCCGTACGAGGAGAAAA--CTTCCTATACGTTTCTA----GG-A-GGGGTATTATT--------------------------------------------------------
Lelya_osteocarpa                                 ----------------------------------------------------------------------------------CTGGGGTC-A-TGGTCGA---GGGTCCCT--------------GGCAAAGCAGG----GGCT----CC-GGGGTC-----TC------GAGCGCCCCG---GCA--TCGGTCCG-CGCCTCG-GCTTCGATCG-AGTTGAG----GG----TTTCA----ACCACCACTTGC----CGCGACGT-CCCG-AGCC-GGGGACTC-TTATTTAGGCCGGCCGCG--------CCC-GGGAG----GACAC-GGGAGGCCAGATTCCGTCACCC--GCCCCG-----GGTC--------AGTGCGA----------GGGGGGGTGGCGAC--GATGCTTGACGCCCAGGCAAACGTGCCCTCGGCCTAATGGCTTCGGGCGCAACTTGCGTTCAAAAACTCGATGGTTCACGGGATTCTGCAATTCACACCAAGTATCGCATTTCGCTACGTTCTTCATCGATGCGAGAGCCTAGATATCCGTTGCCGAGAGTCG--TGTTGGT---TACG--TTT--CCAGACGAACCGCGCACGCCCC-GCGGAAGCCGG-G---GGC--GGACGCGGACGGTCCG---TTTCA-GTAGTCCTTGGCGCTT---TCCGCGCCGGG-AGTTTTG--TTTG-GGTCCGGGG--GC----CGGGCGGAAC---------------------------CCGGCACCCCGGG-AT----------TGTTTTATC-AAACGTGTTCGCGGTGGCTCGCAGG-ATTCGACAATGATCCTTCCGCAGGTTCACCTACGGAAACCTTGTTACGACTTCTCCTTCCTCTAAATGATAAGGTTCAGTGGACTTCTTGCGACGTCGCGGGCGGCGAACCGCTCACGTCGCCGCAATCCGAACAC--------------------------------------------------------------------------------------------------------------------------------------------------------------------------------------------------------------------------------------------------------------------------------------------------------------------------------------------------------------------------------------------------------------------------------------------------------------------------------------------------------------------------------------------------------------------------------------------------------TTTCTAATGATACG-TAAACAGGG-CATTTCTGGCCCTTT---------------------------------------ATAGAA-----------------AATACA-----TAG------TCAAA-------AAAAAATCCTTT-------GGAGG------AGGAATAAGAGTATTTCATTGCTATTAAGCATGGATTATTG-------AAAATA--------ATTAAGACATGGATTTGG------ATATTT-CCCTTCAACT-CCC-----------------CAATT-------TGATAGAAGTAGTTGAAGGGAATTCTCTGAAGA----AAAAAT-----G----GATTATGGGAGTGTATGACTTGAACTC-TTGATTAGTCTATGTAGATCTATGCCTGCCA------CATTAGCCTTG---------GAATTCACAAG-----TAAATGTGTCTTTGTTCCAACCGCC-----GGGTAAGCC-----------CT------A-----T------ACAGAGGATAGGCTGGTTC------GCTTCGCTTGAAGAAAA-TAATTTCTATG----ATCAAGTCCAAATCATG-TGTACATGAACCGGCTCCGTAAAATCCAGTATAATAAC------TGA-------AATAAATATAGTTTATCCCTTTCAGTTAT----TTA---------AG------AT--------------------------------TT--AATAGTATGAAAATGCATTCATTTCCTATGC-----ATTAATATG------------------------ATCC--------ATAA----TACTATCGGAGTGAAACAGGGGGTCTAAAGAATAAAGAG------GTTAGACTATATTAGTAACAAGTAAACCAT---------------------TTATGGAGTCCCAACTA-----TTTGGAGAC------TAAATAGCAATCGTAAGGTCTGAGACAACCCAGAAAGCATTTGATCGTATCATGATCAACTT------TGT--GAGTGTAAGCCTACTTGGGTATTGAGTAGT------TATTTGTAAGAACCGACAACTCCAGA--------------------AAAAGAAGTC------AATAACC----------TTTTA---------------AAATGTTGCTTACA-----------------TTGAACCATTTATATTTATAATT--------------TTTATTTATATATGTGCGAAA---------CGTTA-------------ATC----------------TAT--------GGGC------AGATATAT------GGAACAT------ATA-----------------------GATTTT-TCTGGATTCGTT--------------TAGTTGGTTTTGATTCCTA-CTTGAGCCGGATGATGAAAAATTATCATGTCCGGCTCCTTCGGGGGATGAATCAA-CAATAATAATTCACCT------------------------------------------------------------------------------------------------------------------------------------------------------------------------------------------------------------------------------------------------------------------------------------------------------------------------------------------------------------------------------------------------------------------------------------------------------------------------------------------------------------------------------------------------------------------------------------------------------------------------------------------------------------------------------------------------------------------------------------------------------------------------------------------------------------------------------------------------------------------------------------------------------------------------------------------------------------------------------------------------------------------------------------------------------------------------------------------------------------------------------------------------------------------------------------------------------------------------------------------------------------------------------------------------------------------------------------------------------------------------------------------------------------------------------------------------------------------------------------------------------------------------------
Agathisanthemum_globosum                         CGTTACTAGGGGAATCCTTGTTAGTTTCTTTTCCTCCGCTTATTGATATGCT-TAAACTC-AGCGGGTAGTCCCGCTTG-ACCTGGGGTC-A-TGGTCGA---GGGTCCCT--------------GGCAAAGCAGG----GGCT----CC-GGGGTC-----TC------GAGCGCCCCG---GCA--TCGGTCCG-CGCCTCG-GCTTCGATCG-AGTTGAG----GG----TTTCA----ACCACCACTTGC----CGCGACGT-CCCG-AGCC-GGGGACTC-TTATTTAGGCCGGCCGCG--------CCC-GGGAG----GACAC-GGGAGGCCATATTCCGTCACCC--GCCCCG-----GGTC--------AGTGCGA-----------GGGGGGTGGCGAC--GATGCTTGACGCCCAGGCAAACGTGCCCTCGGCCTAATGGCTTCGGGCGCAACTTGCGTTCAAAAACTCGATGGTTCACGGGATTCTGCAATTCACACCAAGTATCGCATTTCGCTACGTTCTTCATCGATGCGAGAGCCTAGATATCCGTTGCCGAGAGTCG--TGTTGGT---TACG--TTT--CCAGACGAACCGCGCACGCCCC-GCGGAAGCCGG-G---GGC--GAACGCGGACGGTCCG---TTTCA-GTAGTCCTTGGCGCTT---TCCGCGCCGGG-AGTTTTG--TTGG-GGTCCGGGG--GC----CGGGCGGAAC---------------------------CCGGCGCCCCGGT-AT----------TGTTTTATC-AAACGTGTTCGCGGTGGCTCGCAGG-ATTCGACAATGATCCTTCCGCAGGTTCACCTACGGAAACCTTGTTACGACTTCTCCTTCCTCTAAATGATAAGGTTCAGTGGACTTCTTGCGACGTCGCGGGCGGCGAACCGCTCACGTCGCCGCAATCCGAACAC--------------------------------------------------------------------------------------------------------------------------------------------------------------------------------------------------------------------------------------------------------------------------------------------------------------------------------------------------------------------------------------------------------------------------------------------------------------------------------------------------------------------------------------------------------------------------------------------------------TTTCTAATGATACG-TAAACAGGG-CATTTCTGGCCCTTT---------------------------------------ATAGAA-----------------AATACA-----TAG------TCAAC-------AAAAAATCATTT-------GGAGG------AGGAATAAGAGTATTTCATTGCTATTAAGCATGGATTATTG-------AAAATA--------ATTAAGACATGGATTTGG------ATATTT-CCCTTCAACT-CCC-----------------CAATT-------TGATAGAAGTAGTTGAAGGGAATTCTCTGAAGA----AAAAAT-----G----GATTATGGGAGTGTGTGACTTGAACTC-TTGATTAGTCTATGTAGATCTATGCCTGCCA------CATTAGCCTTG---------GAATTCACAAG-----TAAATGTGTCTTTGTTCCAACCGCC-----GTGTAAGCC-----------CT------A-----T------ACAGAGGATAGGCTGGTTC------GCTTCGCTTGAAGAAAA-TAATTTCTATG----ATCAAGTCCAAATCATGTTGTACATGAACCGGCTCCGTAAAATCCAGTATAATAAC------TGA-------AATAAATATAGTTTATCCCTTTCAGTTAT----TTA---------AG------AT--------------------------------TT--AATAGTATGAAAATGCATTCATTTCCTATGC-----ATTAATATG------------------------ATCC--------ATAA----TACTATCGGAGTGAAACAGGGGGTCTAAAGAATAAAGAG------GTTAGACTATATTAGTAACAAGTAAACCAT---------------------TTATGGAGTCCCAACTA-----TTTGGGGAC------TAAATATCAATCGTAAGGTCTGAGACAACCCAGAAAGCATTTGATCGTATCATGATCAACTT------TGT--GAGTGTAAGCCTACTTGGGTATTGAGTAGT------TATTTGTAAGAACCGACAACTCCAGA--------------------AAAAGAAGTC------AATAACC----------TTTTA---------------AAATGTTGCTTACA-----------------TTGAACCATTTATATTTATAATTTTTATTTATATATTTTTATTTATATATGTGCGAAA---------CGTTA-------------ATC----------------TAT--------GGGT------AGATATAT------GGAACAT------ATA-----------------------GATTTT-TCTGGATTCGTT--------------TAGTTGGTTTTGATTCCTA-CTTGAGCCGGATGATGAAAAATTATCATGTCCGGCTCCTTCGGGGGATGAATCAA-CAATAATAATTCACCT-------------------------------------------------------------------------------------------------------------------------------------------------------------------------------------------------------------------------GGAGCTCGAGTAGAACG-----TAT------TAATTCA---------TTTTTCAGAGCAAGAATCTAGGGTTAATGCAAATC-----AATAAATTGGAACAACTTCGTGAATA-TCTC--TTAGAT-------ATAAAAATCGAAAGGATCTG----ATTCG----------------AGCAAATTCTCCAGTA-AAAAGGAAAATTGGTT--GGAATT----------AATC-AAACATTT------TCGATC------TAAAGTG----------TAT-CGCACAGG-----AATCAACCGTTCGTAAGATTCTTAGAT-----------AGAAGG-------A----AATCCAAAAT--AAGGGGTATGTTGCTACCA-TTTTTAAAGGAT----TAAGAAGCACCGAAGCAATGTC-TAAACC------TAATG------A---------------TTCA-TAAAGGATCCC-----AAAACAAGGAAACACCGTCTCAAGAACTGCTTGACCAGATTTAAGAAT------A-----AGAATC-------CAAATCT--------A-GTTTT------T-------AAACGAGAGACAAATGAAACGGCGGTTGTAAAGACCACT-------CAATAAATGAA-----------ATTGCCTAAC--------TATTGTTC--------------------CT-----TGGGCTAT---TTAAGAGTTATTTAATTTGAGTTATGAGTAC---GAATTATCTC-------------------------------------------------------------------------------------------------------------------------------------------------------------------------------------------------------------------------------------------------------------------------------------------------------------------------------------------------------------------------------------------------------------------------------------------------------------------------------------------------------
Agathisanthemum_quadricostatum_cC031             -------------------------------------------------------------------------------------GGGTC-A-TGGTCGA--GGGGTCCCT--------------GGCAAAGCAGG----GGCT----CC-GGGGTC-----TC------GGGCACCCCG---GCG--TCGGTCCG-CGCCGCG-GCTTCGATCG-AGTTGAG----GG----TTTCA----ACCACCACTTGC----CGCGACGT-CCCG-AGCC-GGGGACTC-TTATTTAGGCCGGCCGCG--------CCC-GGGAG----GACAC-GGGAGGCCAGATTCCGTCACCC--GCCCCG-----GGTC--------AGTGCGA----------GGGGGGGTGGCGAC--GATGCTTGACGCCCAGGCAAACGTGCCCTCGGCCTAATGGCTTTGGGCGCAACTTGCGTTCAAAAACTCGATGGTTCACGGGATTCTGCAATTCACACCAAGTATCGCATTTCGCTACGTTCTTCATCGATGCGAGAGCCTAGATATCCGTTGCCGAGAGTCG--TGTTGGT---TACG--TTT--CCAGACGAACCGCGCACGCCCC-GCGGAAGCCGG-G---GGC--GGACGCGGACGGTCCG---TTTCA-GTAGTCCTTGGCGCTT---TCCGCGCCGGG-AGTTTTG--TTGG-GGTCCGGGT--GC----CGGGCGGAAC---------------------------CCGGCGCCCCGGG-AT----------TGTTTTATA-AAACGTGTTCGCGGTGGCTCGCAGG-ATTCGACAATGATCCTTCCGCAGGTTCACCTACGGAAACCTTGTTACGACTTCTCCTTCCTCTAAATGATAAGGTTCAGTGGACTTCTTGCGACGTCGCGGGCGGCGAACCGCTCACGTCGCCGCAATCCGAACAC--------------------------------------------------------------------------------------------------------------------------------------------------------------------------------------------------------------------------------------------------------------------------------------------------------------------------------------------------------------------------------------------------------------------------------------------------------------------------------------------------------------------------------------------------------------------------------------------------------TTTCTAATGATACG-TAAACAGGG-CATTTCTGGCCCTTT---------------------------------------ATAGAA-----------------AATACA-----TAG------TCAAC-------AAAAAATCATTT-------GGAGG------AGGAATAAGAGTATTTCATTGCTATTAAGCATGGATTATTG-------AAAATA--------ATTAAGACATGGATTTGG------ATATTT-CCCTTCAACT-CCC-----------------CAATT-------TGATAGAAGTAGTTGAAGGGAATTCTCTGAAAAA---AAAAAT-----G----GATTATGGGAGTGTGTGACTTGAACTC-TTGATTAGTCTATGTAGATCTATGCCTGCCA------CATTAGCCTTG---------GAATTCACAAG-----TAAATGTGTCTTTGTTCCAACCGCC-----GGGTAAGCC-----------CT------A-----T------ACAGAGGATAGGCTGGTTC------GCTTCGCTTGAAGAAAA-TAATTTCTATG----ATCAAGTCCAAATCATG-TGTACATGAACCGGCTCCGTAAAATCCAGTATAATAAC------TGA-------AATAAATATAGTTTATCCCTTTCAGTTAT----TTA---------AG------AT--------------------------------TT--AATAGTATGAAAATGCATTCATTTCCTATGC-----ATTAATATG------------------------ATCC--------ATAA----TACTATCGGAGTGAAACAGGAGGTCTAAAGAATAAAGAG------GTTAGACTATATTAGTAACAAGTAAACCAT---------------------TTATGGAGTCCCAACTA-----TTTGGGGAC------TAAATACCAATCGTAAGGTCTGAGACAACCCAGAAAGCATTTGATCGTATCATGATCAACTT------TGT--GAGTGTAAGCCTACTTGGGTATTGAGTAGT------TATTTGTAAGAACCGACAACTCCAGA--------------------AAAAGAAGTC------AATAACC----------TTTTA---------------AAATGTTGCTTACA-----------------TTGAACCATTTATATTTATAATT--------------TTTATTTATATATGTGCGAAA---------CGTTA-------------ATC----------------TAT--------GGGC------AGATATAT------GGACCAT------ATA-----------------------GATTTT-TCTGGATTCGTT--------------TAGTTGGTTTTGATTCCTA-CTTGAGCCGGATGATGAAAAATTATCATGTCCGGCTCCTTCGGGGGATGAATCAA-CAATAATAATTCACCT-----------------------------------------------------------------------------------------------------------------------------------------------------------------------------------------TGG----TAATGGAAATAG-----CCCATGGTGGAGCTCGAGTAGAACG-----TAT------TAATTCA---------TTTTTCAGAGCAAGAATCTAGGGTTAATGCAAATC-----AATAAATTGGAACAACTTCGTGAATA-TCTC--TTAGAT-------ATAAAAATCGAAAGGATCTG----ATTCG----------------AGCAAATTCTCCAGTA-AAAAGGAAAATTGGTT--GGAATT----------AATC-AAACATTT------TCGATC------TAAAGTG----------TAT-CGCACAGG-----AATCAACCGTTCGTAAGATTCTTAGAT-----------AGAAGG-------A----AATCCAAAAT--AAGGGGTATGTTGCTACCA-TTTTTAAAGGAT----TAAGAAGCACCGAAGCAATGTC-TAAACC------TAATG------A---------------TTCA-TAAAGGATCCC-----AAAACAAGGAAACACCGTCTCAAGAACTGCTTGACCAGATTTAAGAAT------A-----AGAATC-------CAAATCT--------A-GTTTT------T-------AAAAGAGAGACAAACGAAACGGCGGTTGTAAAGACCACT-------CAATAAATGAA-----------ATTGCCTAAC--------TATTGTTC--------------------CT-----TGGGCTAT---TTAAGAGTTATTTAATTTGAGTTATGAGTAC---GAATTATCCT------TTTT----------------TTTC----------ATTTTCAAGAACGAAGAAG----------------A---AAAA-AAGATTGAAATCATAGTCTAA--TTGATTTGATGATTT-----------------ATGGATCCTTTTG--------------TCATTTATTTTG---------TCATT-------------------------TATTAG-------AATTTT-------------------------------------------------------------------------A-------TACATA-GATA------AAAAG-AAAACTTTGGATCAAATTCT----TTATTTCTCGAGCCGTACGAGGAGAAAA--CTTCCTATACGTTTCTA----GG-A-GGGGTATTATT--------------------------------------------------------
Oldenlandia_angolensis                           CGTTACTAGGGGAATCCTTGTTAGTTTCTTTTCCTCCGCTTATTGATATGCT-TAAACTC-AGCGGGTAGTCCCGCTTG-ACCTGGGGTC-A-TGGTCGA-GGGGGCC-----------------------CTAGG----GCCT----CC-GGGGTC-----TC------GGGCGCCCCG---ACG--TCGGTCCG-CGCCTCG-GCTTCGATCG-AGTTGAG----TG----TTTCA----ACCACCACTTGC----CGCGACGTTTCCG-AGCC-GGGGACTC-TGATTTGGACCGGCCGCG--------CCC-GGGGG-----ACAC-GGGAGGCCATATTCCGTCACCC--TCCCCG-----GGTC--------GGTGCGA--------GGGGGGGGGCGGCGAC--GATGCGTGACGCCCAGGCAAACGTGCCCTCGGCCTAATGGCTTCGGGCGCAACTTGCGTTCAAAAACTCGATGGTTCACGGGATTCTGCAATTCACACCAAGTATCGCATTTCGCTACGTTCTTCATCGATGCGAGAGCCTAGATATCCGTTGCCGAGAGTCG--TGTTGGT---TACG--TTT--CCAGACGAACCGCGCCCGCCCC-GCGGAATCCGA-G---GGG--GGACGCGGGCGGTCCG--TTTTCA-GTAGTCCTTGGCGCTT---TCCGCGCCGGA-AGTTTTA--GTTG-GTTCCGGGG--GC----CGGGCA-GGC---------------------------CCGGCGCCCCGGGTGT------------TTTTATG-AAACGTGTTCGCGGTGGCTTGCAGG-ATTCGACAATGATCCTTCCGCAGGTTCACCTACGGAAACCTTGTTACGACTTCTCCTTCCTCTAAATGATAAGGTTCAGTGGACTTCTTGCGACGTCGCGGGCGGCGAACCGCTCACGTCGCCGCAATCCGAACAC----------------------TGCAGGATCAACCAGGTAGCA-TCCCTCACCGACATCGGGCCG-GACGGCGCATGGGCCGG-CGC-GGCGC--CGAACGTCGTTCGGATG-TAGCGTTTCGAGCTTT---TCCGGGCAA-ATAGGAG-TCG-G--TGACCCCG-TG-CCCCC-AGCGTTTTCCGAAT-CCCAGAGCACGAACGAGATTTCTAG--C--------ACACA---ACGGG--AACGA-CGCGTT-----------------GCGATCGT---CC--C-GAGGGGC---------AGA-AAGATCGCTTCGGGTTCCACCCGCGACC-GCACCGAGTAAAC-GGC--C-AGCCTTAGGCGAACGTGGGAAG-A-TTGTCAACCGAATTCCATTCGAGTAGGTACGCAACACAGGAAACTGG-GTG--ACCGGCCA--A-CGT-AA---GT----------TGTGCCCAACAATGAAGAGGAACGCA-CGGTCGGACGTCGCCGCCCGGAGCAGGG------------------ATCCAACCAA-CCCATACAAGA---------------------TTTCTAATGATACG-TAAACAGGG-CATTTCTGGCCCTTT---------------------------------------ATAGAA-----------------AATACA-----TATTCAACATCAAC-------AAAAAATCATTT-------GGAGG------AGGAATAAGAGTATTTCATTGCTATTAAGCATGGATTATTG-------AAAATA--------ATTAAGACATGGATTTGG------ATATTT-CCCTTCAACT-CCC-CAATTTG---------ATATT-------TGATATAAGTAGTTGAAGGGAATTCTCTGAAGA----AAAAAT-----G----GATTATGGGAGTGTGTGACTTGAACTC-TTGATTAGTCTATGTAGATCTATGCCTGCCACATTCACATTAGCCTTG---------GAATTCACAAG-----TAAATGTGTCTTTGTTCTAACCGCC-----GGGTAAGCC-----------CT------A-----T------ACAGAGGATAGGCTAGTTC------GCTTCGCTTGAACAAAA-AAATTTCTATG----ATCAAGCCCAAATCATGTTGTACATGCACCGGCTCCGTAAAATCCAGTATAATAAC------TGA-------AATAAATATAGTTTATCCATTTCAGTTAT----TTA----------G------AT--------------------------------TT--AATAGTATGAAAATGCATTCATTTCCTATGC-----ATTAATATG------------------------ATCC--------ACAA----TACTATCGGAGTGAAACAGGGGGTCTAAAGAATAAAGAG------GTTAGACTATATTAGTAACAAGTAAACCAT---------------------TTATGGAGTCCCAACTA-----TTTTGGGAC------TAAATACCAATCGTAAGGTCTGAGACAACCCAGAAAGCATTTGATCGTATCATGATCAACTT------TGT--GAGTGTAAGCCTACTTGGGTATTGAGTAGT------TATTTGTAAGAACCGACAACTCCAGA--------------------AAAAGAAGTC------AATAACC----------TTTTA---------------AAATGTTGCTTACA-----------------TTGAACCATTTATATTTATAATT--------------TTTATTTATATATGTGCGAAC---------CGTTA-------------ATC----------------TAT-------GGGGC------GGATATAT------GGAACAT------ATA-----------------------GATTTTTTCTGGATTCGTT--------------TAGTTGGTTTTGATTCCTA-CTTGAGCCGGATGATGAAAAATTATCATGTCCGGCTCCTTCGGGGGATGAATCAA-C---AAAAATTCACCT-------------------------------------------------------------------------------------------------------------------------------------------------------------------------------------------------------------------------GGAGCTCGAGTAGAACG-----TAT------TAATTCA---------TTTTTCAGAGCAAGAATCTAGGGTTAATGCAAATC-----AATAAATTGGAACAACTTCGTGAATA-TCTC--TTAGAT-------ATAAAAATCGAAAGGATCTG----ATTCA----------------AGCAAATTCTTCAGTA-AAAAGGAAAATTGGTT--GGAATT----------AATC-AAAAATTT------TCGATC------TAAAGTG----------TAT-CACACAGG-----AATCAACCGTTCGTAAGATTCTTAGAT-----------AGACGG-------A----AATCCAAAAT--AAGGGGTATGTTGCTACCA-TTTTTAAAGGAT----TAAGAAGCACCGAAGCAATGTC-TAAACC------TAATG------A---------------TTCA-TAAAGGATCCC-----AAAACAAGGAAACACCGTCTCAAGAACTGCTTGACCAGGTTTAAGAAT------A-----AGAATC-------CAAATCT--------A-GTTTT------T-------AAACGAGAGACAAACGAAACAGCGGTTGTAAAGACCACT-------CAATAAATGAA-----------ATTGTCTAAC--------TATTGTTC--------------------GT-----TGGGCTAT---TTAAGAGTTATTTAATTTGAGTTATGAGTAC---GAATTATCTC-------------------------------------------------------------------------------------------------------------------------------------------------------------------------------------------------------------------------------------------------------------------------------------------------------------------------------------------------------------------------------------------------------------------------------------------------------------------------------------------------------
Oldenlandia_goreensis                            CGTTACTAGGGGAATCCTTGTTAGTTTCTTTTCCTCCGCTTATTGATATGCT-TAAACTC-AGCGGGTAGTCCCGCTTG-ACCTGGGGTC-A-TGGTCGA-GGGGGCC-----------------------CTAGG----GCCT----CT-GGGGTC-----TC------GTTCGCCCCG---GCG--TCGGTCCG-CGCCTCG-GCTTCGATCG-AGTTGAG----GG----TTTCA----ACCACCACTTGC----CGCGACGTTCCCT-AGCC-GGGGACTC-TGATTTGGGCCGGCCGCA--------TCC-GGGGG-----ACAC-GGGAGGCCATATTCCGTCACCC--TCCCCG-----GGTC--------GGTGCGAG-------GGGGGGGGGCGGCGAC--GATGCGTGACGCCCAGGCAAACGTGCCCTCGGCCTGATGGCTTCGGGCGCAACTTGCGTTCAAAAACTCGATGGTTCACGGGATTCTGCAATTCACACCAAGTATCGCATTTCGCTACGTTCTTCATCGATGCGAGAGCCTAGATATCCGTTGCCGAGAGTCG--TGTTGGT---TACG--TTT--CCAGACGAACCGCGCCCGCCCC-GCGGAAGCCGA-G---GGG--GGACACGGGCGGTCCG--TTTTCA-GTAGTCCTTGGCGCTT---TCCGCGCCGGA-AGTTTTA--GTTG-GTTCCGGGG--GC----CGGACAGGGC---------------------------CCGGCGCCCCGGGTGT------------TTATATG-AAACGTGTTCGCGGTGGCTCGCAGG-ATTCGACAATGATCCTTCCGCAGGTTCACCTACGGAAACCTTGTTACGACTTCTCCTTCCTCTAAATGATAAGGTTCAGTGGACTTCTTGCGACGTCGCGGGCGGCGAACCGCTCACGTCGCCGCAATCCGAACAC----------------------TGCAGGATCAACCAGGTAGCA-TTCCTCACCGACATCCGGGGC-GACGACACATGCACCGG-CGC-GGCGC--CGAACGCTATTCGGATG-TAGCG-TTTGAGTTTT---TCCAGGGAA-ATAGGAG-TTG-G--TGACCCCA-TT-CCCCC-AGCGTTTTCCAAAT-CCCAGAACACGAACGAGATTTCTAG--C----------CCC---ACGGG--TCCGA-CGCGTT-----------GS----GAGTGTCC-------C-AGGCAGA-------------AAAATCACTTTGGGTTCCACCAGCGACC-GCACCGMGTGAAC-GGC--C-AGCCTTGGGCGGACATAGGAAG-A-TTGGCAACCGAATTCCACCCTAGTAGGTACGCAACACAGGAAACCGA-GGG--ACCGGCCA--A-CGT-AA---GT----------TGTGCCCAACAATGAAGAGGAACGCA-CGGTCGGACGTCGGTGCCTGCTGGAGGG------------------ATCCAACCAA-CCCATACAAGA---------------------TTTCTAATGATACG-TAAACAGGG-CATTTCTGGCCCTTT---------------------------------------ATAGAA-----------------AATACA-----TAT------TCAAC-------AAAAAATCATTT-------GGAGG------AGGAATAAGAGTATTTCATTGCTATTAAGCATGGATTATTG-------AAAATA--------ATTAAGACATGGATTTGG------ATATTT-CCCTTCAACT-CCC-----------------CAATT-------TGATAGAAGTAGTTGAAGGGAATTCTCTGAAGA----AAAAAT-----G----GATTATGGGAGTGTGTGACTTGAACTC-TTGATTAGTCTATGTAGATCTATGCCTGCCA------CATTAGCCTTG---------GAATTCACAAG-----TAAATGTGTCTTTGTTCCAACCGCC-----GGGTAAGCC-----------CT------A-----T------ACAGAGGATAGGCTGGTTC------GCTTCGCTTGAAGAAAA-AAATTTCTATG----ATCAAGTTCAAATCATGTTGTACATGCACCGGCTCCGTAAAATCCAGTATAATAAC------TGA-------AATAAATATAGTTTATCCATTTCAGTTAT----TTA----------G------AT--------------------------------TT--AATAGTATGAAAATGCATTCATTTCCTATGC-----ATTAATATG------------------------ATCC--------ATAA----TACTATCGGAGTGAAACAGGGGGTCTAAAGAATAAAGAG------GTTAGACTATATTAGTAACAAGTAAACCAT---------------------TTATGGAGTCCCAACTA-----TTTTAGGAC------TAAATACCAATCGTAAGGTCTGAGACAACCCAGAAAGCATTTGATCGTATCATGATCAACTT------TGT--GAGTGTAAGCCTACTTGGGTATTGAGTAGT------TATTTGTAAGAACCGACAACTCCAGA--------------------AAAAGAAGTC------AATAACC----------TTTTA---------------AAATGTTTCTTACA-----------------TTGAACCATTTATATTTATAATT--------------TTTCTTTATATATGTGCGAAC---------CGTTA-------------ATC----------------TAT-------GGGGC------AGATATAT------GGAACAT------ATA-----------------------GATTTTTTCTGGATTGGTT--------------TAGTTGGTTTTGATTCCTA-CTTGAGCCGGATGATGAAAAATTATCATGTCCGGCTCCTTCGGGGGATGAATCAA-C---AAAAATTCACCT-------------------------------------------------------------------------------------------------------------------------------------------------------------------------------------------------------------------------GGAGCTCGAGTAGAACG-----TAT------TAATTCA---------TTTTTCAGAGCAAGAATCTAGGGTTAATGCAAATC-----AATAAATTGGAACAACTTCGTGAATA-TCTC--TTAGAT-------ATAAAAATCGAAAGGATCGG----ATTCA----------------AGCAAATTCTTCAGTA-AAAAGGAAAATTGGTT--GGAATT----------AATC-AAACATTT------TCGATC------GAAAGTG----------TAT-CACACAGG-----AATCAACCGTTCGTAAGATTCTTAGAT-----------AGATGG-------A----AATCCAAAAT--AAGGGGTATGTTGCTACCC-TTTTTAAAGGAT----TAAGAAGCACCGAAGCAATGTC-TAAACC------TAATG------A---------------TTCA-TAAAGGATCCC-----AAAACAAGGAAACACCGTCTCAAGAACTGCTTGACCAGGTTTAAGAAT------A-----AGAATC-------CAAATCT--------A-GTTTT------T-------AAACGAGAGACAAACGAAACAGCGGTTGTAAAGACCACT-------CAATAAATGAA-----------ATTGTCTAA-------------------------------------------------------TTAAGAGTTATTTAATTTGAGTTATGAG-----------------------------------------------------------------------------------------------------------------------------------------------------------------------------------------------------------------------------------------------------------------------------------------------------------------------------------------------------------------------------------------------------------------------------------------------------------------------------------------------------------------------
Oldenlandia_uniflora                             ----------------------------------------------------------------------------------CTGGGGTC-A-TGGTCGA-GGGGGCC------------------------CTAG----GCCT----CC-GGGGTG-----TC------GGGCGCCCCG---GCG--TCGGTCTG-CGCCTCG-GCTTCGATCG-AGTTGAG----GG----TTTCA----ACCACCACTTGC----CGCGACGTTCCCG-AGCC-GGGGACTC-TGATTTGGGCCGGCCGCG--------CCC-GGGGG-----ACAC-GGGAGGCCATATTCCGTCACCC--TCCCCG-----GGTC--------GGTGCGA----------GGGGGGGTGGCGAC--GATGCGTGACGCCCAGGCAAACGTGCCCTCGGCCTAATGGCTTCGGGCGCAACTTGCGTTCAAAAACTCGATGGTTCACGGGATTCTGCAATTCACACCAAGTATCGCATTTCGCTACGTTCTTCATCGATGCGAGAGCCTAGATATCCGTTGCCGAGAGTCG--TGTTGGT---TACG--TTT--CCAGACGAACCGCGCCCGCCCC-GCGGAAGCCGA-G---GGG--GGACGCGGGCGGTCCG--TTTTCA-GTAGTCCTTGGCGCTT---TCCGCGCCGGA-AGTTTTA--GTTC-GTTCCGGTT--GC----CGGGCA-GGC---------------------------CCGGCGCCCGGAGTGT------------TTTTATG-AAACGTGTTCGCGGTGGCTCGCAGG-ATTCGACAATGATCCTTCCGCAGGTTCACCTACGGAAACCTTGTTACGACTTCTCCTTCCTCTAAATGATAAGGTTCAGTGGACTTCTTGCGACGTCGCGGGCGGCGAACCGCTCACGTCGCCGCAATCCGAACAC--------------------------------------------------------------------------------------------------------------------------------------------------------------------------------------------------------------------------------------------------------------------------------------------------------------------------------------------------------------------------------------------------------------------------------------------------------------------------------------------------------------------------------------------------------------------------------------------------------TTTCTAATGATACG-TAAACAGGG-CATTTCTGGCCCTTT---------------------------------------ATAGAA-----------------AATACA-----TAT------TCAAC-------AAAAAATCATTT-------GGAGG------AGGAATAAGAGTATTTCATTGCTATTAAGCATGGATTATTG-------AAAATA--------ATTAAGACATGGATTTGG------ATATTT-CCCTTCAACT-CCC-----------------CAATT-------TGATAGAAGTAGTTGAAGGGAATTCTCTGAAGA----AAAAAT-----G----GATTATGGGAGTGTGTGACTTGAACTC-TTGATTAGTCTATGTAGATCTATGCCTGCCA------CATTAGCCTTG---------GAATTCACAAG-----TAAATGTGTCTTTGTTCCAACCGCC-----GGGTAAGCC-----------CT------A-----T------ACAGAGGATAGGCTGGTTC------GCTTCGCTTGAAGAAAA-AAATTTCTATG----ATCAAGTCCAAATCATGTTGTACATGCACCGGCTCCGTAAAATCCAGTATAATAAC------TGA-------AATAAATATAGTTTATCCATTTCAGTTAT----TTA---------CG------AT--------------------------------TT--AATAGTATGAAAATGCATTCATTTCCTATGC-----ATTAATATG------------------------ATCC--------ATAA----TACTATCGGAGTGAAACAGGGGGTCTAAAGAATAAAGAG------GTTAGACTATATTAGTAACAAGTAAACCAT---------------------TTATGGAGTCCCAACTA-----TTTTGGGAC------TAAATACCAATCGTAAGGTCTGAGACAACCCAGAAAGCATTTGATCGTATCATGATCAACTT------TGT--GAGTGTAAGCCTACTTGGGTATTGAGTAGT------TATTTGTAAGAACCGACAACTCCAGA--------------------AAAAGAAGTC------AATAACC----------TTTTA---------------AAATGTTGCTTACA-----------------TTGAACCATTTATATTTATAATTTATATTTCTA-ATATATATTTATATATGTGCGAAC---------CGTTA-------------ATC----------------TAT--------GGGC------AGATATAT------GGAACAT------ATA-----------------------GATTTTTTCTGGATTCGTT--------------TAGTTGGTTTTGATTCCTA-CTTGAGCCGGATGATGAAAAATTATCATGTCCGGCTCCTTCGGGGGATGAATCAA-C---AAAAATTCACCT--------------------------------------------------------------------------------------------------------------------------------------------------------------------------------------------------ATGGAAATAG-----CCCATGGTGGAGCTCGAGTAGAACG-----TAT------TAATTCA---------TTTTTCAGAGCAAGAATCTAGGGTTAATGCAAATC-----AATAAATTGGAACAACTTCGTGAATA-TCTC--TTAGAT-------ATAAAAATCGAAAGGATCTG----ATTCA----------------AGCAAATTCTTTAGTA-AAAAGGAAAATTGGTT--GGAATT----------AATC-AAAAATTT------TCGATC------TAAAGTG----------TAT-CGCACAGG-----AATCAACCGTTCGTAAGATTCTTAGAT-----------AGAAGG-------A----AATCCAAAAT--AAGGGGTATGTTGCTACCA-TTTTTAAAGGAT----TAAGAAGCACCGAAGCAATGTC-TAAACC------TAATG------A---------------TTCA-TAAAGGATCCC-----AAAACAAGGAAACACCGTCTCAAGAACTGCTTGACCAGATTTAAGAAT------A-----AGAATC-------CAAATCT--------A-GTTTT------T-------AAACGAGAGACAAACGAAACGGCGGTTGTAAAGACCACT-------CAATAAATGAA-----------ATTGTCTAAC--------TATTGTTC--------------------GT-----T-GGCTAT---TTAAGAGTTATTTCATTTGAGTTATGAGTAC---GAATTATCTC------TTTT----------------TTTC----------ATTTTCAAGAACGAAGAAG----------------A---AAAA-AAGCTTGAAATCATAGTCTAA--TTGATTTGATGATTTT----------------ATGGATCCTTTTG--------------TCATTTATTTTG---------TCATT-------------------------TATT--------------------------------------------------------------------------------------------------------------------------------------------------------------------------------------------------------------------------------------------------------------------------
Oldenlandia_trinervia_cC024_Asia                 -------------------------------------------------------------------------------------GGGTC-A-TGGTCGA--GGGGCC-----------------------CTAGG----GGCT----CC-GGGGTC-----TC--------GGGCCCCG---GCG--TCGGTCCG-CGCCTCG-GCTTCGATCG-AGTTGAG----GG----TTTCA----ACCACCACTTGC----CGCGACGT-CCCG-TGCC-GGGGACTC-TTATTTGGGCCGGCCGCG--------CCC-GGGGG-----ACAC-GGGAGGCCATGTTCCGTCACCC--TCCCAG-----GGTC---------GTGCGA----------GGGGGGGTGGCGAC--GATGCGTGACGCCCAGGCAAACGTGCCCTTGGCCTAATGGCTTCGGGCGCAACTTGCGTTCAAAAACTCGATGGTTCACGGGATTCTGCAATTCACACCAAGTATCGCATTTCGCTACGTTCTTCATCGATGCGAGAGCCTAGATATCCGTTGCCGAGAGTCG--TGTTGGT---TACG--TTT--CCAGACGAACCGCGTCCGCCCC-GCGGAAGCCGA-G---GGG--GGACGCGGGCGGTCCG--TTTTCA-GTAGTCCTTGGCGCTT---TCCGCGCCGGA-AGTTTAA--GTTG-GTTCCGGGG--GC----CGGGCA-GGC---------------------------CCGGCACCCCGGGTGT-------------TTTATG-AAACGTGTTCGCGGTGGCTCGCAGG-ATTCGACAATGATCCTTCCGCAGGTTCACCTACGGAAACCTTGTTACGACTTCTCCTTCCTCTAAATGATAAGGTTCAGTGGACTTCTTGCGACGTCGCGGGCGGCGAACCGCTCACGTCGCCGCAATCCGAACACTTGAGACAAGCATATGACTACTGGCAGGATCAACCAGGTAGCA-TTCCTCACGGACATCGGGCCG-GACGGCGCATGCACCGG-CAC-GGCGC--CGAAAGTCGTTTGGATG-TAGCA-TTCGAGCTTT---TTTGGGCAA-ATAGGAG-TCG-G--TGACCCCG-TG-CCCCC-AGTGTCTTCCGAAT-CCCAGAGCACGAACGAGATTTCTAG--C----------ACC---ATAGG--CACGT-CGCGTT-----------------GCGAGTGT---CC--C-GGGGAGA---------AGA-AATATCGCTTCGGGTTCCACCCGCGACC-GCACCGAGTGAAC-GGG--C-AGCCTTGGGCGGACGTGGGAAG-A-TTGGCAACCGAATTCCATCCGAGTAGGTACGCAACACAGGAAACCGA-GGG--GCCGGCCA--A-CGT-AA---GT----------TGTGCCCAACAATGAAGAGGAACGCA-CGGTCGGACGTCGCCGCCCGGGGCAGGG------------------AT-----------------------------------------TTTCTAATGATACG-TAAACAGGG-CATTTCTGGCCCTTT---------------------------------------ATAGAA-----------------AATACA-----TAT------TCAAC-------AAAAAATCATTT-------GGAGG------AGGAATAAGAGTATTTCATTGCTATTAAGCATGGATTATTG-------AAAATA--------ATTAAGACATGGATTTGG------ATATTT-CCCTTCAACT-CCC-----------------CAATT-------TGATAGAAGTAGTTGAAGGGAATTCTCTGAAGA----AAAAAT-----G----GATTATGGGAGTGTGTGACTTGAACTC-TTGATTAGTCTATGTAGATCTATGCCTGCCA------CATTAGCCTTG---------GAATTCACAAG-----TAAATGTGTCTTTGTTCCAACCGCC-----GGGTAAGCC-----------CT------A-----T------ACAGAGGATAGGCTGGTTC------GCTTCGCTTGAAGAAAA-AAATTTCTATG----ATCAAGTCCAAATCATGTTGTACATGCACCGGCTCCGTAAAATCCAGTATAATAAC------TGA-------AATAAATATAGTTTATCCATTTCAGTTAT----TTA---------AG------AT--------------------------------TT--AATAGTATGAAAATGCATTCATTTCCTATGC-----ATTAATATG------------------------ATCC--------ATAA----TACTATCGGAGTGAAACAGGGGGTCTAAAGAATAAAGAG------GTTAGACTATATTAGTAACAAGTAAACCAT---------------------TTATGGAGTCCCAACTA-----TTTTGGGAC------TAAATACCAATCGTAAGGTCTGAGACAACCCAGAAAGCATTTGATCGTATCATGATCAACTT------TGT--GAGTGTAAGCCTACTTGGGTATTGAGTAGT------TATTTGTAAGAACCGACAACTCCAGA--------------------AAAAGAAGTC------AATAACC----------TTTTA---------------AAATGTTGCTTACA-----------------TTGAACCATTTATATTTATAATTTATATTTCTA-ATATATATTTATATATGTGCGAAC---------CGTTA-------------ATC----------------TAT--------GGGT------AGATATAT------GGAACAT------ATA-----------------------GATTTTTTCTGGATTCGTT--------------TAGTTGGTTTTGATTCCTA-CTTGAGCCGGATGATGAAAAATTATCATGTCCGGCTCCTTCGGGGGATGAATCAA-C---AAAAATTCACCT-----------------------------------------------------------------------------------------------------------------------------------------------------------------------------------------TGG----TAATGGAAAGAG-----CCCATGGTGGAGCTCGAGTAGAACG-----TAT------TAATTCA---------TTTTTCAGAGCAAGAATCTAGGGTTAATGCAAATC-----AATAAATTGGAACAACTTCGTGAATA-TCTC--TTAGAT-------ATAAAAATCGAAAGGATCTG----ATTCA----------------AGCAAATTCTTCAGTA-AAAAGGAAAATTGGTT--GGAATT----------AATC-AAACATTT------TCGATC------TAAAGTG----------TCT-CGCACAGG-----AATCAACCGTTCGTAAGATTCTTAGAT-----------AGAAGG-------A----AATCCAAAAT--AAGGGGTATGTTGCTACCA-TTTTTAAAGGAT----TAAGAAGCACCGAAGCAATGTC-TAAACC------TAATG------A---------------TTCA-TAAAGGATCCC-----AAAACAAGGAAACACCGTCTCAAGAACTGCTTGACCAGATTTAAGAAT------A-----AGAATC-------CAAATCT--------A-GTTTT------T-------AAACGAGAGACAAACGAAACGGCGGTTGTAAAGACCACT-------CAATAAATGAA-----------ATTGTCTAAC--------TATTGTTC--------------------GT-----TGGGCTAT---TTAAGAGTTATTTCATTTGAGTTATGAGTAC---GAATTATCTC------TTTT----------------TTTC----------ATTTTCAAGAACGAAGAAG----------------A---AAAA-AAGCTTGAAATCATAGTCTAA--TTGATTTGATGATTTT----------------ATGGATCCTTTTG--------------TCATTTATTTTG---------TCATT-------------------------TATTAG-------AATTTT-------------------------------------------------------------------------A-------TACATA-GATA------AAAAG-AAAACTTTGGATCAAATTCT----TTATTTCTCGAGCCGTACGAGGAGAAAA--CTTCCTATACGTTTCTA----GG-A-GGGGTATTATT--------------------------------------------------------
Dentella_repens                                  CGTTACTAAGGGAATCCTTGTTAGTTTCTTTTCCTCCGCTTATTGATATGCT-TAAACTC-AGCGGGTAGTCCCGACTG-ACCTGGGGTC-A-TGGTCGA--AGATGC-----------------------GCATG----GCAT----CG-GGGGTC----GTTACAGAAGAGTTCCCCA----------GGCTTC-CGTCCCG-GCTACGATCG-TGTTGAC----GTT---TTGCA----ACCACCACTTGC----CGCAACGT-CCTG-AAAC-GGGGACTC-CAATTTGGGCCGACCGCG--------TCT-TAAAC----GACAC-GGGGGGCCAATTTCCGCATCCCC------------------------AGTGCGA-----------GGGGGGAGGCGAC--GATGCGTGACGCCCAGGCAGACGTGCCCTCGGCCTAATGGCGTCGGGCGCAACTTGCGTTCAAAAACTCGATGGTTCACGGGATTCTGCAATTCACACCAAGTATCGCATTTCGCTACGTTCTTCATCGATGCGAGAGCCTAGATATCCGTTGCCGAGAGTCG--TGTTGGT---TACGACGTT--TCAGACGCCCGACGCCCGCCCG-ACGGAAGCCGA-C---GGG--GGACGGAGGCGGTCCG---TTTCA-GTGGTCCTTGGCGCTT---TCCGCGCCGGA-ATTGTTT--GTTT-GGCCCAGGA--GC----------------------------------------CCGAGAGCCCCCGG-GC--------GAGAGTTTTTC-AAACGTGTTCGCGGTGGTTTGCAGG-ATTCGACAATGATCCTTCCGCAGGTTCACCTACGGAAACCTTGTTACGACTTCTCCTTCCTCTAAATGATAAGGTTCAATGGACTTCTTGCGACGTCGCGGGCGGCGAACCGCTCACGTCGCCGCAA-------------------------------TGCAGGATCAACCAGGTAGCA-TTCCTCGCGGACATCGGGCCG-GCCGGCAGAAGCGCGGT---C-GGCAC--CGAACGTCGTTCGAATG-TAGCG-TTTAAGCTTT--ATGCGGACAA-ATAGGAG-TCGTG--TGACCCCG-TG-CCCCC-AGCGTTTTCTGCAT-CCCGGAGCCCGAACGAGAACTCTAA--C----------GCC---GCGGA-----GA-CACGGA-----------A-----ACGTGCGC---AC--C-GGGGAGC---------AGA-GAGCTCGCTTCGAGCTTCGCCCGCGGCC-G-ACCGAACGAAC-GGG--A-AGCCTAAGGCGAACGAGGGACG-A-TTGGCAACAGAATTCCATCGAAGTAGGTAAGCAACACAGGAAACCGACCGA--ATTGGCCA--A-CAA-GA---AT----------TGTGCCGAACAGTGAAGCGGAACGCA-CGGGAAGTCGTCGCTGCTCGGGGCAGGG------------------ATCCAACCAA-CCCATACAAGA---------------------TTTCTAATGATACG-TAAACAGGG-CATTTCTGGCCCTTT---------------------------------------ATAGAA-----------------AATACA-----TATT-----CGAAC-------AAAAAATCATTT-------GGAAG------AGGAATAAGAGTATTTCATTGCTATTAAGCATGGATTATTG-------AAAATA--------ATTAAGACATGGATTTGG------ATATTT-CCCTTCAACT-CCC-----------------CAATT-------TTATAGACGTAGTTGAAGGGAATTCTCTGAAAAA---AAAAAT-----G----GATTATGGGAGTGTGTGACTTGAACTC-TTAATTAGTCTATGCAGCTCTATGTCTGCCA------CATTAGCCTTG---------AAATTCACAAG-----TAAATGTGTCTTTGTTCCAACCGCC-----AGGTAAGCC-----------CT------A-----T------ACAGAAGATAGGCTGGTTC------GCTTCGCTTGAAGAAAA-TAATTTCTATG----ATCAAGTCCAAATCATGTTGTGCATGAACCGGCTCCGTAAAATCCAGTAGAATAAC------TGA-------AATAAATATAGTTTATCCATTTCAGTTAC----TTA---------AG------AT--------------------------------TT--AATAGTATGAAAATGCATTCATTTCCTATGC-----ATTAATATG------------------------ATCC--------ATAA----TACTATCGGAGTGAAACAGGGGGTCTAAAGAAAAAAGAG------GTTAGACTATATTAGTAACAAGTAAACCAT---------------------TTATGGAGTCCCAACTA-----TTTTGGGAC------TAAATACCAATCGTAAGGTCTGAGACAACCCAAAAAGCACTTGATCCTATCATGATCAACTT------TGT--GAGTGGAAGCCTACTTGGGTATTGAGTAGT------TATTTGTAATAACCGACAACTCCAGA--------------------AAAAGAAGTT------ACTAACC----------TTTTA---------------AAATGTTGCTTACA-----------------TTGAACCATTTCTA--------------------ATTTAGATATATATATGTACGAACCATTA----CATTA-------------ATC----------------TAT--------GGGC------AGATATAA------GGAACAT------ATA-----------------------GATTTTTTCTGGGTTGGTT--------------TAGTTGGTTTTGATTCCTA-CTTGAGCCGGATGATGAAAAATTATCATGTCCGGCTCCTTCGGGGGATGAATCGA-C---AACAATTCACCT---------------------------------------------------------------------ACCATTTTCT-------ATTTCTATA-----------------------------------------------------------TAAGTGAAGGTGCTCGTGACTCGACATCAGTTGG----TAATGGAAATAG-----TCGATGGTGGAGCTCGAGTCGAACG-----TAT------TAATTCA---------TTTTTTGGAGCACGAATCTAGGGTTAATGCAAATG-----AATAAATTGGAACAACTTCGTTAATA-TCTC--TTAGAT-------ATAAAAATCGAAAGGATCTG----ATTCT----------------AGCAAATTCTCCAGTA-AAAAGGAAAATTGGTTGGGGAATT----------AAGC-AAACATTT------TCGATC------TAAAGTG----------TAT-TACACGGG-----AATCAATCGTTGGTAAGATTCTTGGAT-----------AGAAGG-------A----AATCCAAAAT--AAGGGGTATGTTGCTACCA-TTCTTAAAGGAT----TAAGAAGCACCGAAGCAATGTC-TAAACC------TAATG------A---------------TTGA-TAAAGGATCCC-----AAAACAAGGAAACACCGTCTCAAGAACTGCTTGACGCGATTTAAGAAT------C-----CAAATC-------TAGTTTT---------------------T-------AAACGAGAGACAAACAAAACGGCGGTTGTAAAGACCACT-------CAGTAAATGAA-----------ATTGCCTAAC--------TATTCTTC--------------------CT-----TGGGCTAT---TAAAGAGTTATTTAATTTGAGTTATGAGTAC---GAATTATCTC-------TTT----------------TTTC----------ATTTTCAAGAACGAAGAAG-AAAAAAAGA-----TA---AAAA-AAGATTGAAATCATAGTCTAA--TTGATTTGATGATTTT----------------ATGGATCCTTTTG--------------TTATTTATTTTG---------TCATT-------------------------TGTTAG-------AATTTT----------------CATTTT---------------------------------------------------A-------TACATA-GATA------AAAAT-AAAACTTTGGATCAAAGTCT----TT-TTTCTCGAGCCGTACGAGGAGAAAA--CTTCCTATACGTTTCTA----GG-A-GGGGTATTATT--------------------------------------------------------
Dentella_repens_TM3161                           ----------------------------------------------------------TC-AGCGGGTAGTCCCGACTG-ACCTGGGGTC-A-TGGTCGA--AGATGC-----------------------GCGTG----GCAT----CG-GGGGTC----GTTACAAAAGAGTTCCCCA----------GGCTTC-CGTCCCG-GCTACGATCG-TGTTGAC----GTT---TTGCA----ACCACCACTTGC----CGCGACGT-CCTG-AAAC-GGGGACTC-CGATTTGGGCCGACCGCG--------CCT-TAAAC----GACAC-GGGGGGCCAATTTCCGCATCCCC------------------------AGTGCGA-----------GGGGGGAGGCGAC--GATGCGTGACGCCCAGGCAGACGTGCCCTCGGCCTAATGGCGTCGGGCGCAACTTGCGTTCAAAAACTCGATGGTTCACGGGATTCTGCAATTCACACCAAGTATCGCATTTCGCTACGTTCTTCATCGATGCGAGAGCCTAGATATCCGTTGCCGAGAGTCG--TGTTGGT---TACGACGTT--TCAGACGCCCGACGCCCGCCCG-ACGGAAGCCGA-C---GGG--GGACGGAGGCGGTCCG---TTTCA-GTGGTCCTTGGCGCTT---TCCGCGCCGGA-ATTGTTT--GTTT-GGCCCGGGA--GC----------------------------------------CCGAGAGCCCCCGG-GC--------GAGAGTTTTTC-AAACGTGTTCGCGGTGGTTTGCAGG-ATTCGACAATGATCCTTCCGCAGGTTCACCTACGGAAACCTTGTTACGACTTCTCCTTCC----------------------------------------------------------------------------------------------------------------------------------------------------------------------------------------------------------------------------------------------------------------------------------------------------------------------------------------------------------------------------------------------------------------------------------------------------------------------------------------------------------------------------------------------------------------------------------------------------------------------------------------------------------------------------------------------------------------------------------------------------------------------------------------------------------------------------------------------------------------------------------------------------------------------------------------------------------------------------------------------------------------------------------------------------------------------------------------------------------------------------------------------------------------------------------------------------------------------------------------------------------------------------------------------------------------------------------------------------------------------------------------------------------------------------------------------------------------------------------------------------------------------------------------------------------------------------------------------------------------------------------------------------------------------------------------------------------------------------------------------------------------------------------------------------------------------------------------------------------------------------------------------------------------------------------------------------------------------------------------------------------------------------------------------------------------------------------------------------------------------------------------------------------------------------------------------------------------------------------------------------------------------------------------------------------------------------------------------------------------------------------------------------------------------------------------------------------------------------------------------------------------------------------------------------------------------------------------------------------------------------------------------------------------------------------------------------------------------------------------------------------------------------------------------------------------------------------------------------------------------------------------------------------------------------------------------------------------------------------------------------------------------------------------------------------------------------------------------------------------------------------------------------------------------------------------------------------------------------------------------------------------------------------------------------------------------------------------------------------------------------------------------------------------------------------------------------------------------------------------------------------------------------------------------------------------------------------------------------------------------------------------------------------------------------------------------------------------------------------------------------------------------------------------
Pentodon_pentandrus_Zambia                       CGTTACTAAGGGAATCCTTGTTAGTTTCTTTTCCTCCGCTTATTGATATGCT-TAAACTC-AGCGGGTAGTCCCGACTG-ACCTGGGGTC-A-TGGTCGA--AGATGC-----------------------GCGAG----GCAT----CG-GGGGTC----ATCTCGG--GAGTCCCCAA----------GGTTTC-CGTCCCG-GCTCCGATCG-TGTTGAC----GA----TTGCA----ACCACCACTTGC----CGTGACGT-CCCG-GAAC-GGGGACTC-CGATTTGGGCCGACCGCG--------CCC-CAGGG-----GCAC-GGGGGGCCAACGTACGCCGCCC---CCGCA-----AGAC--------GGTGCGA-----------GGGGGGAGGCGAC--GATGCGTGACGCCCAGGCAGACGTGCCCTCGGCCTAATGGCTTCGGGCGCAACTTGCGTTCAAAAACTCGATGGTTCACGGGATTCTGCAATTCACACCAAGTATCGCATTTCGCTACGTTCTTCATCGATGCGAGAGCCTAGATATCCGTTGCCGAGAGTCG--TGTTGGT---TACGACGTT--TCAGACGCCCGGCGCCCGCCCG-GCGGAAGCCGC-C---GGG--GGACGCGGACGGTCCG---TTTCA-GTAGTCCTTGGCGCTT---TCCGCGCCGGA-AGTTTTT--GTTC-GGTCCGGGA--GC---CCGGGCA-GACG----------GCGTCC------G---CCCGCGCCCCGGGAGT-------------TTTATC-AAACGTGTTCGCGGTGGTTTGCAGG-ATTCGACAATGATCCTTCCGCAGGTTCACCTACGGAAACCTTGTTACGACTTCTCCTTCCTCTAAATGATAAGGTTCAGTGGACTTCTTGCGACGTCGCGGGCGGCGAACCGCTCACGTCGCCGCAATCCGAACAC----------------------TGCAGGATCAACCAGGTAGCA-TTCCTCACGGACATCGGGCCG-GCCGGC-AGAAGCACGG--CC-GGTTC--CGAACGTCGTTCGAATG-AAGCG-TTTAAGCTT----TGCGGACAG-ATAGGAG-TCGTT--TGACCCCG-TG-CCCCA-AGCATTTTCTGCAT-CCCGGAGCCCGAACGGGAA-CTC-T--A--------GCGCC---GAGGC-----GT-CACGGC-----------AA----ACGTGAGC---GC--C-GGGGAGC---------AGA-GAACTCGCTTCGAGTTTCACCCGCGGCC-G-ACCGAACGAAC-GGG--C-AGCCTAAGGCGAACGAGGGACG-G-TTGGCAACCAAATTCCGTCGAAGTAGGTACGCAACACAGGAAACCGA--GTGAAACGGCCA--A-TAC-GA---AT----------TGTGCCCAACAATGAAGAGGAACGCA-CGGTAAGTCGTCGCCGCCCGGGGCAGGG------------------ATCCAACCAA-CCCATACAAGA---------------------TTTCTAATGATACG-TAAACAGGG-CATTTCTGGCCCTTT---------------------------------------ATAGAA-----------------AATACA-----TATT-----CGAAC-------AAAAAATCATTT-------GGAGG------AGGAATAAGAGTATTTCATTGCTATTAAGCATGGATTATTG-------AAAATA--------ATTAAGACATGGATTTGG------ATATTT-CCCTTCAACT-CCC-----------------CAATT-------TGATAGAAGTAGTTGAGGGGAATTCTCTGAAAA----AAAAAT-----G----GATTATGGGAGTGTGTGACTTGAACTC-TTAATTAGTCTATGCAGCTCTATGTCTGCCA------CATTAGCCTTG---------AAATTCACAAG-----TAAATGTGTCTTTGTTCCAACCGAC-----AGGTAAGCC-----------CT------A-----T------ACAGAAGATAGGCTGGTTC------GCTTCGCTTGAAGAAAA-TAATTTCTATG----ATCAAGTCCAAATCATGTTGTACATGAACCGGCTCCGTAAAATCCAGTAGAATAAC------TGA-------AATAAATATAGTTTATCCATTTCAGTTAC----TTA---------AG------AT--------------------------------TT--AATAGTATGAAAATGCATTCATTTCCTATGC-----ATTAATATG------------------------ATCC--------ATAA----TACTATCGGAGTGAAACAGGGGGTCTAAAGAAAAAAGAG------GTTAGACTATATTAGTAACAAGTAAACCAT---------------------TTATGGAGTCCCAACTA-----TTTTGGGAC------TAAATACCAATCGTAAGGTCTGAGACAACCCAGAAAGCACTTGATCCTATCATGATCAACTT------TGT--GAGTGGAAGCCTACTTGGGTATTGAGTAGT------TATTTGTAATAACCGACAACTCCAGA--------------------AAAAGAAGTT------AATAACC----------TTTTA---------------AAATGTTGCTTACA-----------------TTGAACCATTTATA--------------------ATTTAGATATATATATGTGCGAACCATTC----CATTA-------------ATC----------------TAG--------GGGC------AGATATAA------GGAACAT------ATA-----------------------GATTTTTTCGGGATTCGTT--------------TAGTGGGTTTTGATTCCTA-CTTGAGCCGGAGGAGGAAAAATTATCATGTCCGGCTCCTTCGGGGGATGAATCGA-C---AACAATTCACCT-------------------------------------------------------------------------------------------------------------------------------------------------------------------------------------------------------------------------GGAGCTCGAGTAGAACG-----TAT------TAATTCA---------TTTTTTGGAGCACGAATCTAGGGTTAATGCAAATC-----AATAAATTGGAACAACTTCGTTAATA-TCTC--TTAGAT-------ATAAAAATCGAAAGGATCTG----ATTCT----------------AGCAAATTCTCCAGTA-AAAAGGAAAATTGGTTGGGGAATT----------AAGC-AAACATTT------TCGATC------TAAAGTG----------TAT-TGCACGGG-----AATCAATCGTTCGTAAGATTCTTGGAT-----------AGAAGG-------A----AATCCAAAAT--AAGGGGTATGTTGCTACCA-TTTTTAAAGGAT----TAAGAAGCACCGAAGCAATGTC-TAAACC------TAATG------A---------------TTGA-TAAAGGATCCC-----AAAACAAGGAAACACCGTCTCAAGAACTGCTTGACCCGATTTAAGAATAAGAATC-----CAAATC-------TAGTTTT---------------------T-------AAACGAGAGACAAACAAAACGGCGGTTGTAAAGACCACT-------CAATAAATGAA-----------ATTGCCTAAC--------TATTCTTC--------------------CT-----TGGGCTAT---TAAAGAGTTATTTAATTTGAGTTATGAGTAC---GAATTATCTC-------------------------------------------------------------------------------------------------------------------------------------------------------------------------------------------------------------------------------------------------------------------------------------------------------------------------------------------------------------------------------------------------------------------------------------------------------------------------------------------------------
Arcytophyllum_aristatum                          ---------------------------------------------------------------------------------------GTC-A-TGGTCGA---GG--C------------------------CCGA----AGCT----CC-GGGGTC-T---TA-TTC----AGTTCCT----TTG--CCGGTGTC-GGCCGCG-ACTTCGATCG-TGTTGAG-----T----TTTCA----ACCACCACTTGT----CGTGACTCCCCCGTTGCA-GAGGACTC--GATTTAGGCCAGCCGCGTCGG----CGC-AAACGC-TTCACAC-GGGAGGCCAAATTCCGTCACCC--TCCGCT--CTGCGTACTTTCGA-TATGCGAG-----------GGGGGTGGCGAC--GATGCGTGACGCCCAGGCAGATGTGCCCTCAGCCTAATGGCTTCGGGCGCAACTTGCGTTCAAAAACTCGATGGTTCACGGGATTCTGCAATTCACACCAAGTATCGCATTTTGCTACGTTCTTCATCGATGCGAGAGCCTAGATATCCGTTGCCGAGAGTCG--TATTGGT---TACG--AT---TCAGACGTGCCGCATCCGTCCC-GCGGAAACCGC-A---AGA--GGACACGGACGATCCG---TTTTA-GTAGTCCTTGGCGCTT---TCCGCGCCTGA-AGTTTTG---TTG-GATCCGGG---GC-----AGGCA-GACGG---------CTGTCC------G---ACCGCA-CCCGAA-TA-------------TTTTAG-AAACGTGTGCGCGGTGGTTTGCAGG-ATTCGACAATGATC---------------------------------------------------------------------------------------------------------------------------------------------------------------------------------------------------------------------------------------------------------------------------------------------------------------------------------------------------------------------------------------------------------------------------------------------------------------------------------------------------------------------------------------------------------------------------------------------------------------------------------------------------------------------------------------------------------------------------------------------------------------------------------------------------------------------------------------------------------------------------------------------------------------------------------------------------------------------------------------------------------------------------------------------------------------------------------------------------------------------------------------------------------------------------------------------------------------------------------------------------------------------------------------------------------------------------------------------------------------------------------------------------------------------------------------------------------------------------------------------------------------------------------------------------------------------------------------------------------------------------------------------------------------------------------------------------------------------------------------------------------------------------------------------------------------------------------------------------------------------------------------------------------------------------------------------------------------------------------------------------------------------------------------------------------------------------------------------------------------------------------------------------------------------------------------------------------------------------------------------------------------------------------------------------------------------------------------------------TTTGT-GGATTTTT-CTTTTATCC--ACCACTTTCC-------ATTTCTATAT-----------------------------------------------------------AAGTGAGGGTGCTCGCGACTCGACATCAGTTGG----TAATGGAAATAG-----CCTATGGTGGAGCTCGAGTAGAACG-----TAT------TAATTCA---------TTTTTCGGAGCAAGAATCTAGGGTTAATGCAAATC-----AATAAATTGGAACAACTTCGTGAATA-TCTC--TTAGAT-------ATAAAAATCGAAAGGATCTG----ATTCG----------------AGCAAATTCTCCAGTA-AAAAGGAAAATGGGTT--GGAATT----------AATC-AAAAAATT------TCGATC------TAAAGTG----------TAT-CACACGGG-----AATCAATCGTTCGTAAGATTCTTGGAT-----------AGAAGG-------A----AATCCAAAAT--AAGGGGTATGTTGCTACCT-TTTTTAAAGGAT----TAAGAAGCACCGAAGCAATGTC-TAAACC------TAATG------A---------------TTGA-TAAAGGATCCC-----AAAACAAGGAAATACCGTCTCAAGAACTGCTTGCCCAAATTTAAGAAT------C-----CAAATC-------TAGTTTT--------T-ATTTT------T-------AAACGAGAGACAAACCAAATGGCGGTTGTAAAGACCACT-------CAATAAATGAA-----------ATTGCCTAAC--------TATTGTTC--------------------CT-----TGGGCTAT---TTAAGAGTTATTTAATTTGAGTTATGAGTCC---GAATTATCTC------TTTT----------------TGTC----------ATTTTCAAGAACGAAGAAG-AAAAAAAAGAT---AA---AAAA-AAGATTGAAATCATA--------------------------------------------------TTG--------------TCATTTATTTTA---------TCATT-------------------------TATTAG-------AATTTG----------------AATTGT---------------------------------------------------A-------TACCTA-GATC------AAAAT-AAAACTTTGGATCAAATTCT----TT-TTTCTCGAGCCGTACGAGGAGAAAA--CTTCCTATACGTTTCTA----G-----------------------------------------------------------------------
Arcytophyllum_ciliolatum                         ---------------------------------------------------------------------------------------GTC-A-TGGTCGA---GG--C------------------------CCGA----AGCT----CC-GGGGTC-T---TG-TTC----AGTTCCT----TTG--CCGGTGTC-GGCCGCG-ACTTCGATCG-TGTTGAG-----T----TTTCA----ACCACCACTTGT----CGTGACTCCCCCGTTGCA-GAGGACTC--GATTTAGGCCAGCCACGTCGG----CGC-TAACGC-TTCACAC-GGGAGGCCAAATTCCGTCACCC--TCAGCT--CTGCGTACTTTCGA-TATGCGAG-----------GGGGGTGGCGAC--GATGCGTGACGCCCAGGCAGATGTGCCCTCGGCCTAATGGCTTCGGGCGCAACTTGCGTTCAAAAACTCGATGGTTCACGGGATTCTGCAATTCACACCAAGTATCGCATTTTGCTACGTTCTTCATCGATGCGAGAGCCTAGATATCCGTTGCCGAGAGTCG--TATTGGT---TACG--AT---TCAGACGCACCGCATCCGTCCC-GCGGAAACCGC-A---AGA--GGACACGGACGATCCG---TTTTA-GTAGTCCTTGGCGCTT---TCCGCGCCGGA-AGTTTTG---TTG-GGTCCGGG---GC-----AGGCA-GACGG---------TTGTCC------G---ACCGCA-CCCGAA-TA-------------TTTTAG-AAACGTGTGCGCGGTGGTTTGCAGG-ATTCGACAATGATC---------------------------------------------------------------------------------------------------------------------------------------------------------------------------------------------------------------------------------------------------------------------------------------------------------------------------------------------------------------------------------------------------------------------------------------------------------------------------------------------------------------------------------------------------------------------------------------------------------------------------------------------------------------------------------------------------------------------------------------------------------------------------------------------------------------------------------------------------------------------------------------------------------------------------------------------------------------------------------------------------------------------------------------------------------------------------------------------------------------------------------------------------------------------------------------------------------------------------------------------------------------------------------------------------------------------------------------------------------------------------------------------------------------------------------------------------------------------------------------------------------------------------------------------------------------------------------------------------------------------------------------------------------------------------------------------------------------------------------------------------------------------------------------------------------------------------------------------------------------------------------------------------------------------------------------------------------------------------------------------------------------------------------------------------------------------------------------------------------------------------------------------------------------------------------------------------------------------------------------------------------------------------------------------------------------------------------------------------TTTGT-GGATTTTT-CTTTTATCC--ACCACTTTCC-------ATTTCTATAT-----------------------------------------------------------AAGTGAGGGTGCTCGCGACTCGACATCAGTTGG----TAATGGAAATAG-----CCCATGGTGGAGCTCGAGTAGAACG-----TAT------TAATTCA---------TTTTTCGGAGCAAGAATCTAGGGTTAATGCAAATC-----AATAAATTGGAACAACTTCGTGAATA-TCTC--TTAGAT-------ATCCAAATCGAAAGGATCTG----ATTCG----------------AGCAAATTCTCCAGTA-AAAAGGAAAATGGGTT--GAAATT----------AATC-AAAAAATT------TCGATC------TAAAGTG----------TAT-CGCACGGG-----AATCAATCGTTCGTAAGATTCTTGGAT-----------AGAAGG-------A----AATCCAAAAT--AAGGGGTATGTTGCTACCA-TTTTTAAAGGAT----TAAGAAGCACCGAAGCAATGTC-TAAACC------TAATG------A---------------TTGA-TAAAGGATCCC-----AAAACAAGGAAATACCGTCTCAAGAACTGCTTGCCCAAATTTAAGAAT------C-----CAAATC-------TAGTTTT-----------TTTT------T-------AAACGAGAGACAAACGAAATGGCGGTTGTAAAGACCACT-------CAATAAATGAA-----------ATTGCCTAAC--------TATTGTTC--------------------TT-----TGGGCTAT---TTAAGAGTTATTTAATTTGAGTTATGAGTCC---GAATTATCTC------TTTT----------------TGTC----------ATTTTCAAGAACGAAGAAG---------------AA---AAAA-AAGATTGAAATCATAGTCTAA--TTGATTTGATGATTTT----------------ATGGATCCTTTTG--------------TCATTTATTTTA---------TCATT-------------------------TATTAG-------AATTTT----------------AATTTT---------------------------------------------------A-------TACCTA-GATC------AAAAT-AAAACTTTGGATCAAATTCT----TT-TTTCTCGAGCCGTACGAGGGGAAAA--CTTCCTATACGTTTCTA----G-----------------------------------------------------------------------
Arcytophyllum_macbridei                          ---------------------------------------------------------------------------------------GTC-A-TGGTCGA---GG--C------------------------CCGA----AGCT----CC-AGGGTC-T---TA-TTC----AGTTCCT----TTG--CCGGTGTC-GGCCGCG-ACTTCGATCG-TGTTGAG-----G----TTTCA----ACCACCACTTGT----CGTGACTCCCCCGTTGCA-GAGGACTC--GATTTAGGCCAGCCGCGTCGG----CGC-TAACGC-TTCACAC-GGGAGGCCAAATTCCGTCACCC--TCCGCT--CTGCGTACTTTCGA-TATGCGAG-----------GGGGGTGGCGAC--GATGCGTGACGCCCAGGCAGATGTGCCCTCGGCCTAATGGCTTCGGGCGCAACTTGCGTTCAAAAACTCGATGGTTCACGGGATTCTGCAATTCACACCAAGTATCGCATTTTGCTACGTTCTTCATCGATGCGAGAGCCTAGATATCCGTTGCCGAGAGTCG--TGTTGGT---TACG--AT---TCAGACACGCCGCATCCGTCCT-GCGGAAACCGC-A---AGA--GGACACGAACGATCCG---TTTTA-GTAGTCCTTGGCGCTT---TCCGCGCCGGA-AGTTTTG---TTG-GGTCCGGG---GC-----AGGCA-GACGG---------CTGTCC------G---ACTGCA-CCCGAA-TA-------------TTTTAG-AAACGTGTGCGCGGTGGTTTGCAGG-ATTCGACAATGATC--------------------------------------------------------------------------------------------------------------------------------------------------------------------------------------------------------------------------------------------------------------------------------------------------------------------------------------------------------------------------------------------------------------------------------------------------------------------------------------------------------------------------------------------------------------------------------------------------------------------------------------------------------------------------------------------------------------------------------------------------------------------------------------------------------------------------------------------------------------------------------------------------------------------------------------------------------------------------------------------------------------------------------------------------------------------------------------------------------------------------------------------------------------------------------------------------------------------------------------------------------------------------------------------------------------------------------------------------------------------------------------------------------------------------------------------------------------------------------------------------------------------------------------------------------------------------------------------------------------------------------------------------------------------------------------------------------------------------------------------------------------------------------------------------------------------------------------------------------------------------------------------------------------------------------------------------------------------------------------------------------------------------------------------------------------------------------------------------------------------------------------------------------------------------------------------------------------------------------------------------------------------------------------------------------------------------------------------------------------------------------------------------------------------------------------------------------------------------------------TCGACATCAGTTGG----TAATGGAAATAG-----CCTATGGTGGAGCTCGAGTAGAACG-----TAT------TAATTCA---------TTTTTCGGAGCAAGAATCTAGGGTTAATGCAAATC-----AATAAATTGGAACAACTTCGTGAATA-TCTC--TTAGAT-------ATAAAAATCGAAAGGATCTG----ATTCG----------------AGCAAATTCTCCAGTA-AAAAGGAAAATGGGTT--GGAATT----------AATC-AAAAAATT------TCGATC------TAAAGTG----------TAT-CGCACGGG-----AATCAATCGTTCGTAAGATTCTTGGAT-----------AGAAGG-------A----AATCCAAAAT--AAGGGGTATGTTGCTACCA-TTTTTAAAGGAT----TAAGAAGCACCGGAGCAATGTC-TAAACC------TAATG------A---------------TTGA-TAAAGGATCCC-----AAAACAAAGAAATAACGTCTCAAGAACTGCTTGCCCAAATTTAAGAAT------C-----CAAATC-------TAGTTTT--------T-ATTTT------T-------AAACGAGAGACAAACGAAATGGCGGTTGTAAAGACCACT-------CAATAAATGAA-----------ATTGCCTAAC--------TATTGTTC--------------------CT-----TGGGCTAT---TTAAGAGTTATTTAATTTGAGTTATGAGTCC---GAATTATCTC------TTTT----------------TGTC----------ATTTTCAAGAACGAAGAAG-AAAAAAAAGAT---AA---AAAA-AAGATTGAAATCATAGTCTAA--TTGATTTGATGATTTT----------------ATGGATCCTTTTG-----------------------------------TCATT-------------------------TATTAG-------AATTTT----------------CATTTT---------------------------------------------------A-------TACCTA-GATC------AAAAT-CAAACTTTGGATCCAATTCT----TT-TTTCTCGAGCCGTAHGAGGATCAAA--CTTCCTATACGTTTCTA----G-----------------------------------------------------------------------
Arcytophyllum_setosum                            ---------------------------------------------------------------------------------------GTC-A-TGGTCGA---GG--C------------------------CCGA----AGCT----CC-AGGGTC-T---TA-TTC----AGTTCCT----TTG--CCGGTGTC-GGCCGCG-ACTTCGATCG-TGTTGAG-----G----TTTCA----ACCACCACTTGT----CGTGACTCCCCCGTTGCA-GAGGACTC--AATTTAGGCCAGCCGCGTCGG----CGC-TAACGC-TTCACAC-GGGAGGCCAAATTCCGTCACCC--TCCGCT--CTGCGTACTTTCGA-TATGCGAG-----------GGGGGTGGCGAC--GATGCGTGACGCCCAGGCAGATGTGCCCTCGGCCTAATGGCTTCGGGCGCAACTTGCGTTCAAAAACTCGATGGTTCACGGGATTCTGCAATTCACACCAAGTATCGCATTTTGCTACGTTCTTCATCGATGCGAGAGCCTAGATATCCGTTGCCGAGAGTCG--TGTTGGT---TACG--AT---TCAGACGTGCCGCATCCGTCCC-GCGGAAACCGC-A---AGA--GGACACGAACGATCCG---TTTTA-GTAGTCCTTGGCGCTT---TCCGCGCCGGA-AGTTTTG---TTG-GGTCCGGG---GC-----AGGCA-GACAG---------CTGTCC------G---ACTGCA-CCCGAA-TA-------------TTTTAG-AAACGTGTGCGCGGTGGTTTGCAGG-ATTCGACAATGATC---------------------------------------------------------------------------------------------------------------------------------------------------------------------------------------------------------------------------------------------------------------------------------------------------------------------------------------------------------------------------------------------------------------------------------------------------------------------------------------------------------------------------------------------------------------------------------------------------------------------------------------------------------------------------------------------------------------------------------------------------------------------------------------------------------------------------------------------------------------------------------------------------------------------------------------------------------------------------------------------------------------------------------------------------------------------------------------------------------------------------------------------------------------------------------------------------------------------------------------------------------------------------------------------------------------------------------------------------------------------------------------------------------------------------------------------------------------------------------------------------------------------------------------------------------------------------------------------------------------------------------------------------------------------------------------------------------------------------------------------------------------------------------------------------------------------------------------------------------------------------------------------------------------------------------------------------------------------------------------------------------------------------------------------------------------------------------------------------------------------------------------------------------------------------------------------------------------------------------------------------------------------------------------------------------------------------------------------------TTTGT-GGATTTTT-CTTTTATCC--ACCACTTTCC-------ATTTCTATAT-----------------------------------------------------------AAGTGAGGGTGCTCGCGACTCGACATCAGTTGG----TAATGGAAATAG-----CCTATGGTGGAGCTCGAGTAGAACG-----TAT------TAATTCA---------TTTTTCGGAGCAAGAATCTAGGGTTAATGCAAATC-----AATAAATTGGAACAACTTCGTGAATA-TCTC--TTAGAT-------AGAAAAATCGAAAGGATCTG----ATTCG----------------AGCAAATTCTCCAGTA-AAAAGGAAAATTGGTT--GGAATT----------AATC-AAAAAATT------TCGATC------TAAAGTG----------TAT-CACACGGG-----AATCAATCGTTCGTAAGATTCTTGGAT-----------AGAAGG-------A----AATCCAAAAT--AAGGGGTATGTTGCTACCA-TTTTTAAAGGAT----TAAGAAGCACCGAAGCAATGTC-TAAACC------TAATG------A---------------TTGA-TAAAGGATCCC-----AAAACAAGGAAATACCGTCTCAAGAACTGCTTGCCCAAATTTAAGAAT------C-----CAAATC-------TAGTTTT--------T--TTTT------T-------AAACGAGAGACAAACGAAATGGCGGTTGTAAAGACCACT-------CAATAAATGAA-----------ATTGCCTAAC--------TATTGTTC--------------------CT-----TGGGCTAT---TTAAGAGTTATTTAATTTGAGTTATGAGTCC---GAATTATCTC------TTTT----------------TGTCATTTTCAAGAATTTTCAAGAACGAAGAAG-AAAAAAAAGAT--AAA---AAAA-AAGATTGAAATCATAGTCTAA--TTGATTTGATGATTTT----------------ATGGATCCTTTTG--------------TCATTTATTTTA---------TCATT-------------------------TATTAG-------AATTTT----------------CATTTT---------------------------------------------------A-------TACCTA-GATC------AAAAT-AAAACTTTGGATCAAATTCT----TT-TTTCTCGAGCCGTACGAGGAGAAAA--CTTCCTATACGTTTCTA----GG-G-GGGATATTATTC-ATTTA-CATCTATCTCAATG----------------------------------
Arcytophyllum_vernicosum                         ---------------------------------------------------------------------------------------GTC-A-TGGTCGA---GG--C------------------------CCGA----AGCT----CC-AGGGTC-T---TA-TTC----AGTGCCT----TTG--CAGGTGTC-GGCCGCG-ACTTCGATCG-TGTTGAG-----G----TTTCA----ACCACCACTTGT----CGTGACTCCCCCGTTGCA-GAGGACTC--GATTTAGGCCAGCCGCGTTGG----CGC-TAACGC-TTCACAC-GGGAGGCCAAATTCCGTCACCC--TCCGCT--CTGCGTACTTTCGA-TATGCGAG-----------GGGGGTGGCGAC--GATGCGTGACGCCCAGGCAGATGTGCCCTCGGCCTAATGGCTTCGGGCGCAACTTGCGTTCAAAAACTCGATGGTTCACGGGATTCTGCAATTCACACCAAGTATCGCATTTTGCTACGTTCTTCATCGATGCGAGAGCCTAGATATCCGTTGCCGAGAGTCG--TGTTGGT---TACG--AT---TCAGACGCGCCGCATCCGTCCC-GCGGAAACCGC-A---AGA--GGACACGAACGATCCG---TTTTA-GTAGTCCTTGGCGCTT---TCCGCGCCGGA-AGTTTTG---TTG-GGTCCGGG---GC-----AGGCA-GACGG---------CTGTCC------G---ACTGCA-CCCGAA-TA-------------TTTTAT-AAACGTGTGCGCGGTGGTTTGCAGG-ATTCGACAATGATC---------------------------------------------------------------------------------------------------------------------------------------------------------------------------------------------------------------------------------------------------------------------------------------------------------------------------------------------------------------------------------------------------------------------------------------------------------------------------------------------------------------------------------------------------------------------------------------------------------------------------------------------------------------------------------------------------------------------------------------------------------------------------------------------------------------------------------------------------------------------------------------------------------------------------------------------------------------------------------------------------------------------------------------------------------------------------------------------------------------------------------------------------------------------------------------------------------------------------------------------------------------------------------------------------------------------------------------------------------------------------------------------------------------------------------------------------------------------------------------------------------------------------------------------------------------------------------------------------------------------------------------------------------------------------------------------------------------------------------------------------------------------------------------------------------------------------------------------------------------------------------------------------------------------------------------------------------------------------------------------------------------------------------------------------------------------------------------------------------------------------------------------------------------------------------------------------------------------------------------------------------------------------------------------------------------------------------------------------TTTGT-GGATTTTT-CTTTTATCC--ACCACTTTCC-------ATTTCTATAT-----------------------------------------------------------AAGTGAGGGGGCTCGCGACTCGACATCAGTTGG----TAATGGAAATAG-----CCTATGGTGGAGCTCGAGTAGAACG-----TAT------TAATTCA---------TTTTTCGGAGCAAGAATCTAGGGTTAATGCAAATC-----AATAAATTGGAACAACTTCGTGAATA-TCTC--TTAGAT-------ATAAAAATCGAAAGGATCTG----ATTCG----------------AGCAAATTCTCCAGTA-AAAAGGAAAATGGGTT--GGAATT----------AATC-AAAAAATT------TCGATC------TAAAGTG----------TAT-CACACGGG-----AATCAATCGTTCGTAAGATTCTTGGAT-----------AGAAGG-------A----AATCCAAAAT--AAGGGGTATGTTGCTACCA-TTTTTAAAGGAT----TAAGAAGCACCGAAGCAATGTC-TAAACC------TAATG------A---------------TTGA-TAAAGGATCCC-----AAAACAAGGAAATACCGTCTCAAGAACTGCTTGCCCAAATTTAAGAAT------C-----CAAATC-------TAGTTTT--------T-ATTTT------T-------AAACGAGAGACAAACGAAATGGCGGTTGTAAAGACCACT-------CAATAAATGAA-----------ATTGCCTAAC--------TATTGTTC--------------------CT-----TGGGCTAT---TTAAGAGTTATTTAATTTGAGTTATGAGTCC---GAATTATCTC------TTTT----------------TGTC----------ATTTTCAAGAACGAAGAAGAAAAAAAAAGAT--AAA---AAAA-AAGATTGAAATCATAGTCTAA--TTGATTTGATGATTTT----------------ATGGATCCTTTTG--------------TCATTTATTTTA---------TCATT-------------------------TATTAG-------AATTTT----------------AATTTT---------------------------------------------------A-------TACCTA-GATC------AAAAT-AAAACTTTGGATCAAATTCT----TT-TTTCTTGAGCCGTACGAGGAGAAAA--CTTCCTATACGTTTCTA----G-----------------------------------------------------------------------
Arcytophyllum_lavarum                            ---------------------------------------------------------------------------------------GTC-A-TGGTCGA---GG--C------------------------CCGA----AGCT----CC-GGGGTC-T---TA-TTC----AGTTCCA----TTG--CCGGTGTC-GGCCGCG-ACTTCGATCG-TGTTGAG-----T----TTTCA----ACCACCACTTGT----CGTGACTCCCCCGTTGCA-GAGGACTC--GATTTAGGCCAGCCGCGTCGG----TGC-TAACGC-TTCACAC-GGGAGGCCAAATTCCGTCACCC--TCCGCT--CTGCGTACTTTCGA-TATGCGAG-----------GGGGGTGGCGAC--GATGCGTGACGCCCAGGCAGATGTGCCCTCGGCCTAATGGCTTCGGGCGCAACTTGCGTTCAAAAACTCGATGGTTCACGGGATTCTGCAATTCACACCAAGTATCGCATTTTGCTACGTTCTTCATCGATGCGAGAGCCTAGATATCCGTTGCCGAGAGTCG--TATTGGT---TACG--AT---TCAGACGCGCCGCATCCGTCCC-GCGGAAACCGC-A---AGA--GGACACGAACGATCCG---TTTTA-GTAGT-CTTGGCGCTT---TCCGCGCCGGA-AGTTTTG---TTG-GGTCCGGA---GC-----AGGCA-GACGG---------CTGTCC------G---ACTGCA-CCCGAA-TA-------------TTTTAG-AAACGTGTGCACGGTGGTTTGCAGG-ATTCGACAATGATC------------------------------------------------------------------------------------------------------------------------------------------------------------------------------------------------------------------------------------------------------------------------------------------------------------------------------------------------------------------------------------------------------------------------------------------------------------------------------------------------------------------------------------------------------------------------------------------------------------------------------------------------------------------------------------------------------------------------------------------------------------------------------------------------------------------------------------------------------------------------------------------------------------------------------------------------------------------------------------------------------------------------------------------------------------------------------------------------------------------------------------------------------------------------------------------------------------------------------------------------------------------------------------------------------------------------------------------------------------------------------------------------------------------------------------------------------------------------------------------------------------------------------------------------------------------------------------------------------------------------------------------------------------------------------------------------------------------------------------------------------------------------------------------------------------------------------------------------------------------------------------------------------------------------------------------------------------------------------------------------------------------------------------------------------------------------------------------------------------------------------------------------------------------------------------------------------------------------------------------------------------------------------------------------------------------------------------------------------------------------TCC--ACCACTTTCC-------ATTTCTATAT-----------------------------------------------------------AAGTGAGGGTGCTCGCGACTCGACATCAGTTGG----TAATGGAAATAG-----CCTATGGTGGAGCTCGAGTAGAACG-----TAT------TAATTCA---------TTTTTCGGAGCAAGAATCTAGGGTTAATGCAAATC-----AATAAATTGGAACAACTTCGTGAATA-TCTC--TTAGAT-------ATAAAAATCGAAAGGATCTG----ATTCA----------------AGCAAATTCTCCAGTA-AAAAGGAAAATTGGTT--GGAATT----------AATC-AAAAAATT------TCGATC------TAAAGTG----------TAT-CACACGGG-----AATCAAGCGTTCGTAAGATTCTTGGAT-----------AGAAGG-------A----AATCCAAAAT--AAGGGGTATGTTGCTACCA-TTTTTAAAGGAT----TAAGAAGCACCGAAGCAATGTC-TAAACC------TAATG------A---------------TTGA-TAAAGGATCCC-----AAAACAAGGAAATACCGTCTCAAGAACTGCTTGCCCAAATTTAAGAAT------C-----CAAATC-------TAGTTTT--------T-ATTTT------T-------AAACGAGAGACAAACGAAATGGCGGTTGTAAAGACCACT-------CAATAAATGAA-----------ATTGCCTAAC--------TATTGTTC--------------------CT-----TGGGCTAT---TTAAGAGTTATTTAATTTGAGTTATGAGTCC---GAATTATCTC------TTTT----------------TGTC----------ATTTTCAAGAACGAAGAAG-AAAAAAAAGAT---AA---AAAA-AAGATTGAAATCATAGTCTAA--TTGATTTGATGATTTT----------------ATGGATCCTTTTG--------------TCATTTATTTTA---------TCATT-------------------------TATTAG-------AATTTT----------------CATTTG---------------------------------------------------A-------TACCTA-GATC------AAAAT-AAAACTTTGGATCAAATTCT----TT-TTTCTCGAGCCGTACGAGGAGAAAA--CTTCCTATACGTTTCTA----G-----------------------------------------------------------------------
Arcytophyllum_capitatum                          ---------------------------------------------------------------------------------------GTC-A-TGGTCGA---GG--C------------------------CCGA----AGCT----CC-GGGGTC-T---TA-TTC----AGTTCCT----TTG--CAAGTGTC-GGCCGCG-ACTTCGATCG-TGTTGAG-----T----TTTCA----ACCACCACTTGT----CGTGACTCCCCCGTTGCA-GAGGACTC--GATTTAGGCCAGCCGCGTCGG----CGA-TAACGC-TTCACAC-GGGAGGCCAAATTCCGTCACCC--TCCGCT--CTGCGTACTTTCGA-TATGCGAG-----------GGGGGTGGCGAC--GATGCGTGACGCCCAGGCAGATGTGCCCTCGGCCTAATGGCTTCGGGCGCAACTTGCGTTCAAAAACTCGATGGTTCACGGGATTCTGCAATTCACACCAAGTATCGCATTTTGCTACGTTCTTCATCGATGCGAGAGCCTAGATATCCGTTGCCGAGAGTCT--TATTGGT---TACG--AT---TCAGACGCGCCGCGTCCGTCCC-GCGGAAACCGC-A---AGA--GGACACGGACGATCCG---TTTTA-GTAGTCCTTGGCGCTT---TCCGCGCCGGA-AGTTTTG---TTG-GGTCCGGG---GC-----AGGCA-GACGG---------CTGTCC------G---CTCGCA-CCCGAA-TA-------------TTTTAG-AAACGTGTTCGCGGTGGTTTGCAGG-ATTCGACAATGATC--------------------------------------------------------------------------------------------------------------------------------------------------------------------------------------------------------------------------------------------------------------------------------------------------------------------------------------------------------------------------------------------------------------------------------------------------------------------------------------------------------------------------------------------------------------------------------------------------------------------------------------------------------------------------------------------------------------------------------------------------------------------------------------------------------------------------------------------------------------------------------------------------------------------------------------------------------------------------------------------------------------------------------------------------------------------------------------------------------------------------------------------------------------------------------------------------------------------------------------------------------------------------------------------------------------------------------------------------------------------------------------------------------------------------------------------------------------------------------------------------------------------------------------------------------------------------------------------------------------------------------------------------------------------------------------------------------------------------------------------------------------------------------------------------------------------------------------------------------------------------------------------------------------------------------------------------------------------------------------------------------------------------------------------------------------------------------------------------------------------------------------------------------------------------------------------------------------------------------------------------------------------------------------------------------------------------------------------------------------------------------------------------------------------------------------------------------------------------------------------------------------------------------------------------------------------------------------------------------------------------------------------------------------------------------------------------------------------------------------------------------------------------------------------------------------------------------------------------------------------------------------------------------------------------------------------------------------------------------------------------------------------------------------------------------------------------------------------------------------------------------------------------------------------------------------------------------------------------------------------------------------------------------------------------------------------------------------------------------------------------------------------------------------------------------------------------------------------------------------------------------------------------------------------------------------------------------------------------------------------------------------------------------------------------------------------------------------------------------------------------------------------------------------------------------------------------------------
Arcytophyllum_filiforme                          ---------------------------------------------------------------------------------------GTC-A-TGGTCGA---GG--C------------------------CCGA----AGCT----CC-GGGGTC-T---TA-TTC----AGTTCCT----TTG--CAAGTGTC-GGCCGCG-ACTTCGATCG-TGTTGAG-----T----TTTCA----ACCACCACTTGT----CGTGACTCCCCCGTTGCA-GAGGACTC--GATTTAGGCCAGCCGTGTCGG----CGC-TAACGC-TTCACAC-GGGAGGCCAAATTCCGTCACCC--TCCGCT--CTGCGTACTTTCGA-TATGCGAG-----------GGGGGTGGCGAC--GATGCGTGACGCCCAGGCAGATGTGCCCTCGGCCTAATGGCTTCGGGCGCAACTTGCGTTCAAAAACTCGATGGTTCACGGGATTCTGCAATTCACACCAAGTATCGCATTTTGCTACGTTCTTCATCGATGCGAGAGCCTAGATATCCGTTGCCGAGAGTCT--TATTGGT---TACG--AT---TCAGACGCGCCGCGTCCTTCCC-GCGGAAACCGC-A---AGA--GGACACGGACGATCCT---TTTTA-GTAGTCCTTGGCGCTT---TCCGCGCCGGA-AGTTTTG---TTG-GGTCCGGG---GC-----AGGCA-GACGG---------CTGTCC------G---CTCGCA-CCCGAA-TA-------------TTTTAG-AAACGTGTTCGCGGTGGTTTGCAGG-ATTCGACAATGATC--------------------------------------------------------------------------------------------------------------------------------------------------------------------------------------------------------------------------------------------------------------------------------------------------------------------------------------------------------------------------------------------------------------------------------------------------------------------------------------------------------------------------------------------------------------------------------------------------------------------------------------------------------------------------------------------------------------------------------------------------------------------------------------------------------------------------------------------------------------------------------------------------------------------------------------------------------------------------------------------------------------------------------------------------------------------------------------------------------------------------------------------------------------------------------------------------------------------------------------------------------------------------------------------------------------------------------------------------------------------------------------------------------------------------------------------------------------------------------------------------------------------------------------------------------------------------------------------------------------------------------------------------------------------------------------------------------------------------------------------------------------------------------------------------------------------------------------------------------------------------------------------------------------------------------------------------------------------------------------------------------------------------------------------------------------------------------------------------------------------------------------------------------------------------------------------------------------------------------------------------------------------------------------------------------------------------------------------------------------------------------------------------------------------------------------------------------------------------------------------------------------------------------------------------------------------------------------------------------------------------------------------------------------------------------------------------------------------------------------------------------------------------------------------------------------------------------------------------------------------------------------------------------------------------------------------------------------------------------------------------------------------------------------------------------------------------------------------------------------------------------------------------------------------------------------------------------------------------------------------------------------------------------------------------------------------------------------------------------------------------------------------------------------------------------------------------------------------------------------------------------------------------------------------------------------------------------------------------------------------------------------------------------------------------------------------------------------------------------------------------------------------------------------------------------------------------------------
Arcytophyllum_muticum_Andersson_2195             CGTTACTAAGGGAATCCTTGTTAGTTTCTTTTCCTCCGCTTATTGATATGCT-TAAACTC-AGCGGGTAATCCCACCTG-ACCTGGGGTC-A-TGGTCGA---GGGCC------------------------CGAA----GGCT----CC-GGGGTC-T---TA-TTC----AGTTCCT----TTG--CCGGTGTC-GGTCGCG-ACTTCGATCG-TGTTGAG-----T----TTTCA----ACCACCACTTGT----CGTGACTCCCCCGTTGCA-GAGGACTC--GATTTAGGCCAGCCGCGTCGG----CGC-TAACGC-TTCACAC-GGGAGGCCAAATTCCGTCACCC--TCCGCT--CTGCGTACTTTTGA-TATGCGAG-----------GGGGGTGGCGAC--GATGCGTGACGCCCAGGCAGATGTGCCCTCGGCCTAATGGCTTCGGGCGCAACTTGCGTTCAAAAACTCGATGGTTCACGGGATTCTGCAATTCACCCCAAGTATCGCATTTTGCTACGTTCTTCATCGATGCGAGAGCCTAGATATCCGTTGCCGAGAGTCG--TATTGGT---TACG--AT---TCAGACGCACCGCATCCGTCCC-GCGGAAACCGC-A---AGA--GGACACGGACGATCCG---TTTTA-GTAGTCCTTGGCGCTT---TCCGCGCCTGA-AGTTTTG---TTG-GGTCCGAG---GC-----AGGCA-GACGG---------TTGTCC------G---ACCGCA-CCCGAA-TA------------TTTTTAG-AAACATGTGCGCGGTGGTTTGCAGG-ATTCGACAATGATCCTTCCGCAGGTTCACCTACGGAAACCTTGTTACGACTTCTCCTTCCTCTAAATGATAAGGTTCAGTGGACTTCTTGTGACGTCGCGGGCGGCGAACCGCTCACGTCGCCGCAATCCGAACAC-------------------------------------------------------------------------------------------------------------------------------------------------------------------------------------------------------------------------------------------------------------------------------------------------------------------------------------------------------------------------------------------------------------------------------------------------------------------------------------------------------------------------------------------------------------------------------------------------------------------------------------------------------------------------------------------------------------------------------------------------------------------------------------------------------------------------------------------------------------------------------------------------------------------------------------------------------------------------------------------------------------------------------------------------------------------------------------------------------------------------------------------------------------------------------------------------------------------------------------------------------------------------------------------------------------------------------------------------------------------------------------------------------------------------------------------------------------------------------------------------------------------------------------------------------------------------------------------------------------------------------------------------------------------------------------------------------------------------------------------------------------------------------------------------------------------------------------------------------------------------------------------------------------------------------------------------------------------------------------------------------------------------------------------------------------------------------------------------------------------------------------------------------------------------------------------------------------------------TTTGT-GGATTTTT-CTTTTATCC--ACCACTTTCC-------ATTTCTATAT-----------------------------------------------------------AAGTGAGGGTGCTCGCGACTCGACATCAGTTGG----TAATGGAAATAG-----CCTATGGTGGAGCTCGAGTAGAACG-----TAT------TAATTCA---------TTTTTCGGAGCAAGAATCTAGGGTTAATGCAAATC-----AATAAATTGGCACAACTTCGTGAATA-TCTC--TTAGAT-------ATAAAAATTGGAAGGATCTG----ATTCG----------------AGCAAATTCTCCAGTA-AAAAGGAAAATGGGTT--GGAATT----------AATC-AAAAAATT------TCGATC------TAAAGTG----------TAT-CACACGGG-----AATCAATCGTTCGTAAGATTCTTGGAT-----------AGAAGG-------A----AATCCAAAAT--AAGGGGTATGTTGCTACCC-TTTTTAAAGGAT----TAAGAAGCACCGAAGCAATGTC-TAAACC------TAATG------A---------------TTGA-TAAAGGATCCC-----AAAACAAGGAAATACCGTCTCAAGAACTGCTTGCCCAAATTTAAGAAT------C-----CAAATC-------TAGTTTT--------T-ATTTT------T-------AAACGAGAGACAAACGAAATGGCGGTTGTAAAGACCACT-------CAATAAATGAA-----------ATTGCCTAAC--------TATTGTTC--------------------CT-----TGGGCTAT---TTAAGAGTTATTTAATTTGAGTTATGAGTTC---GAATTATCTC------TTTT----------------TGTCATTTTCAAGAATTTTCAAGAACGAAGAAG-AAAAAAAAGAT---AA---AAAA-AAGATTGAAATCATAGTCTAA--TTGATTTGATGATTTT----------------ATGGATCCTTTTG--------------TCATTTATTTTA---------TCATT-------------------------TATTAG-------AATTTT----------------AATTTT---------------------------------------------------A-------TACCTA-GATC------AAAAT-AAAACTTTGGATCAAATTCT----TT-TTTCTCGAGCCGTACGAGGAGAAAA--CTTCCTATACGTTTCTA----GG-G-GGGATATTATTC-ATKTA-CATCTATCTCAATG----------------------------------
Arcytophyllum_rivetii_Andersson_22232            CGTTACTAAGGGAATCCTTGTTAGTTTCTTTTCCTCCGCTTATTGATATGCT-TAAACTC-AGCGGGTAATCCCACCTG-ACCTGGGGTC-A-TGGTCGA---GGGCC------------------------CGAA----GGCT----CC-AGGGTC-T---TA-TTC----AGTTCCT----TTG--ACGGTGTC-GGCCGCG-ACTTCGATCG-TGTTGAG-----T----TTTCA----ACCACCACTTGT----CGTGACTCTCCCGTTGCA-GAGGACTC--GATTTAGGCCAGCCGCATCGG----CGC-TAACGC-TTCACAC-GGGAGGCCAAATTCCGTCACCC--TCCGCT--CTGCGTACTTTGAA-TATGCGAG-----------GGGGGTGGCGAC--GATGCGTGACGCCCAGGCAGATGTGCCCTCGGCCTAATGGCTTCGGGCGCAACTTGCGTTCAAAAACTCGATGGTTCACGGGATTCTGCAATTCACACCAAGTATCGCATTTTGCTACGTTCTTCATCGATGCGAGAGCCTAGATATCCGTTGCCGAGAGTCG--TATTGGT---TACG--AT---TCAGACGCACCGCATCCGTCCC-GCGGAAACCGC-A---AGA--GGACACGGACGATCCG---TTTTA-GTAGTCCTTGGCGCTT---TCCGCGCCGGA-AGTTTTG---TTG-GGTCCGGG---GC-----AGGCA-GACAG---------CTGTCC------G---ACCGCA-CCCGAA-TA-------------TTTTAG-AAACGTGTGCGCGGTGGTTTGCAGG-ATTCGACAATGATCCTTCCGCAGGTTCACCTACGGAAACCTTGTTACGACTTCTCCTTCCTCTAAATGATAAGGTTCAGTGGACTTCTTGCGACGTCGCGGGCGGCGAACCGCTCACGTCGCCGCAATCCGAACAC-------------------------------------------------------------------------------------------------------------------------------------------------------------------------------------------------------------------------------------------------------------------------------------------------------------------------------------------------------------------------------------------------------------------------------------------------------------------------------------------------------------------------------------------------------------------------------------------------------------------------------------------------------------------------------------------------------------------------------------------------------------------------------------------------------------------------------------------------------------------------------------------------------------------------------------------------------------------------------------------------------------------------------------------------------------------------------------------------------------------------------------------------------------------------------------------------------------------------------------------------------------------------------------------------------------------------------------------------------------------------------------------------------------------------------------------------------------------------------------------------------------------------------------------------------------------------------------------------------------------------------------------------------------------------------------------------------------------------------------------------------------------------------------------------------------------------------------------------------------------------------------------------------------------------------------------------------------------------------------------------------------------------------------------------------------------------------------------------------------------------------------------------------------------------------------------------------------------------TTTGT-GGATTTTC------------ACCACTTTC--------ATTTCTATAT-----------------------------------------------------------AAGTGAGGGTGCTCGCGACTTGACATCAGTTGG----TAATGGAAATAG-----CCCATGGTGGAGCTCGAGTAGAACG-----TAT------TAATTTA---------TTTTTCGGAGCAAGAATCTAGGGTTAATGCAAATC-----AATAAATTGGAACAACTTCGTGAATA-TCTC--TTAGAT-------ATCAAAATCGAAAGGATCTG----ATTCG----------------AGCAAATTCTCCAGTA-AAAAGGAAAATTGGTT--GAAATT----------AATC-AAAAAATT------TCGATC------TAAAGTG----------TAT-CGCACGGG-----AATCAATCGTTCGTAAGATTCTTGGAT-----------AGAAGG-------A----AATCCAAAAT--AAGGGGTATGTTGCTACCA-TTTTTAAAGGAT----TAAGAAGCACCGAAGCAATGTC-TAAACC------TAATG------A---------------TTGA-TAAAGGATCCC-----AAAACAAGGAAATACCGTCTCAAGAACTGCTTGCCCAAATTTAAGAAT------C-----CAAATC-------TAGTTT------------TTTT------T-------AAACGAGAGACAAACGAAATGGCGGTTGTAAAGACCACT-------CAATAAATGAA-----------ATTGCCTAAC--------TATTGTTC--------------------TT-----TGGGCTAT---TTAAGAGTTATTTAATTTGAGTTATGAGTCC---GAATTATCTC------TTTT----------------TGTCATTTTCAAGAATTTTCAAGAACGAAGAAG-AAAAAAAAGAT---------AAA-AAGATTAAAATCATAGTCTAA--TTGATTTGATGATTTT----------------ATGGATCCTTTTG--------------TCATTTATTTTA---------TCATT-------------------------TATTAG-------AATTTT----------------AATTTT---------------------------------------------------A-------TACCTA-GATC------AAAAT-AAAACTTTGGATCAAATTCT----TT-TTTCTCGAGCCGTACGAGGGGAAAA--CTTCCTATACGTTTCTA----G-----------------------------------------------------------------------
Arcytophyllum_thymifolium_Stahl_4481             CGTTACTAAGGGAATCCTTGTTAGTTTCTTTTCCTCCGCTTATTGATATGCT-TAAACTC-AGCGGGTAATCCCACCTG-ACCTGGGGTC-A-TGGTCGA---GGGCC------------------------CTAA----GGCT----CC-GGGGTC-T---TT-TTC----AGTACCT----GTG--CCCGTCTC-GGTCGCG-ACTTCGATCG-AGTTGAG----AT----TTTCA----ACCACCACTTGT----CGTGACTCCCCCG-AGCA-GAGGACTC--GATTTAGGCCAGCCGCGTCGG----CGA-AAACGC-CCGGCAC-GGGAGGCCAGCTTCCGTCACCC--GCCGCT--CGCCGCACTTGCG--CGTGGGAG-----------GGGGGTGGCGAC--GATGCGTGACGCCCAGGCAGATGTGCCCTCGGCCGAATGGCTTCGGGCGCAACTTGCGTTCAAAAACTCGATGGTTCACGGGATTCTGCAATTCACACCAAGTATCGCATTTCGCTACGTTCTTCATCGATGCGAGAGCCTAGATATCCGTTGCCGAGAGTCG--TATTGGT---TACG--AT---TCAGACGCACCGCGCCCGTCCC--CGGAAGCCGA-G---GCC--GGATGCGGACGATCCG---TTTTA-GTAGTCCTTGGCGCTT---TCCGCGCCGGA-TGTTTTG---TTG-GGTCCGGG---GC-----CGGCA-GACGG---------GAGTCC------G---CCCGCACCCCGAA-TW------------TTTTTAC-AAACGTGTTCGCGGTGGTTTGCAGG-ATTCGACAATGATCCTTCCGCAGGTTCACCTACGGAAACCTTGTTACGACTTCTCCTTCCTCTAAATGATAAGGTTCAGTGGACTTCTTGCGACGTCGCGGGCGGCGAACCGCTCACGTCGCCGCAATCCGAACAC----------------------TGCAGGATCAACCAGGTAGCA-TTCCTCAAGGACATCGGACCG-CACGGC--TTTCGCCGG-----CGAAC--CGACCGTCTTTCGAGCG-TAGCG---TTAGCTTT---TGTGGACAA-AAAGGAG-TCG-T--AGACCCCG-TG-CCCCT-CGCGTTTTCAGCAC-CCCGGAGCTCTAACGAGAATTTCAT--G---------CGCC---ACGGC--TACAT-CACGGG-----------------TCGTGAGT---GC--C-GGGGTTC---------AGA-AACATCGCTTCGAGTTTCACCCGTGACC-GCACCGAGAGAAC-GGG--C-AGCCTAAGGCGAACGGTGAATG-A-TTGGCAACCGAATTCCTTCAACGTAGGCATACAACACAGGAAACCGA-GGG--AACGGACA--A-TTT-GG---AT----------TGC-CCCACCAATGAAGAGGAAAGCA-CGGTTGGACATCGCTGCACTAGGCAGGGAACTAACCAAACCATGATATCCAACCAA-CCCATACAAGA---------------------TTTCTAATGATACG-TAAACAGGG-CATTTCTGGTCCTTT---------------------------------------ATAGAA-----------------AATAAA-----TATT-----CGAAC-------AAAAAATCATTT-------GGAGG------AGGAATAAGAGTATTTCATTGCTATTAAGCATGGATTATTG-------AAAATA--------ATTAGGACATGGATTTGG------ATATTT-CCCTTCAACT-CCC-----------------CAATT-------TGATAGAAGTAGTTGAAGGGAATTCTCTGAAGA----AAAAAT-----G----GATTATGGGAGTGTGTGACTTGAACCC-TTTATTAGTCTATGTAGCTCTATGCCTGCCA------CATTAGCCTTGGAATTCACAGAATTCACAAG-----GAAATGTGTCTTTGTTCCAACCGCC-----GGGTAAGCC-----------CT------A-----T------ACAGAGGATAGGCTGGTTC------ACTTCGCTTGAAGAAAA-TAATTTCTATG----ATCAAGTCCAAATCATGTTGTACATGAACCGGCTCCGTAAAATCCAGTATAATAAC------TGA-------AAAAAATATGGTTTATTGAGTTCAATTAC----TTA---------AG------AT--------------------------------TT--AATAGTATGAAAATGCATTCATTTCCTATGC-----ATTAATATG------------------------ATCC--------ATAA----TACTATCGGAGTGAAACAGGGGGTCTAAAGAATAAAGAG------GTTAGACTATATTAGTAACAAGTAAACCTT---------------------TTATGGAGTGCCAACTA-----TTTTGGGAC------TAAATACCAATCGTAAGGTCTGAGACAACCCAGAAAGCACTTGATCGTATCATGATCCATTT------TAG--GAGTGTAAGCCTACTTGGGTATAGAGTAGT------TATTTGTAAGAACCAACAACTCCAGA--------------------AAAAGAAGTC------AATAACC----------TTTTA---------------AAATGTTGCTTACA-----------------TTGAACCA---------------------------------TTTATATATGTGCGAAC---------CATTA-------------ATC----------------TAT--------GGGC------AGATATAT------GGAACAT------ATA-----------------------GAGTTTATCTGGATTCGTT--------------CAGTTGGTTTTGATTCCTA-CTTGAGCCGGATGATGAAAAATTATCATGTCCGGCTCCTTCGGGGGATGAATCAA-C---AATAATTCACCT-------------------------------------------TTTGT-GGATTCTTTCTTTTATCC--ACCACTTTCT-------ATTTCTATAT-----------------------------------------------------------AAGTGAGGGTGCTCGCGACTCGACATCAGTTGG----TAATGGAAATAG-----CCCATGGTGGAGCTCGAGTAGAACG-----TAT------TAATTCA---------TTTTTCGGAGCAAGAATCTAGGGTTAATGCAAATC-----AATAAATTGGAACAACTTCGTGAATA-TCTC--TTAGAT-------ATAAAAATCGAAAGGATCTG----ATTCG----------------AGCAAATTCTCCAGTA-AAAAGGAAAATTGGTT--GGAATT----------AATC-AAAAATTT------TCGATC------TAAAGTG----------TAT-CGCACGGG-----AATCAATCGTTCGTAAGATTCTTGGAT-----------AGAAGG-------A----AATCCAAAAT--AAGGGGTATGTTGCTACCA-TTTTGAAAGGAT----TAAGAAGCACCGAAGCAATGTC-TAAACC------TAATG------A---------------TTGA-TAAAGGATCCC-----AAAACAAGGAAATACCGTCTCAAGAACTGCTTGCCCAAATTTAAGAAT------C-----CAAATC-------TAGTTTA--------T-ATTTT------T-------AAACGAGAGACAAACGAAATGGCGGTTGTAAAGACCACT-------CAATAAATGAA-----------ATTGCCTAACTATTG--CTATTGTTC--------------------CT-----TGGAGTAT---TTAAGAGTTATTTAATTTGAGTTATGAATCC---GAATTATCTC------TTTT----------------TGTC----------ATTTTCAAGAACGAAGAAG-AAAAAAAAAAAAGATA---AAAA-AAGATTGAAATCATAGTCTAA--TTGATTTGATGATTTT----------------ATGGATCCTTTTG--------------TCATTTATTTTG---------TCATT-------------------------TATTAG---------TTTT-------------------------------------------------------------------------A-------TACCTA-GATA------AAAAT-AAAACTTTGGATCAAATTCG----TT-TTTCTCGAGCCGTACGAGGAGAAAA--CTTCCTATACGTTTCTA----G-----------------------------------------------------------------------
Exallage_auriculariaSN85                         ----------------------------------------------------------------GGGTAGTCCCGCCTG-ACCTGGGGTC-A-TGGTCGA---GGGCC------------------------CGAA----GGCT----CC-GGGGTC-TT-GCG-CGA----GCTCTGC----CCA--ACGGATTC-GGTCACG-GCTTCGATCG-AGTTGAG----GT----TTTCA----ACCACCACTTGC----CGTGACGT-CCCG-TGCG-GAGGACTC-GGATTTAGGCCGGCCGCGC-------CGC-GGGGG------CAC-GGGAGGCCAACATCCGTCACCC--GGCCCG--ATGCGCC-----GG-AGCGCRGTG----------GGGGGTGGCGAC--GATGCGTGACGCCCAGGCAGACGTGCCCTCAGCCTAATGGCTTCGGGCGCAACTTGCGTTCAAAAACTCGATGGTTCACGGGATTCTGCAATTCACACCAAGTATCGCATTTCGCTACGTTCTTCATCGATGCGAGAGCCTAGATATCCGTTGCCGAGAGTCG--TATTGGT---TACG--AT---TCAGACGCCCCGCGCCCTGCCT-GCGGAATCCGC-A---GCG--GGACGCGGACGATCCG---TTTAA-GTAGTCCTTGGCGCAA---TCCGCGCCGGA-AGTTGAG---TTA-GGTGCGGGC--GC-----CGGCG-AACCT---------GAGCGC------G---CCGACGGCCCGCG-GA-------------TTTC-A-AAACGTGTTCGCGGTGGCTTGCAGG-A-------------------------------------------------------------------------------------------------------------------------------------------------------------------------CAGGTAGCA-TTCCTCACGAACATCGGACCG-CACGGC-ACTAGGCCGG-AAC-GGAAC--CGAGCGTCGTTCGAAAT-TAGCG--TTAAGCCTT--CTGCGGACAA-ATAGGAG-TCT-A--CGACCCCG-TG-CCCTT-CGCGTTTTCCGCAT-CCCGGAAAACAAACGAACCCTCATT--G----------GCC---TCGGC--AATAA-CGCTAA-----------CA----GCGTTAGC-------C-GGGGATA---------ACG-AGCGCCGTCGTGAGTTTCACCCTCGACC-GCACCGAACGAAC-GGG--C-AGCCTCAGGCGAACGGGGGAYG-A-TTGCCAACCGAATTCCGTC-ATGTAGGTACGCAGCACAGGAAACCGA-TAG--AATGGCCA--A-TAT-AA---AT----------TGTGCCGATAAATGAAGAGGAACGAA-CGGTAGGACGTCGCCGCGCAAGGCAGGG------------------ATCCAACCAA-------------------------------------------------------------------------------------------------------------------------------------------------------------------------------------------------------------------------------------------------------------------------------------------------------------------------------------------------------------------------------------------------------------------------------------------------------------------------------------------------------------------------------------------------------------------------------------------------------------------------------------------------------------------------------------------------------------------------------------------------------------------------------------------------------------------------------------------------------------------------------------------------------------------------------------------------------------------------------------------------------------------------------------------------------------------------------------------------------------------------------------------------------------------------------------------------------------------------------------------------------------------------------------------------------------------------------------------------------------------------------------------------------------------------------------------------------------------------------------------------------------------------------------------------------------------------------------------------------------------------------------------------------------------------------------------------------------------------------------------------------------------------------------------------------------------------------------------------------------------------------------------------------------------------------------------------------------------------------------------------------------------------------------------------------------------------------------------------------------------------------------------------------------------------------------------------------------------------------------------------------------------------------------------------------------------------------------------------------------------------------------------------------------------------------------------------------------------------------------------------------------------------------------------------------------------------------------------------------------------------------------------------------------------------------------------------------------------------------------------------------------------------------------------------------------------------------------------------------------------------------------------------------------------------------------------------------------------------------------------------------------------------------------------------------------------------------------------------------------------------------------
Exallage_auriculariaSN100                        -------------------------------------------------------------------TAGTCCCGCCTG-ACCTGGGGTC-A-TGGTCGA---TGGCC------------------------CGAA----GGCT----CT-GGGGTC-TT-GCG-TGA----GCTCTGC----CGA--ACGGATTC-GGTCACG-GCTTCGATCG-AGTTGAG----GT----TTTCA----ACCACCACTTGT----CGTGACGT-CCCG-AGCG-GAGGACTC-GGATTTAGGCCGGCCGCGC-------CGC-GGGGG------CAC-GGGAGGCCAACATCCGTCACCC--GCCTCG--ATGCGCC-----GG-AGCGCGGTGAG--------GGGGGTGGCGAC--GATGCGTGACGCCCAGGCAGACGTGCCCTCAGCCTAATGGCTTCGGGCGCAACTTGCGTTCAAAAACTCGATGGTTCACGGGATTCTGCAATTCACACCAAGTATCGCATTTCGCTACGTTCTTCATCGATGCGAGAGCCTAGATATCCGTTGCCGAGAGTCG--TATTGGT---TACG--AT---TCAGACGCCCCGCGCCCCGCCT-GCGGAATTTGC-A---GGG--GGACGCGGACGATCCG---TTTTA-GTAGTCCTTGGCGCAA---TCCGCGCCGGA-AGTTAAG---TTT-GGTGCGGTT--GC-----CGGCA-AACCT---------GAGCGC------G---CCGACGGCCCGCG-GT-------------TTTC-A-AAACGTGTTCGCGGTGGTTTGCAGG-A------------------------------------------------------------------------------------------------------------------------------------------AGACAAGCATATGACTACTGGCAGGATCAACCAGGTAGCA-TTCCTCACGAACATCGGACCG-CACAGT-ACTAGGCCGG-AAC-GGAAC--CGAGCGTCGTTTGAAAT-TAGCG--TTAAGCCTT--ATGTGGACAA-ATAGGAG-TCT-A--CGACACCG-TG-CCCTT-CGCGTTTTCCGCAT-CCCGGAAAACAAACAAACACTCATT--C----------GCC---TCGGC--AATAA-CACTAA-----------GA----GCGTTAGC-------C-GGGGATA---------ACG-AGCGTCGTCGTGAGTTTCACCCTCGACC-ACACCGAACTAAC-GGG--C-AGCCTCAGGCGAACGGGGGATG-A-TTGCCAACCGAATTCCATC-ATGTAGGTACGCAGCACAGGAAACCGA-AAG--AACGGCCA--A-TAC-AA---AT----------TGTACCGATAAATGAAGAGGAACGCA-CGGTAGGACGTCGCCGCACAAGGCAGGG------------------ATCCAACCAA-CCCATACAA----------------------------------------------------------------------------------------------------------------------------------------------------------------------------------------------------------------------------------------------------------------------------------------------------------------------------------------------------------------------------------------------------------------------------------------------------------------------------------------------------------------------------------------------------------------------------------------------------------------------------------------------------------------------------------------------------------------------------------------------------------------------------------------------------------------------------------------------------------------------------------------------------------------------------------------------------------------------------------------------------------------------------------------------------------------------------------------------------------------------------------------------------------------------------------------------------------------------------------------------------------------------------------------------------------------------------------------------------------------------------------------------------------------------------------------------------------------------------------------------------------------------------------------------------------------------------------------------------------------------------------------------------------------------TTTTCT-------ATTTCTATA------------------TTC---------------------------TAT------A-TAAGTGAAGGTGCTCGTGACTCGACATCAGTTGG----TAATGGAAATAG-----CCCATGGTGGAGCTCGAGTAGAACG-----TAT------TAATTCA---------TTTTTCGGAGCAAGAATCTAGGGTTAATGCAAATC-----AATAAATTGGAACAACTTCGTGAATA-TCTT--TTAGAT-------ATAAAAATCGAAAGGATCTG----ATTCG----------------ATCAAATTCTCCAGTA-AAAAGGAAAATTAGTT--GAAATT----------AATC-AAACATTT------TCGATC------TAAAGTG----------TAT-CGCACGGG-----AATCAATCGTTCGTAAGATTCTTGGAT-----------AGAAGG-------A----AATCCAAAAT--AAGGGGTATGTTGCTACCA-TTTTTACAGGAT----TCAGAAGCACCGAAGTAATGTC-TAAACC------TAATG------A---------------TTGA-TAAAGGATCCC-----AAAACAAGGAAACACCGTCTCAACAACTGCTTGCCCAGATTTAAGAAT------C-----CAAATC-------TAGTTTT--------T-ATTTT------T-------AAACGAGAGACAAACGAAATGTCGGTTGTAAAGACCACT-------CAATAAATGAA-----------ATTGCCTAACC-------TATTGTTC--------------------CT-----TGGGCTAT---TTAAGAGTTATTTAATTTGAGTTATGAGTCC---GAATTAGCGC------TTTT----------------TTTC----------ATTTTCAAGAACGAAGAAG-AAAAAAAGA-----TA---AAAA-AAGATTGAAATCATAGTCTAA--TTGATTTGATGATTTT----------------ATAGATCCTTTTG--------------TCATTTATTTTG---------------------------------------TATTAGT-ATTAGAATTTT----------------CATTTTATACTTATACA------------TAG--------CTTATACATAGAT-AAAA-------TACATA-G---------ATAAA-AAAACTTTGGATCCAATTCT----TT-TTTCTCGAGCCGTACGAGGAGAAAA--CTTCCTATACGTTTCTAGGGGGG-G-GGGGTATTATT--------------------------------------------------------
Exallage_pachycarpaSN180                         -------------------------------------------------------------------TAGTCCCGCCTG-ACCTGGGGTC-A-TGGTCGA---GGGCC------------------------CGAA----GGCT----CC-GGGGTC-TT-GCG-TGA----GCTCTGC----CGA--ACGGATTC-GGTCACG-GCTTCGATCG-AGTTGAG----GT----TTTCA----ACCACCACTTGT----CGTGACGT-CCCG-AGCG-GAGGACTC-GGATTTAGGCCGGCCGCGC-------CGC-GGGGG------CAC-GGGAGGCCAACATCCGTCACCC--GACTCG--ATGCGCC-----GG-AGCGCGGTGAG--------GGGGGTGGCGAC--GATGCGTGACGCCCAGGCAGACGTGCCCTCAGCCTAATGGCTTCGGGCGCAACTTGCGTTCAAAAACTCGATGGTTCACGGGATTCTGCAATTCACACCAAGTATCGCATTTCGCTACGTTCTTCATCGATGCGAGAGCCTAGATATCCGTTGCCGAGAGTCG--TATTGGT---TACG--AT---TCAKACGCCCCGCGCCACGCCT-GCAGAATCCGC-A---GGG--GGACGCGGACGATCCG---TTTTA-GTAGTCCTTGGCGCAA---TCCGCGCCGGA-AGTTAAG---TTC-GGTGCGGGC--GC-----CGGCG-AACCT---------GAGCGC------G---CCGACGGCCCGCG-GT-------------TTTC-A-AAACGTGTTCGCGGTGGTTTGCAGG-A------------------------------------------------------------------------------------------------------------------------------------------------------------------------------------------------------------GGC-ACTAGGCCGG-AAC-GAAAC--CGAGCGTCGTTCGAAAT-TAGCG--TTAAGCCTT--GTGTGGACAA-ATAGGAG-TCT-A--CGACCCCG-TG-CCCTT-CGCGTTTTCCGCAT-CCCGGAAAACAAACGAACACTCATT--G----------GCC---TCGGC--AATAA-CACTAA-----------GA----GCGTTAGC-------C-GGGGATA---------ACG-AGCGCCGTCGTGAGTTTCACCCTCGACC-ACACCG-ACGAAC-GGG--C-AGCCTCAGGCGAACGGGGGATG-A-TTGCCAACCGAATTCCATC-GTGTAGGTACGCAGCACAGGAAACCGA-AAG--AACGGCCA--A-TAC-AA---AT----------TGTGCCGATAAATGAAGAGGAACGCA-CGGTGGGACGTCGCCGCACAAGGGAGGG---------------------------------------------------------------------------------------------GGCCCTTT---------------------------------------ATAGAA------------TAGAAAATACA-----TATT-----CGAAC-------AAAAAATCATTT-------GGAGG------AGGAATAAGAGTATTTCATTGCTATTAAGCATGGATTATTG-------AAAATA--------ATTAAGACATGGATTTGG------ATATTT-CCCTTCAACT-CCC-C---------------CAATT-------TGATAGAAGTAGTTGAAGGGAATTCTCTGAAGA----AAAAAT-----G----GATTATGGGAGTGTGTGACTTGAACTC-TTTATTAGTCTATGTAGCTCTATGCCTGCCA------CATTAGCCTTG---------GAATTCACAAG-----TAAATGTGTCTTTGTTCCAACCGCC-----GGGTAAGCC-----------CT------A-----T------ACAGAGGATAGGCTGGTTC------ACTTCGCTTGAAGAAAA-TAATTTCTATG----ATCAAGTCCAAATCATGTTGTACATGACCCGGCTCCGTAAAATCCAGTATAATAAC------TGA-------AATAAATATAGTTTATCTAGTTCAGTTAC----TTA---------AG------AT--------------------------------TT--AATAGTATGAAAATGCATTCATTTCCTATGC-----ATTAATATG--------------------ATCGATCC--------ATAA----TACTATCGGAGTGAAACAGGCGGTCTAAAGAATAAAGAG------GTTAGACTATATTAGTAACAAGTAAACCAT---------------------TTATGGCGTCCCAACTA-----TTTTGGGAT------TAAATACCAATCGTAAGGTCTGAGACAACCCAGAAAGCACTTGATCGTATCATGATCAACTT------TAT--GAGTGTAAGCCTATTTGGGTATTGAGTAGT------TATTTGTAAGAACCAACAACTCCAGA--------------------AAAAGAAAGC------AATAACC----------TTTTA---------------AAATGTTGCTTATA-----------------TTGAACCA---------------------------------TTTATATATGTGCGAAC---------CATTA-------------ATC----------------TAT--------AGAC------AGATATAT------GGAACAT------ATA-----------------------GATTTTATCTGGATTCATT--------TACATTTAATTGGTTTTGATTCCTA-CTTGAGCCGGATGATGAAAAATCATCATGTCCGGTTCCTTCGGGGGATGAATCAA-C---AATAATTCACCT-------------------------------------------------------------CGATCC--ACCATTTTCT-------ATTTCTATA------------------TTC---------------------------TAT------A-TAAGTGAAGGTGCTCGTGACTCGACATCAGTTGG----TAATGGAAATAG-----CCCATGGTGGAGCTCGAGTAGAACG-----TAT------TAATTCA---------TTTTTCGGAGCAAGAATCTAGGGTTAATGCAAATC-----AATAAATTGGAACAACTTCGTGAATA-TCTT--TTAGAT-------ATAAAAATCGAAAGGATCTG----ATTCG----------------ATCAAATTCTCCAGTA-AAAAGGAAAATTAGTT--GAAATT----------AATC-AAACATTT------TCGATC------TAAAGTG----------TAT-CGCACGGG-----AATCAATCGTTCGTAAGATTCTTGGAT-----------AGAAGG-------A----AATCCAAAAT--AAGGGGTATGTTGCTACCA-TTTTTACAGGAT----TCAGAAGCACCGAAGTAATGTC-TAAACC------TAATG------A---------------TTGA-TAAAGGATCCC-----AAAACAAGGAAACACCGTCTCAACAACTGCTTGCCCAGATTTAAGAAT------C-----CAAATC-------TAGTTTT--------T-ATTTT------T-------AAACGAGAGACAAACGAAATGTCGGTTGTAAAGACCACT-------CAATAAATGAA-----------ATTGCCTAACC-------TATTGTTC--------------------CT-----TGGGCTAT---TTAAGAGTTATTTAATTTGAGTTATGAGTCC---GAATTAGCGC------TTTT----------------TTTC----------ATTTTCAAGAACGAAGAAG-AAAAAAAGA-----TA---AAAA-AAGATTGAAATCATAGTCTAA--TTGATTTGATGATTTT----------------ATAGATCCTTTTG--------------TCATTTATTTTG---------------------------------------TATTAGT-ATTAGAATTTT----------------CATTTTATACTTATACA------------TAG-------------------AT-AAAA-------TACATA-G---------ATAAA-AAAACTTTGGATCCAATTCT----TT-TTTCTCGAGCCGTACGAGGAGAAAA--CTTCCTATACGTTTCTA-GGGGG-G-GGGGTATTATT--------------------------------------------------------
Exallage_auriculariaSN109                        -----------------------------------------------------------------GGTAGTCCCGCCTG-ACCTGGGGTC-A-TGGTCGA---GGGCC------------------------CGAA----GGCT----CC-GGGGTC-TT-CCG-TGA----GCTCTGC----CGA--ACGGATTC-GGTCACG-GCTTCGATCG-AGTTGAG----GT----TTTCA----ACCACCACTTGT----CGTGACGT-CCCG-AGCG-GAGKACTC-GGATTTAGGCCGGCCGCGC-------CGC-GGGGG------CAC-GGGAGGCCAACATCCGTCACCC--GCCTCG--ATGCGCC-----GG-AGCGCKGTGAG--------GGGGGTGGCGAC--GATGCGTGACGCCCAGGCAGACGTGCCCTCAGCCTAATGGCTTCGGGCGCAACTTGCGTTCAAAAACTCGATGGTTCACGGGATTCTGCAATTCACACCAAGTATCGCATTTCGCTACGTTCTTCATCGATGCGAGAGCCTAGATATCCGTTGCCGAGAGTCG--TATTGGT---TACG--AT---TCAGACGCCCCGCGCCCCGCCT-GCGGAATCCGC-A---GGG--GGACGCGGACGATCCG---TTTTA-GTAGTCCTTGGCGCAA---TYCGCGCCGGA-AGTTAAG---TTT-GGTGCGGGC--GC-----CGGCG-AACCT---------GAGCGC------G---CCGACGGCCCGCG-GT-------------TTTC-A-RRACGTGTTCGCGGTGGTTTGCAGG-A-------------------------------------------------------------------------------------------------------------------------------------------------------------------------CAGGTAGCA-TTCCTCACGAACATCGGACCG-CACGGC-GCTAGGCCGG-AAC-GGAAC--CGAGCGTCGTTTGAAAT-TAGCG--TTAAGCCTT--ATGTGGACAA-ATAGGAG-TCT-A--CGACACCG-TG-CCCTT-CGCGTTTTCCGCAT-CCCGGAAAACAAACGAACACTCATT--G----------GCC---TCGGC--AATAA-CACTAA-----------GA----GCGTTAGC-------C-GGGGATA---------ACG-AGCGTCGTCGTGAGTTTCACCCTCGACC-ACACCGAACGAAC-GGG--C-AGCCTTAGGCGAACGGGGGATG-A-TTGCCAACCGATTTCCATC-ATGTAGGTACGCAGCACAGGAAACCGA-AAG--AACGGCCA--A-TAC-AA---AT----------TGTACCGATAAATGAAGAGGAACGCA-CGGTAGGACGTCGCCGCACAAGGCAGGG------------------ATCCAACCAACCCATACAAGAA---------------------TTTCTAATGATACG-TAAACAGGG-CATTTCTGGCCCTTT---------------------------------------ATAGAA------------TAGAAAATACA-----TATT-----CGAAC-------AAAAAATCATTT-------GGAGG------AGGAATAAGAGTATTTCATTGCTATTAAGCATGGATTATTG-------AAAATA--------ATTAAGACATGGATTTGG------ATATTT-CCCTTCAACT-CCC-----------------CAATT-------TGATAGAAGTAGTTGAAGGGAATTCTCTGAAGA----AAAAAT-----G----GATTATGGGAGTGTGTGACTTGAACTC-TTTATTAGTCTATGTAGCTCTATGCCTGCCA------CATTAGCCTTG---------GAATTCACAAG-----TAAATGTGTCTTTGTTCCAACCGCC-----GGGTAAGCC-----------CT------A-----T------ACAGAGGATAGGCTGGTTC------ACTTCGCTTGAAGAAAA-TAATTTCTATG----ATCAAGTCCAAATCATGTTGTACATGACCCGGCTCCGTAAAATCCAGTATAATAAC------TGA-------AATAAATATAGTTTATCTAGTTCAGTTAC----TTA---------AG------AT--------------------------------TT--AATAGTATGAAAATGCATTCATTTCCTATGC-----ATTAATATG--------------------ATCGATCC--------ATAA----TACTATCGGAGTGAAACAGGCGGTCTAAAGAATAAAGAG------GTTAGACTATATTAGTAACAAGTAAACCAT---------------------TTATGGCGTCCCAACTA-----TTTTGGGAT------TAAATACCAATCGTAAGGTCTGAGACAACCCAGAAAGCACTTGATCGTATCATGATCAACTT------TAT--GAGTGTAAGCCTACTTGGGTATTGAGTAGT------TATTTGTAAGAACCAACAACTCCAGA--------------------AAAAGAAAGC------AATAACC----------TTTTA---------------AAATGTTGCTTATA-----------------TTGAACCA---------------------------------TTTATATATGTGCGAAC---------CGTTA-------------ATC----------------TAT--------AGAC------AGATATAT------GGAACAT------ATA-----------------------GATTTTATCTGGATTCATT--------TACATTTAATTGGTTTTGATTCCTA-CTTGAGCCGGATGATGAAAAATCATCATGTCCGGTTCCTTCGGGGGATGAATCAA-C---AATAATTCACCT-----------------------------------------------------TGAAGGCCCGATCC--ACCATTTTCT-------ATTTCTATA------------------TTC---------------------------TAT------A-TAAGTGAAGGTGCTCGTGACTCGACATCAGTTGG----TAATGGAAATAG-----CCCATGGTGGAGCTCGAGTAGAACG-----TAT------TAATTCA---------TTTTTCGGAGCAAGAATCTAGGGTTAATGCAAATC-----AATAAATTGGAACAACTTCGTGAATA-TCTT--TTAGAT-------ATAAAAATCGAAAGGATCTG----ATTCG----------------ATCAAATTCTCCAGTA-AAAAGGAAAATTAGTT--GAAATT----------AATC-AAACATTT------TCGATC------TAAAGTG----------TAT-CGCACGGG-----AATCAATCGTTCGTAAGATTCTTGGAT-----------AGAAGG-------A----AATCCAAAAT--AAGGGGTATGTTGCTACCA-TTTTTACAGGAT----TCAGAAGCACCGAAGTAATGTC-TAAACC------TAATG------A---------------TTGA-TAAAGGATCCC-----AAAACAAGGAAACACCGTCTCAACAACTGCTTGCCCAGATTTAAGAAT------C-----CAAATC-------TAGTTTT--------T-ATTTT------T-------AAACGAGAGACAAACGAAATGTCGGTTGTAAAGACCACT-------CAATAAATGAA-----------ATTGCCTAACC-------TATTGTTC--------------------CT-----TGGGCTAT---TTAAGAGTTATTTAATTTGAGTTATGAGTCC---GAATTAGCGC------TTTT----------------TTTC----------ATTTTCAAGAACGAAGAAG-AAAAAAAGA-----TA---AAAA-AAGATTGAAATCATAGTCTAA--TTGATTTGATGATTTT----------------ATAGATCCTTTTG--------------TCATTTATTTT---------------------------------------------GT-ATTAGAATTTT----------------CATTTTATACTT---------------------------------------------A-------TACATA-GA--------TAAAA-AAAACTTTGGATCCAATTCT----TT-TTTCTCGAGCCGTACGAGGAGAAAA--CTTCCTATACGTTTCTA-GGGGG-G-GGGGTATTATT--------------------------------------------------------
ExallageSN172                                    ----------------------------------------------------------------GGGTAGTCCCGCCTG-ACCTGGGGTC-A-TGGTCGA---GGGCC------------------------CGAA----GGCT----CC-GGGGTC-TT-GCG-CGA----GCTCTGC----CGA--ACGGATTC-GGTCACG-GCTTCGATCG-AGTTGAG----GT----TTTCA----ACCACCACTTGT----CGTGACGT-CCCG-AGCG-GAGGACTC-GAATTTAGGCCGGCCGCGC-------CGC-ACGGG------CAC-GGGAGGCCAACATCCGTCACCC--GCCTCG--ATGCACC-----GG-AGCGCGGTGAG--------GGGGGCGGCGAC--GATGCGTGACGCCCAGGCAGACGTGCCCTCAGCCTAATGGCTTCGGGCGCAACTTGCGTTCAAAAACTCGATGGTTCACGGGATTCTGCAATTCACACCAAGTATCGCATTTCGCTACGTTCTTCATCGATGCGAGAGCCTAGATATCCGTTGCCGAGAGTCG--TATTGGT---TACG--AT---TCAGACGCCCCGCGCCCCGCCT-GCGGAATCCGC-A---GGG--GGACGCGGACGATCCG---TTTTA-GTAGTCCTTGGCGCAA---TCCGCGCCGGA-AGTTAAG---TTA-GGTGCGGGC--GC-----CGGCG-AACCT---------GAGCGC------G---CCGACGGCCCGCG-GT-------------TTTC-A-AAACGTGTTCGCGGTGGTTTGCAGG-A--------------------------------------------------------------------------------------------------------------------------------------------------CAATGACTACTGGCAGGATCAACCAGGTAGCA-TTCCTCATGAACATCAAACCG-CACGGC-ACTAGGCCAT-AAC-TGAAC--CGAGCGTCGTTTGAAAT-TAGCR--TTAAGCCTT--ATGTGGACAA-ATAAGAG-TCT-A--CGACCCCG-TG-CCCTT-CGTGTTTTCCGCAT-CTCAGAAAACAAACGAACACTCATT--G----------GCC---TCGGT--AATAA-CACTAA-----------GA----GCGTTAGC-------C-GGGGATA---------ACK-AGCGTCGTCGTGAGTTTCACCCTCGACC-ACACTGAACGAAC-GGG--C-AGCCTCAGGCGAACAGGGAATG-A-TTGCCAACCGAATTCCATC-ATGTAGGTACGCAGCAYAGGAAACCGA-AAG--AACGGCYA--A-TAC-AA---AT----------TGTGCCGATAAATGAAGAGGGATGTA-CGGTAGGACGTCGCGGCACAAGGCAGGG------------------ATCCAACCAA------------------------------------------------------------------------------------------------------------------------------------------------------------------------------CATTT-------GGAGG------AGGAATAAGAGTATTTCATTGCTATTAAGCATGGATTATTG-------AAAATA--------ATTAAGACATGGATTTGG------ATATTT-CCCTTCCACT-CCC-----------------CAATT-------TGATAGAAGTAGTTGAAGGGAATTCTCTGAAGA----AAAAAT-----G----GATTATGGGAGTGTGTGACTTGAACTC-TTTATTAGTCTATGTAGCTCTATGCCTGCCA------CATTAGCCTTG---------GAATTCACAAG-----TAAATGTGTCTTTGTTCCAACCGCC-----GGGTAAGCC-----------CT------A-----T------ACAGAGGATAGGCTGGTTC------ACTTCGCTTGAAGAAAA-TAATTTCTATG----ATCAAGTCCAAATCATGTTGTACATGACCCGGCTCCGTAAAATCCAGTATAATAAC------TGA-------AATAAATATAGTTTATCTAGTTCAGTTAC----TTA---------AG------AT--------------------------------TT--AATAGTATGAAAATGCATTCATTTCCTATGC-----ATTAATATG--------------------ATCGATCC--------ATAA----TACTATCGGAGTGAAACAGGCGGTCTAAAGAATAAAGAG------GTTAGACTATATTAGTAACAAGTAAACCAT---------------------TTATGGCGTCCCAACTA-----TTTTGGGAT------TAAATACCAATCGTAAGGTCTGAGACAACCCAGAAAGCACTTGATCGTATCATGATCAACTT------TAT--GAGTGTAAGCCTACTTGGGTATTGAGTAGT------TATTTGTAAGAACCAACAACTCCAGA--------------------AAAAGAAAGC------AATAACC----------TTTTA---------------AAATGTTGCTTATA-----------------TTGAACCA---------------------------------TTTATATATGTGCGAAC---------CATTA-------------ATC----------------TAT--------AGAC------AGATATAT------GGAACAT------ATA-----------------------GATTTTATCTGGATTCATT--------TACATTTAATTGGTTTTGATTCCTA-CTTGAGCCGGATGATGAAAAATCATCATGTCCGGTTCCTTCGGGGGATGAATCAA-C---AATAATTCACCT----------------------------------------------------ACTGAGGCCCGATCC--ACCATTTTCT-------ATTTCTATA------------------TTC---------------------------TAT------A-TAAGTGAAGGTGCTCGTGACTCGACATCAGTTGG----TAATGGAAATAG-----CCCATGGTGTAGCTCGAGTAGAACG-----TAT------TAATTCA---------TTTTTCGGAGCAAGAATCTAGGGTTAATGCAAATC-----AATAAATTGGAACAACTTCGTGAATA-TCTT--TTAGAT-------ATAAAAATCGAAAGGATCTG----ATTCG----------------ATCAAATTCTCCAGTA-AAAAGGAAAATTAGTT--GAAATT----------AATC-AAACATTT------TCGATC------TAAAGTG----------TAT-CGCACGGG-----AATCAATCGTTCGTAAGATTCTTGGAT-----------AGAAGG-------A----AATCCAAAAT--AAGGGGTATGTTGCTACCA-TTTTTACAGGAT----TCAGAAGCACCGAAGTAATGTC-TAAACC------TAATG------A---------------TTGA-TAAAGGATCCC-----AAAACAAGGAAACACCGTCTCAACAACTGCTTGCCCAGATTTAAGAAT------C-----CAAATC-------TAGTTTT--------T-ATTTT------T-------AAACGAGAGACAAACGAAATGTCGGTTGTAAAGACCACT-------CAATAAATGAA-----------ATTGCCTAACC-------TATTGTTC--------------------CT-----TGGGCTAT---TTAAGAGTTATTTAATTTGAGTTATGAGTCC---GAATTAGCGC------TTTT----------------TTTC----------ATTTTCAAGAACGAAGAAG-AAAAAAAGA-----TA---AAAA-AAGATTGAAATCATAGTCTAA--TTGATTTGATGATTTT----------------ATAGATCCTTTTG--------------TCATTTATTTTG---------------------------------------TATTAGT-ATTAGAATTTT----------------CATTTTATACTTATACA------------TAG-------------------AT-AAAA-------TACATA-G---------ATAAA-AAAACTTTGGATCCAATTCT----TT-TTTCTCGAGCCGTACGAGGAGAAAA--CTTCCTATACGTTTCTA--GGGG-G-GGGGTATTATT--------------------------------------------------------
ExallageSN177                                    --------------------------------------------------------------ACGGGTAGTCCCGCCTG-ACCTGGGGTC-A-TGGTCGA---TGGCC------------------------CGAA----GGCT----CC-GGGGTC-TT-GCG-TGA----GCTCTGC----CGA--ACGGATTC-GGTCACG-GCTTCGATCG-AGTTGAG----GT----TTTCA----ACCACCACTTGT----CGTGACGT-CCCG-AGCG-GAGGACTC-GGATTAAGGCCGGCCGCGC-------CGC-GGGGG------TAC-GGGAGGCCAACATCCGTCACCC--GCCTCG--ATGCGCC-----GG-AGCACGGTGAG--------GGGGGTGGCGAC--GATGCGTGACGCCCAGGCAGACGTGCCCTCAGCCTAATGGCTTCGGGCGCAACTTGCGTTCAAAAACTCGATGGTTCACGGGATTCTGCAATTCACACCAAGTATCGCATTTCGCTACGTTCTTCATCGATGCGAGAGCCTAGATATCCGTTGCCGAGAGTCG--TATTGGT---TACG--AT---TCAGACGCCCCGCGCCCCGCCT-GCGGAATCCGC-A---AGG--GGACGCGGACGATCCG---TTTTA-GTAGTCCTTGGCGCAA---TCCGCGCCGGA-AGTTAAG---TTA-GGTGTGGGC--GC-----CGGCG-AACCT---------GAGCGC------G---CCGACGGCCCGCA-GT-------------TTTC-A-AAACGTGTTCGCGGTGGTTTGCAGG-A------------------------------------------------------------------------------------------------------------------------------------------AGACAAGCATATGACTACTGGCAGGATCAACCAGGTAGCA-TTCCTCACGAACATCGGACCG-CACGGC-ACTAGGCCGG-AAC-GGAAC--CGAGCGTCGTTTGAAAT-TAGCG--TTAAGCCTT--GTGTGGACAA-ATAGGAG-TCT-A--CGACACCG-TG-CCCTT-CGCGTTTTCCGCAT-CCCGGAAAACAAACAAACACTCATT--G----------GCC---TCGGC--AATAA-CACTAA-----------GA----GCGTTAGC-------C-GGGGATA---------ACG-AGCGTCGTCGTGAGTTTCACCCTCGACC-ACACCGAACGAAC-GGG--C-AGCCTCAGGCGAACRGGGGATG-A-TTGCCAACCGAATTCCATC-ATGTAGGTACGCAGCACAGGAAACCGA-AAG--AACGGCCA--A-TAC-AA---AT----------TGTACCGATAAATGAAGAGGAACGCA-CGGTAGGACGTCGCCGCACAAGGCAGGG------------------ATCCAACC-----------------------------------TTTCTAATGATACG-TAAACAGGG-CATTTCTGGCCCTTT---------------------------------------ATAGAA------------TAGAAAATACA-----TATT-----CGAAC-------AAAAAATCATTT-------GGAGG------AGGAATAAGAGTATTTCATTGCTATTAAGCATGGATTATTG-------AAAATA--------ATTAAGACATGGATTTGG------ATATTT-CCCTTCAACT-CCC-----------------CAATT-------TGATAGAAGTAGTTGAAGGGAATTCTCTGAAGA----AAAAAT-----G----GATTATGGGAGTGTGTGACTTGAACTC-TTTATTAGTCTATGTAGCTCTATGCCTGCCA------CATTAGCCTTG---------GAATTCACAAG-----TAAATGTGTCTTTGTTCCAACCGCC-----GGGTAAGCC-----------CT------A-----T------ACAGAGGATAGGCTGGTTC------ACTTCGCTTGAAGAAAA-AAATTTCTATG----ATCAAGTCCAAATCATGTTGTACATGACCCGGCTCCGTAAAATCCAGTATAATAAC------TGA-------AATAAATATAGTTTATCTAGTTCAGTTAC----TTA---------AG------AT--------------------------------TT--AATAGTATGAAAATGCATTCATTTCCTATGC-----ATTAATATGATCGCCTATGCATTAATATGATCGATCC--------ATAA----TACTATCGGAGTGAAACAGGCGGTCTAAAGAATAAAGAG------GTTAGACTATATTAGTAACAAGTAAACCAT---------------------TTATGGCGTCCCAACTA-----TTTTGGGAT------TAAATACCAATCGTAAGGTCTGAGACAACCCAGAAAGCACTTGATCGTATCATGATCAACTT------TAT--GAGTGTAAGCCTATTTGGGTATTGAGTAGT------TATTTGTAAGAACCAACAACTCCAGA--------------------AAAAGAAAGC------AATAACC----------TTTTA---------------AAATGTTGCTTATA-----------------TTGAACCA---------------------------------TTTATATATGTGCGAAC---------CATTA-------------ATC----------------TAT--------AGAC------AGATATAT------GGAACAT------ATA-----------------------GATTTTATCTGGATTCATT--------TACATTTAATTGGTTTTGATTCCTA-CTTGAGCCGGATGATGAAAAATCATCATGTCCGGTTCCTTCGGGGGATGAATCAA-C---AATAATTCACCT---------------------------------------------------------GGCCCGATCC--ACCATTTTCT-------ATTTCTATA------------------TTC---------------------------TAT------A-TAAGTGAAGGTGCTCGTGACTCGACATCAGTTGG----TAATGGAAATAG-----CCCATGGTGGAGCTCGAGTAGAACG-----TAT------TAATTCA---------TTTTTCGGAGCAAGAATCTAGGGTTAATGCAAATC-----AATAAATTGGAACAACTTCGTGAATA-TCTT--TTAGAT-------ATAAAAATCGAAAGGATCTG----ATTCG----------------ATCAAATTCTCCAGTA-AAAAGGAAAATTAGTT--GAAATT----------AATC-AAACATTT------TCGATC------TAAAGTG----------TAT-CGCACGGG-----AATCAATCGTTCGTAAGATTCTTGGAT-----------AGAAGG-------A----AATCCAAAAT--AAGGGGTATGTTGCTACCA-TTTTTACAGGAT----TCAGAAGCACCGAAGTAATGTC-TAAACC------TAATG------A---------------TTGA-TAAAGGATCCC-----AAAACAAGGAAACACCGTCTCAACAACTGCTTGCCCAGATTTAAGAAT------C-----CAAATC-------TAGTTTT--------T-ATTTT------T-------AAACGAGAGACAAACGAAATGTCGGTTGTAAAGACCACT-------CAATAAATGAA-----------ATTGCCTAACC-------TATTGTTC--------------------CT-----TGGGCTAT---TTAAGAGTTATTTAATTTGAGTTATGAGTCC---GAATTAGCGC------TTTT----------------TTTC----------ATTTTCAAGAACGAAGAAG-AAAAAAAGA-----TA---AAAA-AAGATTGAAATCATAGTCTAA--TTGATTTGATGATTTT----------------ATAGATCCTTTTG--------------CCATTTATTTTG---------------------------------------TATTAGT-ATTAGAATTTT----------------CATTTTATACTTATACA------------TAG-------------------AT-AAAA-------TACATA-G---------ATAAA-AAAACTTTGGATCCAATTCT----TT-TTTCTCGAGCCGTACGAGGAGAAAA--CTTCCTATACGTTTCTAGGGGGG-G-GGGGTATTATT--------------------------------------------------------
Hedyotis_fulva_NSuphuntee786                     ------------------------------------------------------------------GTAGTCCCGCCTG-ACCTGGGGTC-A-TGGTCGA---GGGCC------------------------CGGA----GGCT----CC-GGGGTC-TT-GCG-CGA----GCTCTGC----CGA--ACGGATTC-GGTCACG-GCTTCGATCG-AGTTGAG----GT----TTTCA----ACCACCACTTGT----CGTGACGT-CCCG-AGCG-GAGGACTC-GAATTTAGGCCGGCCGCGC-------CGC-GGGGG------CAC-GGGAGGCCAACATCCATCACCC--GCCTCG--ATGCACC-----GG-AGCGCGGTGA---------GGGGGCGGCGAC--GATGCGTGACGCCCAGGCAGACGTGCCCTCAGCCTAATGGCTTCGGGCGCAACTTGCGTTCAAAAACTCGATGGTTCACGGGATTCTGCAATTCACACCAAGTATCGCATTTCGCTACGTTCTTCATCGATGCGAGAGCCTAGATATCCGTTGCCGAGAGTCG--TATTGGT---TACG--AT---TCAGACGCCCCGCGCCCCGCCT-GCGGAATCCGC-A---GGG--GAACGCGGACGATCCG---TTTTA-GTAGTCCTTGGCGCAA---TCCGCGCCGGA-AGTTAAG---TTG-GGTGCGAGC--GC-----CGGCG-AACCT---------GAGCGC------G---CCGACGGCCCGCG-GT-------------TTTC-A-AAACGTGTTCGCGGTGGTTTGCAGG-ATTCGACAATGATCCTTCCGCAGGTTCACCTACGGAAACCTTGTTACGACTTCTCCTTC--------------------------------------------------------------------------------------------------------------------------------------------------------------------------------------------------------------------------------------------------------------------------------------------------------------------------------------------------------------------------------------------------------------------------------------------------------------------------------------------------------------------------------------------------------------------------------------------------------------------------------------------------------------------------------------TTCTAATGATACG-TAAACAGGG-CATTTCTGGCCCTTT---------------------------------------ATAGAA------------TAGAAAATACA-----TATT-----CGAAC-------AAAAAATCATTT-------GGAGG------AGGAATAAGAGTATTTCATTGCTATTAAGCATGGATTATTG-------AAAATA--------ATTAAGACATGGATTTGG------ATATTT-CCCTTCAACT-CCC-----------------CAATT-------TGATAGAAGTAGTTGAAGGGAATTCTCTGAAGA----AAAAAT-----G----GATTATGGGAGTGTGTGACTTGAACTC-TTTATTAGTCTATGTAGCTCTATGCCTGCCA------CATTAGCCTTG---------GAATTCACAAG-----TAAATGTGTCTTTGTTCCAACCGCC-----GGGTAAGCC-----------CT------A-----T------ACAGAGGATAGGCTGGTTC------ACTTCGCTTGAAGAAAA-TAATTTCTATG----ATCAAGTCCAAATCATGTTGTACATGACCCGGCTCCGTAAAATCCAGTATAATAAC------TGA-------AATAAATATAGTTTATCTAGTTCAGTTAC----TTA---------AG------AT--------------------------------TT--AATAGTATGAAAATGCATTCATTTCCTATGC-----ATTAATATG--------------------ATCGATCC--------ATAA----TACTATCGGAGTGAAACAGGTGGTCTAAAGAATAAAGAG------GTTAGACTATATTAGTAACAAGTAAACCAT---------------------TTATGGCGTCCCAACTA-----TTTTGGGAT------TAAATACCAATCGTAAGGTCTGAGACAACCCAGAAAGCACTTGATCGTATCATGATCAACTT------TAT--GAGTGTAAGCCTACTTGGGTATTGAGTAGT------TATTTGTAAGAACCAACAACTCCAGA--------------------AAAAGAAAGC------AATAACC----------TTTTA---------------AAATGTTGCTTATA-----------------TTGAACCA---------------------------------TTTATATATGTGCGAAC---------CATTA-------------ATC----------------TAT--------AGAC------AGATATAT------GGAACAT------ATA-----------------------GATTTTATCTGGATTCATT--------TACATTTAATTGGTTTTGATTCCTA-CTTGAGCCGGATGATGAAAAATCATCATGTCCGGTTCTTTCGGGGGATGAATCAA-C---AATAATTCACCT---------------------------------------------------------------------ACCATTTTCT-------ATTTCTATA------------------TTC---------------------------TATATAA-GA-TAAGTGAAAGTGCTCGTGCCTCGACATCAGTTGG----TAATGGAAATAG-----CCCATGGTGGAGCTCGAGTAGAACG-----TAT------TAATTCA---------TTTTTCGGAGCAAGAATCTAGGGTTAATGCAAATC-----AATAAATTGGAACAACTTCGTGAATA-TCTT--TTAGAT-------ATAAAAATCGAAAGGATCTG----ATTCG----------------ATCAAATTCTCCAGTA-AAAAGGAAAATTAGTT--GAAATT----------AATC-AAACATTT------TCGATC------TAAAGTG----------TAT-CGCACGGG-----AATCAATCGTTCGTAAGATTCTTGGAT-----------AGAAGG-------A----AATCCAAAAT--AAGGGGTATGTTGCTACCA-TTTTTACAGGAT----TCAGAAGCACCGAAGTAATGTC-TAAACC------TAATG------A---------------TTGA-TAAAGGATCCC-----AAAACAAGGAAACACCGTCTCAACAACTGCTTGCCCAGATTTAAGAAT------C-----CAAATC-------TAGTTTT--------T-ATTTT------T-------AAACGAGAGACAAACGAAATGTCGGTTGTAAAGACCACT-------CAATAAATGAA-----------ATTGCCTAACC-------TATTGTTC--------------------CT-----TGGGCTAT---TTAAGAGTTATTTAATTTGAGTTATGAGTCC---GAATTAGCGC------TTTT----------------TTTC----------ATTTTCAAGAACGAAGARR-AAAAAAAGA-----TA---AAAA-AAGATTGAAATCATAGTCTAA--TTGATTTGATGATTTT----------------ATAGATCCTTTTG--------------TCATTTATTTT---------------------------------------------GT-ATTAGAATTTT----------------CATTTTATACTTATACA------------TAG-------------------AT-AAAA-------TACATA-G---------ATAAA-AAAACTTTGGATCCAATTCT----TT-TTTCTCGAGCCGTACGAGGAGAAAA--CTTCCTATACGTTTCTAGGGGGG-G-GGGGTATTATT--------------------------------------------------------
Exallage_chrisotrichaSN119                       ------------------------------------------------------------------GTAGTCCCGCCTG-ACCTGGGGTC-A-TGGTCGA---GGGCC------------------------CGAA----GGCT----CC-GGGGTC-TT-GCG-TGA----GCTCTGC----CGA--ACGGATTC-GGTCACG-GCTTCGATCG-AGTTGAG----GT----TTTCA----ACCACCACTTGT----CGTGACGT-CCCG-AGCG-GAGGACTC-GGATTTAGGCCAGCCGCGC-------CGC-GGGG-------CAC-GGGAGGCCAACATCCGTCACCC--GCCTCG--ATGCGCC-----GG-AGCGCGGTGAG--------GGGGGTGGCGAC--GATGCGTGACGCCCAGGCAGACGTGCCCTCAGCCTAATGGCTTCGGGCGCAACTTGCGTTCAAAAACTCGATGGTTCACGGGATTCTGCAATTCACACCAAGTATCGCATTTCGCTACGTTCTTCATCGATGCGAGAGCCTAGATATCCGTTGCCGAGAGTCG--TGTTGGT---TACG--AT---TCAGGCGCCCCGTGCCCCGCCT-GCGGAATCCGC-A---GGG--GGACGCGGACGATCCG---TTTTA-GTAGTCCTTGGCGCAA---TCCGCGCCGGA-AGTTATG---TTA-GGTGCGGGC--GC-----GGGCG-AACCG---------GAGCGC------G---CCGACGGCCCGCT-GT-------------TTTTAA-AAACGTGTTCGCGGTGGTTTGCAGG-A-------------------------------------------------------------------------------------------------------------------------------------------------------------------------CAGGTAGCA-TTCCTCACGAACATCGGACCG-CACGGT-ACTAGGCCGR-AAC-GGAAC--CGAGCGTCGTTCGAAAT-TAGCA--TTAAGCCTT--ATGTGGACAA-ATAGGAG-TCT-A--CGACCCCG-TG-CCCTT-CGCGTTTTCTGCAT-CCCGAAAAACAAACGAACATTCATT--G----------GCC---TCGGC--AATAA-CACTAT-----------GA----GCGTTAGC-------C-GGGGATA---------ACG-AGCGCCGTCGTGAGTTTCACCCTAGACC-GCACCGAGCAAAC-GGG--C-AGCCTCCGGCGAACGGGAGAAG-A-TTGCCAACCGAATTCCGTC-GTGTAGGTACGCAGCACAGGAAACCGA-AAG--AACGGCCA--A-TAC-AA---AT----------TGTGCCGATAAATGAAGAGGAACGCA-CGGTAGGACGTCGCCGCACAAGGCAGGG------------------ATCCAA-------------------------------------TTTCTAATGATACG-TAAACAGGG-CATTTCTGGCCCTTT---------------------------------------ATAGAA------------TAGAAAATACA-----TATT-----CGAAC-------AAAAAATCATTT-------GGAGG------AGGAATAAGAGTATTTCATTGCTATTAAGCATGGATTATTG-------AAAATA--------ATTAAGACATGGATTTGG------ATATTT-CCCTTCAACT-CCC-CAATTTGA------TACAATT-------TGATAGAAGTAGTTGAAGGGAATTCTCTGAAGA----AAAAAT-----G----GATTATGGGAGTGTGTGACTTGAACTC-TTTATTAGTCTATGTAGCTCTATGCCTGCCA------CATTAGCCTTG---------GAATTCACAAG-----TAAATGTGTCTTTGTTCCAACCGCC-----GGGTAAGCC-----------CT------A-----T------ACAGAGGATAGGCTGGTTC------ACTTCGCTTGAAGAAAA-TAATTTCTATG----ATCAAGTCCAAATCATGTTGTACATGACCCGGCTCCGTAAAATCCAGTATAATAAC------TGA-------AATAAATATAGTTTATCTAGTTCAGTTAC----TTA---------AG------AT--------------------------------TT--AATAGTATGAAAATGCATTCATTTCCTATGC-----ATTAATATG--------------------ATCGATCC--------ATAA----TACTATCGGAGTGAAACAGGCGGTCTAAAGAATAAAGAG------GTTAGACTATATTAGTAACAAGTAAACCAT---------------------TTATGGCGTCCCAACTA-----TTTTGGGAC------TAAATACCAATCGTAAGGTCTGAGACAACCCAGAAAGCACTTGATCGTATCATGATCAACTT------TAT--GAGTGTAAGCCTACTTGGGTATTGAGTAGT------TATTTGTAAGAACCAACAACTCCAGA--------------------AAAAGAAAGC------AATAACC----------TTTTA---------------AAATGTTGCTTATA-----------------TTGAACCA---------------------------------TTTATATATGTGCGAAC---------CATTA-------------ATC----------------TAT--------AGAC------AGATATAT------GGAACAT------ATA-----------------------GATTTTATCTGGATTCATT--------TACATTTAATTGGTTTTGATTCCTA-CTTGAGCCGGATGATGAAAAATCATCATGTCCGGTTCCTTCGGGGGATGAATCAA-C---AATAATTCACCT----------------------------------------------------TGAAGGGCCCGATCC--ACCATTTTCT-------ATTTCTATA------------------TTC---------------------------TAT------A-TAAGTGAAGGTGCTCGTGACTCGACATCAGTTGG----TAATGGAAATAG-----CCCATGGTGGAGCTCGAGTAGAACG-----TAT------TAATTCA---------TTTTTCGGAGCAAGAATCTAGGGTTAATGCAAATC-----AATAAATTGGAACAACTTCGTGAATA-TCTT--TTAGAT-------ATAAAAATCGAAAGGATCTG----ATTCG----------------ATCAAATTCTCCAGTA-AAAAGGAAAATTAGTT--GGAATT----------AATC-AAACATTT------TCGATC------TAAAGTG----------TAT-CGCACGGG-----AATCAATCGTTCGTAAGATTCTTGGAT-----------AGAAGG-------A----AATCCAAAAT--AAGGGGTATGTTGCTACCA-TTTTTACAGGAT----TCAGAAGCACCGAAGTAATGTC-TAAACC------TAATG------A---------------TTGA-TAAAGGATCCC-----AAAACAAGGAAACACCGTCTCAACAACTGCTTGCCCAGATTTAAGAAT------C-----CAAATC-------TAGTTTT--------T-ATTTT------T-------AAACGAGAGACAAACGAAATGTCGGTTGTAAAGACCACT-------CAATAAATGAA-----------ATTGCCTAACC-------TATTGTTC--------------------CT-----TGGGCTAT---TTAAGAGTTATTTAATTTGAGTTATGAGTCC---GAATTAGCGC-----TTTTT----------------TTTC----------ATTTTCAAGAACGAAGAAG-AAAAAAAGA-----TA---AAAA-AAGATTGAAATCATAGTCTAA--TTGATTTGATGATTTT----------------ATAGATCCTTTTG--------------TCATTTATTTTG---------------------------------------TATTAGT-ATTATAATTTT----------------CATTTTATACTT---------------------------------------------A-------TACATA-G---------ATAAA-AAAACTTTGGATCCAATTCT----TT-TTTCTCGAGCCGTACGAGGAGAAAA--CTTCCTATACGTTTCTAGGGGGG-G-GGGGTATTATT--------------------------------------------------------
Hedyotis_capitellataSN176                        ----------------------------------------------------------------GGGTAGTCCCGCCTG-ACCTGGGGTC-A-TGGTCGA---GGGCC------------------------CGGA----GGCT----CC-GGGGTC-TT-TCG-TGA----GCGCTGC----CGC--ACGGTTTC-GGCCACG-GCTTCGATCG-AGTTGAG----GT----TTTCA----ACCACCACTTGT----CGTGACGT-CCCG-AACG-GAGTACTC-GGATTTAGGCCGGCCGCGC-------CTC-GGGGG------CAC-GGGAGGCCAACATCCGTCACCC--GCCTCG--TGGCGCC-----GG-AGCGCGACGAT--------GGGGGTGGCGAC--GATGCGTGACGCCCAGGCAGACGTGCCCTCAGCCTGATGGCTTCGGGCGCAACTTGCGTTCAAAAACTCGATGGTTCACGGGATTCTGCAATTCACACCAAGTATCGCATTTCGCTACGTTCTTCATCGATGCGAGAGCCTAGATATCCGTTGCCGAGAGTCG--TACTGGT---TACG--AT---TCAGACGCCCCGCGCCCCGCCT-GCGGAATCCGC-C---GGG--GGACGCGGACGATCCG---TTTTA-GTAGTCCTTGGCGCAT---TCCGCGCCGGG-AGTTTTG---TTA-GGTGCTGGC--GC-----CGGCG-AGCCG---------GAGCGC------G---CCGACGGCCTGCT-GT-------------TTTTCG-AAACGTGTTCGCGGTGGTTTGCAGG-A-------------------------------------------------------------------------------------------------------------------------------------------------------------------------CAGGTAGCA-TTCCTCACGAACATCGGACCG-CACGGC-ACTAGGCCGG-AACGGGAAC--CGAGCGTCGTTTGAAAT-TAGCG--TTAAGCCTT--ATGTGGACAA-ATAGGAG-TCT-A--CGACCCCA-TG-CCCTT-CGCATTTTCCGTAT-CCTGGAAAACAAACGATCACTCATT--G----------GCC---TCGGC--AACAA-CACTAA-----------GA----TCGTTAGC-------C-GGGGATA---------ACG-AGCGTCGTCGTGAGTTTCACCCTCGACC-GCACCGAACAAAC-GGG--T-AGCCTCAGGCGAACGGGGGAAG-A-TTGCCAACCGAATTCCATC-ACGTAGGTATGCAACACAAGAAACCGA-GAG--AGCGGCCA--A-TAT-AA---AT----------TGTGCCACTAAATGAAGAGGAACGCA-CGGTAGGACGTCGCCGCACGAGGCAGGG------------------ATCCAA-------------------------------------TTTCTAATGATACG-TAAACAGGG-CATTTCTGGCCCTTT---------------------------------------ATAGAA------------TAGAAAATACA-----TATT-----CGAAC-------AAAAAATCATTT-------GGAGG------AGGAATAAGAGTATTTCATTGCTATTAAGCATGGATTATTG-------AAAATA--------ATTAAGACATGGATTTGG------ATATTT-CCCTTCAACT-CCC-----------------CAATT-------TGATAGAAGTAGTTGAAGGGAATTCTCTGAAGA----AAAAAT-----G----GATTATGGGAGTGTGTGACTTGAACTC-TTTATTAGTCTATGTAGCTCTATGCCTGCCA------CATTAGCCTTG---------GAATTCACAAG-----TAAATGTGTCTTTGTTCCAACCGCC-----GGGTAAGCC-----------CT------A-----TACAGAGACAGAGGATAGGCTGGTTC------ACTTCGCTTGAAGAAAA-TAATTTCTATG----ATCAAGTCCAAATCATGTTGTACATGACCCGGCTCCGTAAAATCCAGTATAATAAC------TGA-------AATAAATATAGTTTATCTAGTTCAGTTAC----TTA---------AG------AT--------------------------------TT--AATAGTATGAAAATGCATTCATTTCCTATGC-----ATTAATATG------------------------ATCC--------ATAA----TACTATCGGAGTGAAACAGGCGGTCTAAAGAATAAAGAG------GTTAGACTATATTAGTAACAAGTAAACCAT---------------------TTATGGCGTCCCAACTA-----TTTTGGGAC------TAAATACCAATCGTAAGGTCTGAGACAACCCAGAAAGCACTTGATCATATCATGATCAACTT------TAT--GAGTGTAAGCCTACTTGGGTATTGAGTAGT------TATTTGTAAGAACCAACAACTCCAGA--------------------AAAAGAAAGC------AATAACC----------TTTTA---------------AAATGTTGCTTATA-----------------TTGAACCA---------------------------------TTTATATATGTGCGAAC---------CATTA-------------ATC----------------TAT--------AGAC------AGATATAT------GGAACAT------ATA-----------------------GATTTTATCTGGATTCATT--------TACATTTAATTGGTTTTGATTCCTA-CTTGAGCCGGATGATGAAAAATCATCATGTCCGGTTCCTTCGGGGGATGAATCAA-C---AATAATTCACCT----------------------------------------------------TGAAGGGCCCGATCC--ACCATTTTCT-------ATTTCTATA------------------TTC---------------------------TAT------A-TAAGTGAAGGTGCTCGTGACTCGACATCAGTTGG----TAATGGAAATAG-----CCCATGGTGGAGCTCGAGTAGAACG-----TAT------AAATTCA---------TTTTTCGGAGCAAGAATCTAGGGTTAATGCAAATCAATAAAATAAATTGGAACAACTTCGTGAATA-TCTT--TTAGAT-------ATAAAAATCGAAAGGATCTG----ATTCG----------------ATCAAATTCTCCAGTA-AAAAGGAAAATTAGTT--GGAATT----------AATC-AAACATTT------TCGATC------TAAAGTG----------TAT-CGCACGGG-----AATCAATCGTTCGTAAGATTCTTGGAT-----------AGAAGG-------A----AATCCAAAAT--AAGGGGTATGTTGCTACCA-TTTTTACAGGAT----TCAGAAGCACCGAAGTAATGTC-TAAACC------TAATG------A---------------TTGA-TAAAGGATCCC-----AAAACAAGGAAACACCGTCTCAACAACTGCTTGCCCAGATTTAAGAAT------C-----CAAATC-------TAGTTTT--------T-ATTTT------T-------AAACGAGAGACAAACGAAATGTCGGTTGTAAAGACCACT-------CAATAAATGAA-----------ATTGCCTAACC-------TATTGTTC--------------------CT-----TGGGCTAT---TTAAGAGTTATTTAATTTGAGTTATGAGTCC---GAATTAGCGC-------TTT----------------TTTC----------ATTTTCAAGAACGAAGAAG-AAAAAAAGA-----TA---AAAA-AAGATTGAAATCATAGTCTAA--TGGATTTGATGATTTT----------------ATAGATCCTTTTG--------------TCATTTATTTTG---------------------------------------TATTAGT-ATTAGAATTTT----------------CATTTTATACTT---------------------------------------------A-------TACATA-G---------ATAAA-AAAACTTTGGATCCAATTCT----TT-TTTCTCGAGCCGTACGAGGAGAAAA--CTTCCTATACGTTTCTA---GGG-G-GGGGTATTATT--------------------------------------------------------
Hedyotis_scandensHGW00892                        ----------------------------------------------------------------GGGTAGTCCCGCCTG-ACCTGGGGTC-A-TGGTCGA---GGGCC------------------------CGAA----GGCT----CC-GGGGTC-TT-GCG-TGA----GCTCTGC----CGC--ACGGTTTT-GGTCACG-GCTTCGATCG-AGTTGAG----GT----TTTCA----ACCACCACTTGT----CGTGACGT-CCCG-AACG-GAGGACTC-AGATTTAGGCCGGCCGCGC-------CTC-GGGGG------CTC-GGGAGGCCAACATCCGTCACCC--GCCTCT--TGGCGCC-----GG-AGCGCGACGAG--------TGGGGTGGCGAC--GATGCGTGACGCCCAGGCAGACGTGCCCTCAGCCTGATGGCTTCGGGCGCAACTTGCGTTCAAAAACTCGATGGTTCACGGGATTCTGCAATTCACACCAAGTATCGCATTTCGCTACGTTCTTCATCGATGCGAGAGCCTAGATATCCGTTGCCGAGAGTCG--TATTGGT---TACG--AT---TCAGACGCCCCGCGCCCCGCCT-GCAGAATCCGC-A---GGG--GGACGCGAGCGATCCG---TTTAA-GTAGTCCTTGGCGCAT---TCCGCGCCGGA-AGTTTAG---TTA-GGTGCGGGC--GT-----CGGCG-AACCG---------GAGCGC------G---TCGACGGCCCACT-GT-------------TTTTCG-AAACGTGTTCGCGGTGGTTTGCAGG-A-------------------------------------------------------------------------------------------------------------------------------------------------------ACTACTGGCAGGATCAACCAGGTAGCA-TTCCTCACGAACATCGGACCG-CACGGC-ACTATGCCGG-AAC-GGAAC--CGAGCGTCGTTTGAAAT-TAGCG--TTAAGCCTT--CTATGGACAA-ATAGGAG-TCT-A--CGACCCCG-TG-CCCTT-CGCGTTTTCCATAT-CCCGGAAAACAAACAAACACTCGTT--G----------GCC---CCGGC--AATGA-CACTAA-----------GA----TCGTTAGC-------C-AGGGATA---------ACA-CGCGTCGTCATGAGTTTCACCCTCGACC-GCACCGAACGAAC-GGG--C-AGCCTCAAGCGAACGGGGAAAG-A-TTGCCAACCGAATTCCATC-ACGTAGGTACGCAACACAGGAAACCGA-AAG--AGCGGCCA--A-TAT-AA---AT----------TGTGCCGATAAATGAAGATGAACGCA-CGGTAGGACGTCGCCGCACAAGGCAGGG------------------ATCCAACCA----------------------------------TTTCTAATGATACG-TAAACAGGG-CATTTCTGGCCCTTT---------------------------------------ATAGAA------------TAGAAAATACA-----TATT-----CGAAC-------AAAAAATCATTT-------GGAGG------AGGAATAAGAGTATTTCATTGCTATTAAGCATGGATTATTG-------AAAATA--------ATTAAGACATGGATTTGG------ATATTT-CCCTTCAACT-CCC-----------------CAATT-------TGATAGAAGTAGTTGAAGGGAATTCTCTGAAGA----AAAAAT-----G----GATTATGGGAGTGTGTGACTTGAACTC-TTTATTAGTCTATGTAGCTCTCTGCCTGCCA------CATTAGCCTTG---------GAATTCACAAG-----TAAATGTGTCTTTGTTCCAACCGCC-----GGGTAAGCC-----------CT------A-----T------ACAGAGGATAGGCTGGTTC------ACTTCGCTTGAAGAAAA-GAATTTCTATG----ATCAAGTCCAAATCATGTTGTACATGACCCGGCTCCGTAAAATCCAGTATAATAAC------TGA-------AATAAATATAGTTTATCTAGTTCAGTTAC----TTA---------AG------AT--------------------------------TT--AATAGTATGAAAATGCATTCATTTCCTATGC-----ATTAATATG--------------------ATCGATCC--------ATAA----TACTATCGGAGTGAAACAGGCGGTCTAAAGAATAAAGAG------GTTAGACTATATTAGTAACAAGTAAACCAT---------------------TTATGGCGTCCCAACTA-----TTTTGGGAT------TAAATACCAATCGTAAGGTCTGAGACAACCCAGAAAGCACTTGATCGTATCATGATCAACTT------TAT--GAGTGTAAGCCTACTTGGGTATTGAGTAGT------TATTTGTAAGAACCAACAACTCCAGA--------------------AAAAGAAAGC------AATAACC----------TTTTA---------------AAATGTTGCTTATA-----------------TTGAACCA---------------------------------TTTATATATGTGCGAAC---------CATTA-------------ATC----------------TAT--------AGAC------AGATATAT------GGAACAT------ATA-----------------------GATTTTATCTGGATTCATT--------TACATTTAATTGGTTTTGATTCCTA-CTTGAGCCGGATGATGAAAAATCATCATGTCCGGTTCCTTCGGGGGATGAATCAA-C---AATAATTCACCT------------------------------------------------------TGAGGCCCG--TC--ACCATTTTCT-------ATTTCTATA------------------TTA--------------------------------------TAAGTGAAGGTGCTCGTGACTCGACATCAGTTGG----TAATGGAAACAG-----CCCATGGTGGAGCTCGAGTAGAACG-----TAT------TAATTCA---------TTTTTCGGAGCAAGAATCTAGGGTTAATGCAAATC-----AATAAATTGGAACAACTTCGTGAATA-TCTT--TTAGAT-------ATAAAAATCGAAAGGATCTG----ATTCG----------------ATCAAATTCTCCAGTA-AAAAGGAAAATTAGTT--GAAATT----------AATC-AAACATTT------TCGATC------TAAAGTG----------TAT-CGCACGGG-----AATCAATCGTTCGTAAGATTCTTGGAT-----------AGAAGG-------A----AATCCAAAAT--AAGGGGTATGTTGCTACCA-TTTTTACAGGAT----TCAGAAGCACCGAAGTAATGTC-TAAACC------TAATG------A---------------TTGA-TAAAGGATCCC-----AAAACAAGGAAACACCGTCTCAACAACTGCTTGCCCAGATTTAAGAAT------C-----CAAATC-------TAGTTTT--------T-ATTTT------T-------AAACGAGAGACAAACGAAATGTCGGTTGTAAAGACCACT-------CAATAAATGAA-----------ATTGCCTAACC-------TATTGTTC--------------------CT-----TGGGCTAT---TTAAGAGTTATTTAATTTGAGTTATGAGTCC---GAATTAGCGC------TTTT----------------TTTC----------ATTTTCAAGAACGAAGAAG-AAAAAAAGA-----TA---AAAA-AAGATTGAAATCATAGTCTAA--TTGATTTGATGATTTT----------------ATAGATCCTTTTG--------------TCATTTATTTTG---------------------------------------TATTAGT-ATTAGAATTTT----------------CATTTTATACTTATACA------------T------------------TTTATACTTA-------TACATA-G---------ATAAA-AAAACTTTGGATCCAATTCT----TT-TTTCTCGAGCCGTACGAGGAGAAAA--CTTCCTATACGTTTCTA----GG-G-GGGGTATTATT--------------------------------------------------------
Hedyotis_scandensSN168                           -------------------------------------------------------------AGCGGGTAGTCCCGCCTG-ACCTGGGGTC-A-TGGTCGA---GGGCC------------------------CGAA----GGCT----CC-GGGGTC-TT-GCG-TGA----GCTCTGC----CGC--ACGGTTTT-GGTCACG-GCTTCGATCG-AGTTGAG----GT----TTTCA----ACCACCACTTGT----CGTGACGT-CCCG-AACG-GAGGACTC-AGATTTAGGCCGGCCGCGC-------CTC-GGGGG------CAC-GGGAGGCCAACATCCGTCACCC--GCCTCT--TGGCGCC-----GG-AGCGCGACGAG--------TGGGGTGGCGAC--GATGCGTGACGCCCAGGCAGACGTGCCCTCAGCCTGATGGCTTCGGGCGCAACTTGCGTTCAAAAACTCGATGGTTCACGGGATTCTGCAATTCACACCAAGTATCGCATTTCGCTACGTTCTTCATCGATGCGAGAGCCTAGATATCCGTTGCCGAGAGTCG--TATTGGT---TACG--AT---TCAGACGCCCCGCGCCCCGCCT-GCAGAATCCGC-A---GGG--GGACGCGAGCGATCCG---TTTAA-GTAGTCCTTGGCGCAT---TCCGCGCCGGA-AGTTTAG---TTA-GGTGCGGGC--GT-----CGGCG-AACCG---------GAGCGC------G---TCGACGGCCCGCT-GT-------------TTTTCG-AAACGTGTTCGCGGTGGTTTGCAGG-A------------------------------------------------------------------------------------------------------------------------------------------------------------------------------AGCA-TTCCTCACGAACATCGGACCG-CACGGC-ACTATGCCGG-AAC-GGAAC--CGAGCGTCGTTTGAAAT-TAGCG--TTAAGCCTT--CTATGGACAA-ATAGGAG-TCT-A--CGACCCCG-TG-CCCTT-CGCGTTTTCCGTAT-CCCGGAAAACAAACAAACACTCGTT--G----------GCC---CCGGC--AATGA-CACTAA-----------GA----TCGTTAGC-------C-AGGGATA---------ACA-AGCGTCGTCATGAGTTTCACCCTCGACC-GCACCGAACGAAC-GGG--C-AGCCTCAAGCGAACGGGGAAAG-A-TTGCCAACCGAATTCCATC-ACGTAGGTACGCAACACAGGAAACCGA-AAG--AGCGGCCA--A-TAT-AA---AT----------TGTGCCGATAAATGAAGATGAACGCA-CGGTAGGACGTCGCCGCACAAGGCAGGG------------------ATCCAA-------------------------------------CTTCTAATGA-ACG-TAAACAGGG-CATTTCTGGCCCTTT---------------------------------------ATAGAA------------TAGAAAATACA-----TATT-----CGAAC-------AAAAAATCATTT-------GGAGG------AGGAATAAGAGTATTTCATTGCTATTAAGCATGGATTATTG-------AAAATA--------ATTAAGACATGGATTTGG------ATATTT-CCCTTCAACT-CCC-----------------CAATT-------TGATAGAAGTAGTTGAAGGGAATTCTCTGAAGA----AAAAAT-----G----GATTATGGGAGTGTGTGACTTGAACTC-TTTATTAGTCTATGTAGCTCTATGCCTGCCA------CATTAGCCTTG---------GAATTCACAAG-----TAAATGTGTCTTTGTTCCAACCGCC-----GGGTAAGCC-----------CT------A-----T------ACAGAGGATAGGCTGGTTC------ACTTCGCTTGAAGAAAA-GAATTTCTATG----ATCAAGTCCAAATCATGTTGTACATGACCCGGCTCCGTAAAATCCAGTATAATAAC------TGA-------AATAAATATAGTTTATCTAGTTCAGTTAC----TTA---------AG------AT--------------------------------TT--AATAGTATGAAAATGCATTCATTTCCTATGC-----ATTAATATG--------------------ATCGATCC--------ATAA----TACTATCGGAGTGAAACAGGCGGTCTAAGGAATAAAGAG------GTTAGACTATATTAGTAACAAGTAAACCAT---------------------TTATGGCGTCCCAACTA-----TTTTGGGAT------TAAATACCAATCGTAAGGTCTGAGACAACCCAGAAAGCACTTGATCGTATCATGATCAACTT------TAT--GAGTGTAAGCCTACTTGGGTATTGAGTAGT------TATTTGTAAGAACCAACAACTCCAGA--------------------AAAAGAAAGC------AATAACC----------TTTTA---------------AAATGTTGCTTATA-----------------TTGAACCA---------------------------------TTTATATATGTGCGAAC---------CATTA-------------ATC----------------TAT--------AGAC------AGATATAT------GGAACAT------ATA-----------------------GATTTTATCTGGATTCATT--------TACATTTAATTGGTTTTGATTCCTA-CTTGAGCCGGATGATGAAAAATCATCATGTCCGGTTCCTTCGGGGGATGAATCAA-C---AATAATTCACCT----------------------------------------------------TGAAGGGCCCGATCC--ACCATTTTCT-------ATTTCTATA------------------TTA--------------------------------------TAAGTGAAGGTGCTCGTGACTCGACATCAGTTGG----TAATGGAAATAG-----CCCATGGTGGAGCTCGAGTAGAACG-----TAT------TAATTCA---------TTTTTCGGAGCAAGAATCTAGGGTTAATGCAAATC-----AATAAATTGGAACAACTTCGTGAATA-TCTT--TTAGAT-------ATAAAAATCGAAAGGATCTG----ATTCG----------------ATCAAATTCTCCAGTA-AAAAGGAAAATTAGTT--GAAATT----------AATC-AAACATTT------TCGATC------TAAAGTG----------TAT-CGCACGGG-----AATCAATCGTTCGTAAGATTCTTGGAT-----------AGAAGG-------A----AATCCAAAAT--AAGGGGTATGTTGCTACCA-TTTTTACAGGAT----TCAGAAGCACCGAAGTAATGTC-TAAACC------TAATG------A---------------TTGA-TAAAGGATCCC-----AAAACAAGGAAACACCGTCTCAACAACTGCTTGCCCAGATTTAAGAAT------C-----CAAATC-------TAGTTTT--------T-ATTTT------T-------AAACGAGAGACAAACGAAATGTCGGTTGTAAAGACCACT-------CAATAAATGAA-----------ATTGCCTAACC-------TATTGTTC--------------------CT-----TGGGCTAT---TTAAGAGTTATTTAATTTGAGTTATGAGTCC---GAATTAGCGC------TTTT----------------TTTC----------ATTTTCAAGAACGAAGAAG----------------A---AAAA-AAGATTGAAATCATAGTCTAA--TTGATTTGATGATTTT----------------ATAGATCCTTTTG--------------TCATTTATTTTG---------------------------------------TATTAGT-ATTAGAATTTT----------------CATTTTATACTT---------------------------------------------A-------TACATA-G---------ATAAA-AAAACTTTGGATCCAATTCT----TT-TTTCTCGAGCCGTACGAGGAGAAAA--CTTCCTATACGTTTCTA----GG-G-GGGGTATTATT--------------------------------------------------------
Hedyotis_capitellata_bR98_SEAsia                 -------------------------------------------------------------------------------------------------------GGGCC------------------------CGAA----GGCT----CC-GGGGTC-TT-TCG-TGA----GTGCTGC----CGC--ACGGTTTC-GGCCACG-GCTTCGATCG-AGTTGAG----GT----TTTCA----ACCACCACTTGT----CGTGACGT-CCCG-AACG-GAGGACTC-CGATTTAGGCCAGCCGCGC-------CTC-GGGGG------CAC-GGGAGGCCAACATCCGTCACCC--GCCTCG--TGGCGCC-----GG-AGCGCGGCGAT--------GGGGGTGGCGAC--GATGCGTGACGCCCAGGCAGACGTGCCCTCAGCCTAATGGCTTTGGGCGCAACTTGCGTTCAAAAACTCGATGGTTCACGGGATTCTGCAATTCACACCAAGTATCGCATTTCGCTACGTTCTTCATCGATGCGAGAGCCTAGATATCCGTTGCCGAGAGTCG--TATTGGT---TACG--AT---TCAGACGCCCCGCGCCCCGCCT-GCGGAATCCGC-T---GGG--GGACACGGACGATCCG---TTTTA-GTAGTCCTTGGCGCAT---TCCGCGCCGGG-AGTTTTG---TTA-GGTGCGGGC--GC-----CGACG-AACCG---------GAGCGC------A---CCGACGGCCCGCT-GT-------------TTTTCG-AAACGTGTTCGCGGTGGTTTGCAGG-ATTCGACAATGATCCTTCCGCAGGTTCACCTACGGAAACCTTGTTACGACTTCTCCTTCCTCTAAATGATAAGGTTCAGTGGACTTCTTGCGACGTCGCGGGCGGCGAACCGCTCACGTCGCCGCAAT------------------------------TGCAGGATCAACCAGGTAGCA-TTCCTCACGAACATCGGACCG-CACGGC-ACTAGGCCGG-AAC-GGAAC--CGAGCGTCGTTTGAAAT-TAGCG--TTAAGCCTT--ATGAGGACAA-ATAGGAG-TCT-A--CGACCCCGATG-CCCTT-CGCGTTTTCCGTAT-CCCGAAAAACAAACGATCACTCATT--G----------GCC---TCGGC--AATAA-CACTAA-----------GA----GCGTTAGC-------C-GGGGATA---------ACG-AGCGCTGTCGTGAGTTTCACCCTCGACC-GCACCGAACGAAC-GGG--T-AGCCTCAGGCGAACTAGGGAAG-A-TTGCCAACCGAATTCCATC-ACGTAGGTACACAACACAGGAAACCGA-AAG--AGCGGCCA--A-TAT-AA---AT----------TGTGCCGATAAATGAAGAGGAACGCA-CGGTAGGACGTCGCCGCACGAGGCAGGG------------------ATCCAACCAA-CCCATACAAGA---------------------TTTCTAATGATACG-TAAACAGGG-CATTTCTGGCCCTTT---------------------------------------ATAGAA------------TAGAAAATACA-----TATT-----CGAAC-------AAAAAATCATTT-------GGAGG------AGGAATAAGAGTATTTCATTGCTATTAAGCATGGATTATTG-------AAAATA--------ATTAAGACATGGATTTGG------ATATTT-CCCTTCAACT-CCC-----------------CAATT-------TGATAGAAGTAGTTGAAGGGAATTCTCTGAAGA----AAAAAT-----G----GATTATGGGAGTGTGTGACTTGAACTC-TTTATTAGTCTATGTAGCTCTATGCCTGCCA------CATTAGCCTTG---------GAATTCACAAG-----TAAATGTGTCTTTGTTCCAACCGCC-----GGGTAAGCC-----------CT------A-----T------ACAGAGGATAGGCTGGTTC------ACTTCGCTTGAAGAAAA-TAATTTCTATG----ATCAAGTCCAAATCATGTTGTACATGACCCGGCTCCGTAAAATCCAGTATAATAAC------TGA-------AATAAATATAGTTTATCTAGTTCAGTTAC----TTA---------AG------AT--------------------------------TT--AATAGTATGAAAATGCATTCATTTCCTATGC-----ATTAATATG------------------------ATCC--------ATAA----TACTATCGGAGTGAAACAGGCGGTCTAAAGAATAAAGAG------GTTAGACTATATTAGTAACAAGTAAACCAT---------------------TTATAGCGTCCCAACTA-----TTTTGGGAC------TAAATACCAATCGTAAGGTCTGAGACAACCCAGAAAGCACTTGATCATATCATGATCAACTT------TAT--GAGTGTAAGCCTACTTGGGTATTGAGTAGT------TATTTGTAAGAACCAACAACTCCAGA--------------------AAAAGAAAGC------AATAACC----------TTTTA---------------AAATGTTGCTTATA-----------------TTGAACCA---------------------------------TTTATATATGTGCGAAC---------CATTA-------------ATC----------------TAT--------AGAC------AGATATAT------GGAACAT------ATA-----------------------GATTTTATCTGGATTCATT--------TACATTTAATTGGTTTTGATTCCTA-CTTGAGCCGGATGATGAAAAATCATCATGTCCGGTTCCTTCGGGGGATGAATCAA-C---AATAATTCACCT---------------------------------------------------------------------ACCATTTTCT-------ATTTCTATA------------------TTC---------------------------TAT------A-TAAGTGAAGGTGCTCGTGACTCGACATCAGTTGG----TAATGGAAATAG-----CCCATGGTGGAGCTCGAGTAGAACG-----TAT------AAATTCA---------TTTTTCGGAGCAAGAATCTAGGGTTAATGCAAATCAATAAAATAAATTGGAACAACTTCGTGAATA-TCTT--TTAGAT-------ATAAAAATCGAAAGGATCTG----ATTCG----------------ATCAAATTCTCCAGTA-AAAAGGAAAATTAGTT--GGAATT----------AATC-AAACATTT------TCGATC------TAAAGTG----------TAT-CGCACGGG-----AATCAATCGTTCGTAAGATTCTTGGAT-----------AGAAGG-------A----AATCCAAAAT--AAGGGGTATGTTGCTACCA-TTTTTACAGGAT----TCAGAAGCACCGAAGTAATGTC-TAAACC------TAATG------A---------------TTGA-TAAAGGATCCC-----AAAACAAGGAAACACCGTCTCAACAACTGCTTGCCCAGATTTAAGAAT------C-----CAAATC-------TAGTTTT--------T-ATTTT------T-------AAACGAGAGACAAACGAAATGTCGGTTGTAAAGACCACT-------CAATAAATGAA-----------ATTGCCTAACC-------TATTGTTC--------------------CT-----TGGGCTAT---TTAAGAGTTATTTAATTTGAGTTATGAGTCC---GAATTAGCGC-------TTT----------------TTTC----------ATTTTCAAGAACGAAGAAG-AAAAAAAGA-----TA---AAAA-AAGATTGAAATCATAGTCTAA--TGGATTTGATGATTTT----------------ATAGATCCTTTTG--------------TCATTTATTTTG---------------------------------------TATTAGT-ATTAGAATTTT----------------CATTTTATACTT---------------------------------------------A-------TACATA-G---------ATAAA-AAAACTTTGGATCCAATTCT----TT-TTTCTCGAGCCGTACGAGGAGAAAA--CTTCCTATACGTTTCTA---GGG-G-GGGGTATTATT--------------------------------------------------------
Hedyotis_capitellata_bZ031_SEAsia                -------------------------------------------------------------------------------------GGGTC-A-AGGTCGA---GGGCC------------------------CGAA----GGCT----CC-GGGGTC-TT-TCG-TGA----GCGCTGC----CGC--ACAGTTTC-GGCCACG-GCTTCGATCG-AGTTGAG----GT----TTTCA----ACCACCACTTGT----CGTGACGT-CCCA-AGCG-GAGCACTC-GGATTTAGGCCGGCCGCGC-------CTC-GGTGG------CAC-GGGAGGCCAACATCCGTCACCC--GCCTCG--TGGCGCC-----GG-AGCGCGGCGATA-------GGGGGTGGCGAC--GATGCGTGACGCCCAGGCAGACGTGCCCTCAGCCTGATGGCTTCGGGCGCAACTTGCGTTCAAAAACTCGATGGTTCACGGGATTCTGCAATTCACACCAAGTATCGCATTTCGCTACGTTCTTCATCGATGCGAGAGCCTAGATATCCGTTGCCGAGAGTCG--TATTGGT---TACG--AT---TCAGACACCCCGCGCCCCGCCT-GCGGAATTCGC-C---GGG--GGACGCGGACGATCCG---TTTTA-GTAGTCCTTGGCGCAT---TCCGCGCCGGG-AGTTTTG---TTA-GGTGCGGGC--GC-----CGGCG-AACCG---------GAGCGC------G---CCGACGGCCCGCT-GT-------------TTTTTG-AAACGTGTTCGCGGTGGTTCTCAGG-ATTCGACAATGATCCTTCCGCAGGTTCACCTACGGAAACCTTGTTACGACTTCTCCTTCCTCTAAATGATAAGGTTCAGTGGACTTCTTGCGACGTCGCGGGCGGCGAACCGCTCACGTCGCCGCAATCCGAACAC--------------------------------------------TTCCTCACGAACATCGGACCG-CACGGC-ACTATGCCGG-AAC-AGAAC--CGAGCGTCGTTTGAAAT-TAGCG--TTAAGCCTT--ATGTGGACAA-ATAGGAG-TCT-A--CGACCCCG-TG-CCCTT-CGCGTTTTCCATAT-CCCGAAAAACAAACGATCACTCATT--G----------GCC---CCGGC--AACAA-TACTAA-----------GA----GCGTTGGC-------C-GGGGATA---------ACA-GGCGTCGTCTTGAGTTTCACCCTCAACC-GCACCGAACGAAC-GGG--T-AGCCTCAGGCAAACGGGGGAAG-A-TTGCCAACCAAATTCCATC-ACGTAGGTACGCAGCACAGGAAACCGA-GAG--AGCGGCCA--A-TAT-AA---AT----------TGTGCCGATAAATGAAGAGGAACGCA-CGGTAGGACGTCGCCGCACGAGGCAGGG------------------AT-----------------------------------------TTTCTAATGATACG-TAAACAGGG-CATTTCTGGCCCTTT---------------------------------------ATAGAA------------TAGAAAATACA-----TATT-----CGAACA------AAAATATCATTT-------GGAGG------AGGAATAAGAGTATTTCATTGCTATTAAGCATGGATTATTG-------AAAATA--------ATTAAGACATGGATTTGG------ATATTT-CCCTTCAACT-CCC-----------------CAATT-------TGATAGAAGTAGTTGAAGGGAATTCTCTGAAGA----AAAAAT-----G----GATTATGGGAGTGTGTGACTTGAACTC-TTTATTAGTCTATGTAGCTCTATGCCTGCCA------CATTAGCCTTG---------GAATTCACAAG-----TAAATGTGTCTTTGTTCCAACCGCC-----GGGTAAGCC-----------CT------A-----T------ACAGAGGATAGGCTGGTTC------ACTTCGCTTGAAGAAAA-TAATTTCTATG----ATCAAGTCCAAATCATGTTGTACATGACCCGGCTCCGTAAAATCCAGTATAATAAC------TGA-------AATAAATATAGTTTATCTAGTTCAGTTAC----TTA---------AG------AT--------------------------------TT--AATAGTATGAAAATGCATTCATTTCCTATGC-----ATTAATATG--------------------ATCGATCC--------ATAA----TACTATTGGAGTGAAACAGGCGGTCTAAAGAATAAAGAG------GTTAGACTATATTAGTAACAAGTAAACCAT---------------------TTATGGCGTCCCAACTA-----TTTTGGGAT------TAAATACCAATCGTAAGGTCTGAGACAACCCAGAAAGCACTTGATCGTATCATGATCAACTT------TAT--GAGTGTAAGCCTACTTGGGTATTGAGTAGT------TATTTGTAAGAACCAACAACTCCAGA--------------------AAAAGAAAGC------AATAACC----------TTTTA---------------AAATGTTGCTTATA-----------------TTGAACCA---------------------------------TTTATATATGTGCGAAC---------CATTA-------------ATC----------------TAT--------AGAC------AGATATAT------GGAACAT------ATA-----------------------GATTTTATCTGGATTCATT--------TACATTTAATTGGTTTTGATTCCTA-CTTGAGCCGGATGATGAAAAATCATCATGTCCGGTTCCTTCGGGGGATGAATCAACC---AATAATTCACCT---------------------------------------------------------------------ACCATTTTCT-------ATTTCTATATAAGTGAAG--------GTTC---------------------------TAT------A-TAAGTGAAGGTGCTCGTGACTCGACATTAGTTGG----TAATGGAAATAG-----CCCATGGTGGAGCTCGAGTAGAACG-----TAT------TAATTCA---------TTTTTCGGAGCAAGAATCTAGGGTTAATACAAATC-----AATAAATTGGAACAACTTCGTGAATA-TCTT--TTAGAT-------ATAAAAATCGAAAGGATCTG----ATTCG----------------ATCAAATTCTCCAGTA-AAAAGGAAAATTAGTT--GAAATT----------AATC-AAACATTT------TCGATC------TAAAGTG----------TAT-CGCACGGG-----AATCAATCGTTCGTAAGATTCTTGGAT-----------AGAAGG-------A----AATCCAAAAT--AAGGGGTATGTTGCTACCA-TTTTTACAGGAT----TCAGAAGCACCGAAGTAATGTC-TAAACC------TAATG------A---------------TTGA-TAAAGGATCCC-----AAAACAAGGAAACACCGTCTCAACAACTGCTTGCCCAGATTTAAGAAT------C-----CAAATC-------TAGTTTT--------T-ATTTT------T-------AAACGAGAGACAAACGAAATGTCGGTTGTAAAGACCACT-------CAATAAATGAA-----------ATTGCCTAACC-------TATTGTTC--------------------CT-----TGGGCTAT---TTAAGAGTTATTTAATTTGAGTTATGAGTCC---GAATTAGCGC------TTTT----------------TTTC----------ATTTTCAAGAACGAAGAAG-AAAAAAA-------------------GATTGAAATCATAGTCTAA--TTGATTTGATGATTTT----------------ATAGATCCTTTTG--------------TCATTTATTTTG---------------------------------------TATTAGT-ATTAGAATTTT----------------CATTTTATACTT---------------------------------------------A-------TACATA-G---------ATAAA-AAAACTTTGGATCCAATTCT----TT-TTTCTCGAGCCGTACGAGGAGAAAA--CTTCCTATACGTTTCTA-GGGGG-G-GGGGTATTATT--------------------------------------------------------
Hedyotis_dianxiensis_bZ048_China                 -------------------------------------------------------------------------------------GGGTC-A-TGGTCGA---GGGCC------------------------CGAA----GGCT----CC-GGGGTC-TT-CCG-TGA----GCACTGC----CGC--ACGGTTTC-GGCCACG-GCTTCGATCG-AGTTGAG----GT----TTTCA----ACCACCACTTGT----CGTGACGT-CCCG-AACG-GAGGACTC-GGATTTAGGCCGGCCGCGC-------CTC-GGGGG------CAC-GGGAGGCCAACATCCGTCACCC--GCCTCG--TGGCGCA-----GG-AGCGCGGCGAT--------GGGGGTGGCGAC--GATGCGTGACGCCCARGCAGACGTGCCCTCAGCCTGATGGCTTCGGGCGCAACTTGCGTTCAAAAACTCGATGGTTCACGGGATTCTGCAATTCACACCAAGTATCGCATTTCGCTACGTTCTTCATCGATGCGAGAGCCTAGATATCCGTTGCCGAGAGTCG--TATTGGT---TACG--AT---TCAGACGCCCCGCGCCCCGCCT-GCGGAATCCGC-C---GGG--GGACACGGACGATCCG---TTTTA-GTAATCCTTGGCGCAT---TCCGCGCCGGG-AGTTTTG---TTA-GGTGCGG-----------------------------------GC------G---CCGACGGCCCGCT-GT-------------TTTTCG-AAACGTGTTCGCGGTGGTTTGCAGG-ATTCGACAATGATCCTTCCGCAGGTTCACCTACGGAAACCTTGTTACGACTTCTCCTTCCTCTAAATGATAAGGTTCAGTGGACTTCTTGCGACGTCGCGGGCGGCGAACCGCTCACGTCGCCGCAATCCGAACAC--------------------------------------------TTCCTCACGAACATCGGACCG-CACGGC-ACTAGGCCGG-AAC-GGAAC--CGAGCGTCGTTTGAAAT-TAGCA--TTCAGCCTT--CTGTGGACAA-ATAGGAG-TCT-A--CGACCCCG-TG-CCCTT-CGCGTCTTCCGTAT-CCCGGAAAACAAACGAAGACTCATT--G----------GCC---TCGGC--AACAA-CACTAA-----------RA----GCGTTAGC-------C-GGGGATA---------AGG-AGCGTCGTCGTGAGTTTCACCCTCGACC-GCACCGAACGAAC-GGG--T-AGCCTCAGGCGAACGGGGGAAG-A-TTGCCAACCGAATTCCATC-ACGTAGGTACGCAACACAGGAAACCGA-AAG--AGCGGCCA--A-TAT-AA---AT----------TGTGCCGATAAATGAAGAGGAACGCA-CGGTAGGACGTCGCCGCACGAGGCAGGG------------------AT-----------------------------------------TTTCTAATGATACG-TAAACAGGG-CATTTCTGGCCCTTT---------------------------------------ATAGAA------------TAGAAAATACA-----TATT-----CGAAC-------AAAAAATCATTT-------GGAGG------AGGAATAAGAGTATTTCATTGCTATTAAGCATGGATTATTGAAAA-TAAAAATA--------ATTAAGACATGGATTTGG------ATATTT-CCCTTCAACT-CCC-----------------CAATT-------TGATAGAAGTAGTTGAAGGGAATTCTCTGAAGA----AAAAAT-----G----GATTATGGGAGTGTGTGACTTGAACTC-TTTATTAGTCTATGTAGCTCTATGCCTGCCA------CATTAGCCTTG---------GAATTCACAAG-----TAAATGTGTCTTTGTTCCAACCGCC-----GGGTAAGCC-----------CT------A-----T------ACAGAGGATAGGCTGATTC------ACTTCGCTTGAAGAAAA-AAATTTCTATG----ATCAAGTCCAAATCATGTTGTACATGACCCGGCTCCGTAAAATCCAGTATAATAAC------TGA-------AATAAATATAGTTTATCTAGTTCAGTTAC----TTA---------AG------AT--------------------------------TT--AATAGTATGAAAATGCATTCATTTCCTATGC-----ATTAATATG------------------------ATCC--------ATAA----TACTATCGGAGTGAAACAGGCGGTCTAAAGAATAAAGAG------GTTAGACTATATTAGTAACAAGTAAACTAT---------------------TTATGGCGTCCCAACTA-----TTTTGGGAC------TAAATACCAATCGTAAGGTCTGAGACAACCCAGAAAGCACTTGATCATATCATGATCAACTT------TAT--GAGTGTAAGCCTCCTTGGGTATTGAGTAGT------TATTTGTAAGAACCAACAACTCCAGA--------------------AAAAGAAAGC------AATAACC----------TTTTA---------------AAATGTTGCTTATA-----------------TTGAACCA---------------------------------TTTATATATGTGGGAAC---------CATTA-------------ATC----------------TAT--------AGAC------AGAGATAT------GGAACAT------ATA-----------------------GATTTTATCTGGATTCATT--------TACATTTAATTGGTTTTGATTCCTA-CTTGAGCCGGATGATGAAAAATYATCATGTCCGGTTCCTTCGGGGGATGAATCAA-C---AATAATTCACCT---------------------------------------------------------------------ACCATTTTCT-------ATTTCTATA------------------TTC---------------------------TAT------A-TAAGTGAAGGTGCTCGTGACTCGACATCAGTTGG----TAATGGAAATAG-----CCCATGGTGGAGCTCGAGTCGAACG-----TAT------TAATTCA---------TTTTTCGGAGCAAGAATCTAGGGTTAATGCAAATC-----AATAAATTGGAACAACTTCGTGAATA-TCTT--TTAGAT-------ATAAAAATCGAAAGGATCTG----ATTCG----------------ATCAAATTCTCCAGTA-AAAAGGAAAATTAGTT--GGAATT----------AATC-AAACATTT------TCGATC------TAAAGTG----------TAT-CGCACGGG-----AATCAATCGTTCGTAAGATTCTTGGAT-----------AGAAGG-------A----AATCCAAAAT--AAGGGGTATGTTGCTACCA-TTTTTACAGGAT----TCAGAAGCACCGAAGTAATGTC-TAAACC------TAATG------A---------------TTGA-TAAAGGATCCCAAAACAAAACAAGGAAACACCGTCTCAACAACTGCTTGCCCAGATTTAAGAAT------A-----CAAATC-------TAGTTTT--------T-ATTTT------T-------AAACGAGAGACAAACGAAATGTCGGTTGTAAAGACCACT-------CAATAAATGAA-----------ATTGCCTAACC-------TATTGTTC--------------------CT-----TGGGCTAT---TTAAGAGTTATTTAATTTGAGTTATGAGTCC---GAATTAGCGC------TTTT----------------TTTC----------ATTTTCAAGAACGAAGAAG-AAAAAAAGA-----TA---AAAA-AAGATTGAAATCATAGTCTAA--TGGATTTGATGATTTT----------------ATCGATCCTTTTG--------------TCATTTATTTTG---------------------------------------TATTAGT-ATTAGAATTTTC----------------------TACTT---------------------------------------------A-------TACATA-G---------ATAAA-AAAACTTTGGATCCAATTCT----TT-TTTCTCGAGCCGTACGAGGAGAAAA--CTTCCTATACGTTTCTA--GGGG-G-GGGGTATTATT--------------------------------------------------------
Hedyotis_sp_bZ009_Vietnam                        -------------------------------------------------------------------------------------GGGTC-A-TGGTCGA---GGGCC------------------------CGAA----GGCT----CC-GGGGTC-TT-CCG-TGA----GCACCGC----CGC--ACGGTTTC-GGCCACG-GCTTCGATCG-AGTTGAG----GT----TTTCA----ACCACCACTTGT----CGTGACGT-CCCG-AACG-GAGGACTC-GGATTTAGGCCGGCCGCGC-------CTC-GGGGG------CAC-GGGAGGCCAACATCCGTCACCC--GCCTCG--TGGCGCA-----GG-AGCGCGGCGAT--------GGGGGTGGCGAC--GATGCGTGACGCCCAGGCAGACGTGCCCTCAGCCTGATGGCTTCGGGCGCAACTTGCGTTCAAAAACTCGATGGTTCACGGGATTCTGCAATTCACACCAAGTATCGCATTTCGCTACGTTCTTCATCGATGCGAGAGCCTAGATATCCGTTGCCGAGAGTCG--TGTTGGT---TACG--AT---TCAGACGCCCCGCGCCCCGCCG-GCGGAATCCGC-C---GGG--GGACACGGACGATCCG---TTTTA-GTAATCCTTGGCGCAT---TCCGCGCCGGG-AGTTTTG---TTA-GGTGCGGGC--GC-----CGGCG-AACCG---------GAGCGC------G---CCGACGGCCCGCT-GT-------------TTTTCG-AAACGTGTTCGCGGTGGTTTGCAGG-ATTCGACAATGATCCTTCCGCAGGTTCACCTACGGAAACCTTGTTACGACTTCTCCTTCCTCTAAATGATAAGGTTCAGTGGACTTCTTGCGACGTCGCGGGCGGCGAACCGCTCACGTCGCCGCAATCCGAACAC--------------------------------------------TTCCTCACGAACATCGGACCG-CACGGC-ACTAGGCCGG-AAC-GGAAC--CGAGCGTCGTTTGAAAT-TAGCA--TTCAGCCTT--CTGTGGACAA-ATAGGAG-TCT-A--CGACCCCG-TG-CCCTT-CGCGTTTTCCGTAT-CCCGGAAAACAAACGAACACTCATT--G----------GCC---TCGGC--AACAA-CACTAA-----------GA----GCGTTAGC-------C-GGGGATA---------AGG-AGCGTCGTCGTGAGTTTCACCCTCGACC-GCACCGAACGAAC-GGG--T-AGCCTCAGGCGAACGGGGGAAG-A-TTGCCAACCGAATTCCATC-ACGTAGGTACGCAACACAGGAAACCGA-AAG--AGCGGCCA--A-TAT-AA---AT----------TGTGCCGATAAATGAAGAGGAACGCA-CGGTAGGACGTCGCCGCACGAGGCAGGG------------------AT-----------------------------------------TTTCTAATGATACG-TAAACAGGG-CATTTCTGGCCCTTT---------------------------------------ATAGAA------------TAGAAAATACA-----TATT-----CGAAC-------AAAAAATCATTT-------GGAGG------AGGAATAAGAGTATTTCATTGCTATTAAGCATGGATTATTG-------AAAATA--------ATTAAGACATGGATTTGG------ATATTT-CCCTTCAACT-CCC-----------------CAATT-------TGATAGAAGTAGTTGAAGGGAATTCTCTGAAGA----AAAAAT-----G----GATTATGGGAGTGTGTGACTTGAACTC-TTTATTAGTCTATGTAGCTCTATGCCTGCCA------CATTAGCCTTG---------GAATTCACAAG-----TAAATGTGTCTTTGTTCCAACCGCC-----GGGTAAGCC-----------CT------A-----T------ACAGAGGATAGGCTGGTTC------ACTTCGCTTGAAGAAAA-TAATTTCTATG----ATCAAGTCCAAATCATGTTGTACATGACCCGGCTCCGTAAAATCCAGTATAATAAC------TAA-------AATAAATATAGTTTATCTAGTTCAGTTAC----TTA---------AG------AT--------------------------------TT--AATAGTATGAAAATGCATTCATTTCCTATGC-----ATTAATATG------------------------ATCC--------ATAA----TACTATCGGAGTGAAACAGGCGGTCTAAAGAATAAAGAG------GTTAGACTATATTAGTAACAAGTAAACCAT---------------------TTATGGCGTCCCAACTA-----TTTTGGGAC------TAAATACCAATCGTAAGGTCTGAGACAACCCAGAAAGCACTTGATCATATCATGATCAACTT------TAT--GAGTGTAAGCCTACGTGGGTATTGAGTAGT------TATTTGTAAGAACCAACAACTCCAGA--------------------AAAAGAAAGC------AATAACC----------TTTTA---------------AAATGTTGCTTATA-----------------TTGAACCATTTAT----------------------------TTTATATATGTGCGAAC---------CATTA-------------ATC----------------TAT--------AGAC------AGATATAT------GGAACAT------ATA-----------------------GATTTTATCTGGATTCATT--------TACATTTAATTGGTTTTGATTCCTA-CTTGAGCCGGATGATGAAAAATCATCATGTCCGGTTCCTTCGGGGGATGAATCAA-C---AATAATTCACCT---------------------------------------------------------------------ACCATTTTCT-------ATTTCTATA-----------------------------------------------------------TAAGTGAAGGTGCTCGTGACTCGACATCAGTTGG----TAATGGAAATAG-----CCCATGGTGGAGCTCGAGTAGAACG-----TAT------TAATTCA---------TTTTTCGGAGCAAGAATCTAGGGTTAATGCAAATC-----AATAAATTGGAACAACTTCGTGAATA-TCTT--TTAGAT-------ATAAAAATCGAAAGGATCTG----ATTCG----------------ATCAAATTCTCCAGTA-AAAAGGAAAATTAGTT--GGAATT----------AATC-AAACATTT------TCGATCTAAAG-TAAAGTG----------TAT-CGCACGGG-----AATCAATCGTTCGTAAGATTCTTGGAT-----------AGAAGG-------A----AATCCAAAAT--AAGGGGTATGTTGCTACCA-TTTTTACAGGAT----TCAGAAGCACCGAAGTAATGTC-TAAACC------TAATG------A---------------TTGA-TAAAGGATCCC-----AAAACAAGGAAACACCGTCTCAACAACTGCTTGCCCAGATTTAAGAAT------C-----CAAATC-------TAGTTTT--------T--TTTT------T-------AAACGAGAGACAAACGAAATGTCGGTTGTAAAGACCACT-------CAATAAATGAA-----------ATTGCCTAACC-------TATTGTTC--------------------CT-----TGGGCTAT---TTAAGAGTTATTTAATTTGAGTTATGAGTCC---GAATTAGCGC------TTTT----------------TTTC----------ATTTTCAAGAACGAAGAAG-AAAAAAAGA-----TA---AAAA-AAGATTGAAATCATAGTCTAA--TGGATTTGATGATTTT----------------ATAGATCCTTTTG--------------TCATTTATTTTG---------------------------------------TATTAGT-ATTAGAATTTT----------------CATTTTATACTT---------------------------------------------A-------TACATA-G---------ATAAA-AAAACTTTGGATCCAATTCT----TT-TTTCTCGAGCCGTACGAGGAGAAAA--CTTCCTATACGTTTCTA--GGGG-G-GGGGTATTATT--------------------------------------------------------
Hedyotis_sp_bZ018_Vietnam                        -------------------------------------------------------------------------------------GGGTC-A-TGGTCGA---GGGCC------------------------CGAA----GGCT----CC-GGGGTC-TT-CCG-TGA----GCACCGC----CGC--ACGGTTTC-GGCCACG-GCTTCGATCG-AGTTGAG----GT----TTTCA----ACCACCACTTGT----CGTGACGT-CCCG-AACG-GAGGACTC-GGATTTAGGCCGGCCGCGC-------CTC-GGGGG------CAC-GGGAGGCCAACATCCGTCACCC--GCCTCG--TGGCGCA-----GG-AGCGCGGCGAT--------GGGGGTGGCGAC--GATGCGTGACGCCCAGGCAGACGTGCCCTCAGCCTGATGGCTTCGGGCGCAACTTGCGTTCAAAAACTCGATGGTTCACGGGATTCTGCAATTCACACCAAGTATCGCATTTCGCTACGTTCTTCATCGATGCGAGAGCCTAGATATCCGTTGCCGAGAGTCG--TGTTGGT---TACG--AT---TCAGACGCCCCGCGCCCCGCCG-GCGGAATCCGC-C---GGG--GGACACGGACGATCCG---TTTTA-GTAATCCTTGGCGCAT---TCCGCGCCGGG-AGTTTTG---TTA-GGTGCGGGC--AC-----CGGCG-AACCG---------GAGCGC------G---CCGACGGCCCGCT-GT-------------TTTTCG-AAACGTGTTCGCGGTGGTTTGCAGG-ATTCGACAATGATCCTTCCGCAGGTTCACCTACGGAAACCTTGTTACGACTTCTCCTTCCTCTAAATGATAAGGTTCAGTGGACTTCTTGCGACGTCGCGGGCGGCGAACCGCTCACGTCGCCGCAATCCGAACAC--------------------------------------------TTCCTCACGAACATCGGACCG-CACGGC-ACTAGGCCGG-AAC-GGAAC--CGAGCGTCGATTGAAAT-TAGCA--TTCAGCCTT--CTGTGGACAA-ATAGGAG-TCA-A--CGACCCCG-TG-CCCTT-CGCGTTTTCCGTAT-CCCGGAAAACAAACGAACACTCATT--G----------GCC---TCGAC--AACAA-CACTAA-----------GA----GCGTTTGC-------C-GGGGAAA---------AGG-AGCGTCGTCGTGAGTTTCACCCTCGACC-GCACCGAACGAAC-GGG--T-AGCCTCAGGCGAACGGGGGAAA-A-TTGCCAACCGAATTCCATC-ATGTAGGTACGCAACACAGGAAACCAA-ACG--AGCGGCCA--A-TAT-AA---AT----------TGTGCCGATAAATGAAGAGGAACGCA-CGGTAGGACGTCGCCGCACGAGGCAGGG------------------AT-----------------------------------------TTTCTAATGATACG-TAAACAGGG-CATTTCTGGCCCTTT---------------------------------------ATAGAA------------TAGAAAATACA-----TATT-----CGAAC-------AAAAAATCATTT-------GGAGG------AGGAATAAGAGTATTTCATTGCTATTAAGCATGGATTATTG-------AAAATA--------ATTAAGACATGGATTTGG------ATATTT-CCCTTCAACT-CCC-----------------CAATT-------TGATAGAAGTAGTTGAAGGGAATTCTCTGAAGA----AAAAAT-----G----GATTATGGGAGTGTGTGACTTGAACTC-TTTATTAGTCTATGTAGCTCTATGCCTGCCA------CATTAGCCTTG---------GAATTCACAAG-----TAAATGTGTCTTTGTTCCAACCGCC-----GGGTAAGCC-----------CT------A-----T------ACAGAGGATAGGCCGGTTC------ACTTCGCTTGAAGAAAA-TAATTTCTATG----ATCAAGTCCAAATCATGTTGTACATGACCCGGCTCCGTAAAATCCAGTATAATAAC------TGA-------AATAAATATAGTTTATCTAGTTCAGTTAC----TTA---------AG------AT--------------------------------TT--AATAGTATGAAAATGCATTCATTTCCTATGC-----ATTAATATG------------------------ATCC--------ATAA----TACTATCGGAGTGAAACAGGCGGTCTAAAGAATAAAGAG------GTTAGACTATATTAGTAACAAGTAAACCAT---------------------TTATGGCGTCCCAACTA-----TTTTGGGAC------TAAATACCAATCGTAAGGTCTGAGACAACCCAGAAAGCACTTGATCATATCATGATCAACTT------TAT--GAGTGTAAGCCTACGTGGGTATTGAGTAGT------TATTTGTAAGAACCAACAACTCCAGA--------------------AAAAGAAAGC------AATAACC----------TTTTA---------------AAATGTTGCTTATA-----------------TTGAACCATTTAT----------------------------TTTATATATGTGCGAAC---------CATTA-------------ATC----------------TAT--------AGAC------AGATATAT------GGAACAT------ATA-----------------------GATTTTATCTGGATTCATT--------TACATTTAATTGGTTTTGATTCCTA-CTTGAGCCGGATGATGAAAAATCATCATGTCCGGTTCCTTCGGGGGATGAATCAA-C---AATAATTCACCT---------------------------------------------------------------------ACCATTTTCT-------ATTTCTATA-----------------------------------------------------------TAAGTGAAGGTGCTCGTGACTCGACATCAGTTGG----TAATGGAAATAG-----CCCATGGTGGAGCTCGAGTAGAACG-----TAT------TAATTCA---------TTTTTCGGAGCAAGAATCTAGGGTTAATGCAAATC-----AATAAATTGGAACAACTTCGTGAATA-TCTT--TTAGAT-------ATAAAAATCGAAAGGATCTG----ATTCG----------------ATCAAATTCTCCAGTA-AAAAGGAAAATTAGTT--GGAATT----------AATC-AAATATTT------TCGATC------TAAAGTG----------TAT-CGCACGGG-----AATCAATCGTTCGTAAGATTCTTGGAT-----------AGAAGG-------A----AATCCAAAAT--AAGGGGTATGTTGCTACCA-TTTTTACAGGAT----TCAGAAGCACCGAAGTAATGTC-TAAACC------TAATG------A---------------TTGA-TAAAGGATCCC-----AAAACAAGGAAACACCGTCTCAACAACTGCTTGCCCAGATTTAAGAAT------C-----CAAATC-------TAGTTTT--------T--TTTT------T-------AAACGAGAGACAAACGAAATGTCGGTTGTAAAGACTACT-------CAATAAATGAA-----------ATTGCCTAACC-------TATTGTTC--------------------CT-----TGGGCTAT---TTAAGAGTTATTTAATTTGAGTTATGAGTCC---GAATTAGCGC------TTTT----------------TTTC----------ATTTTCAAGAACGAAGAAG-AAAAAAAGA-----TA---AAAA-AAGATTGAAATCATAGTCTAA--TGGATTTGATGATTTT----------------ATAGATCCTTTTG--------------TCATTTATTTTG---------------------------------------TATTAGT-ATTAGAATTTT----------------CATTTTATACTT---------------------------------------------A-------TACATA-G---------ATAAA-AAAACTTTGGATCCAATTCT----TT-TTTCTCGAGCCGTACGAGGAGAAAA--CTTCCTATACGTTTCTA---GGG-G-GGGGTATTATT--------------------------------------------------------
Hedyotis_sp_bZ021_Vietnam                        -------------------------------------------------------------------------------------GGGTC-A-TGGTCGA---GGGCC------------------------CGAA----GGCT----CC-GGGGTC-TT-CCG-TGA----GCACCGC----CGC--ACGGTTTC-GGCCACG-GCTTCGATCG-AGTTGAG----GT----TTTCA----ACCACCACTTGT----CGTGACGT-CCCG-AACG-GAGGACTC-GGATTTAGGCCGGCCGCGC-------CTC-GGGGG------CAC-GGGAGGCCAACATCCGTCACCC--GCCTCG--TGGCGCA-----GG-AGCGCGGCGAT--------GGGGGTGGCGAC--GATGCGTGACGCCCAGGCAGACGTGCCCTCAGCCTGATGGCTTCGGGCGCAACTTGCGTTCAAAAACTCGATGGTTCACGGGATTCTGCAATTCACACCAAGTATCGCATTTCGCTACGTTCTTCATCGATGCGAGAGCCTAGATATCCGTTGCCGAGAGTCG--TATTGGT---TACG--AT---TCAGACGCCCCGCGCCCCGCCT-GCGGAATCCGC-C---GGG--GGACACGGACGATCCG---TTTTA-GTAATCCTTGGCGCAT---TCCGCGCCGGG-AGTTTTG---TTA-GGTGCGGGC--GC-----CGGCG-AACCG---------GAGCGC------G---CCGACGGCCCGCT-GT-------------TTTTCG-AAACGTGTTCGCGGTGGTTTGCAGG-ATTCGACAATGATCCTTCCGCAGGTTCACCTACGGAAACCTTGTTACGACTTCTCCTTCCTCTAAATGATAAGGTTCAGTGGACTTCTTGCGACGTCGCGGGCGGCGAACCGCTCACGTCGCCGCAATCCGAACAC--------------------------------------------TTCCTCACGAACATCGGACCG-CACGGC-ACTAGGCCGG-AAC-GGAAC--CGAGCGTCGTTTGAAAT-TAGCA--TTCAGCCTT--CTRTGGACAA-ATAGGAG-TCW-A--CGACCCCG-TG-CCCTT-MGCGTTTTCCGTAT-CCCGGAAAACAAACGAACACTCATT--G----------GCC---TCGRC--AACAA-CACTAA-----------GA----GCGTTAGC-------C-GGGGAWA---------AGG-AGCGTCGTCGTGAGTTTCACCCTCGACC-GCACCGAACGAAC-GGG--T-AGCCTCAGGCGAACGGGGGAAA-A-TTGCCAACCGAATTCCATC-ACGTAGGTACGCAACACAGGAAACCGA-AAG--AGCGGCCA--A-TAT-AA---AT----------TGTGCCGATAAATGAAGAGGAACGCA-CGGTAGGACGTCGCCGCACGAGGCAGGG------------------AT------------------------------------------------------------------------------TTT---------------------------------------ATAGAA------------TAGAAAATACA-----TATT-----CGAAC-------AAAAAATCATTT-------GGAGG------AGGAATAAGAGTATTTCATTGCTATTAAGCATGGATTATTG-------AAAATA--------ATTAAGACATGGATTTGG------ATATTT-CCCTTCAACT-CCC-----------------CAATT-------TGATAGAAGTAGTTGAAGGGAATTCTCTGAAGA----AAAAAT-----G----GATTATGGGAGTGTGTGACTTGAACTC-TTTATTAGTCTATGTAGCTCTATGCCTGCCA------CATTAGCCTTG---------GAATTCACAAG-----TAAATGTGTCTTTGTTCCAACCGCC-----GGGTAAGCC-----------CT------A-----T------ACAGAGGATAGGCTGGTTC------ACTTCGCTTGAAGAAAA-TAATTTCTATG----ATCAAGTCCAAATCATGTTGTACATGACCCGGCTCCGTAAAATCCAGTATAATAAC------TGA-------AATAAATATAGTTTATCTAGTTCAGTTAC----TTA---------AG------AT--------------------------------TT--CATAGTATGAAAATGCATTCATTTCCTATGC-----ATTAATATG------------------------ATCC--------ATAA----TACTATCGGAGTGAAACAGGCGGTCTAAAGAATAAAGAG------GTTAGACTATATTAGTAACAAGTAAACCAT---------------------TTATGGCGTCCCAACTA-----TTTTGGGAC------TAAATACCAATCGTAAGGTCTGAGACAACCCAGAAAGCACTTGATCATATCATGATCAACTT------TAT--GAGTGTAAGCCTACTTGGGTATTGAGTAGT------TATTTGTAAGAACCAACAACTCCAGA--------------------AAAAGAAAGC------AATAACC----------TTTTA---------------AAATGTTGCTTATA-----------------TTGAACCATTTAT----------------------------TTTATATATGTGCGAAC---------CATTA-------------ATC----------------TAT--------AGAC------AGATATAT------GGAACAT------ATA-----------------------GATTTTATCTGGATTCATT--------TACATTTAATTGGTTTTGATTCCTA-CTTGAGCCGGATGATGAAAAATCATCATGTCCGGTTCCTTCGGGGGATGAATCAA-C---AATAATTCACCT---------------------------------------------------------------------ACCATTTTCT-------ATTTCTATA------------------TTC---------------------------TAT------A-TAAGTGAAGGTGCTCGTGACTTGACATCAGTTGG----TAATGG-AATAG-----CCCATGGTGGAGCTCGAGTAGAACG-----TAT------TAATTCA---------TTTTTCGGAGCAAGAATCTAGGGTTAATGCAAATC-----AATAAATTGGAACAACTTCGTGAATA-TCTT--TTAGAT-------ATAAAAATAGAAAGGATCTG----ATTCG----------------ATCAAATTCTCCAGTA-AAAAGGAAAATTAGTT--GGAATT----------AATC-AAACATTT------TCGATC------TAAAGTG----------TAT-CGCACGGG-----AATCAATCGTTCGTAAGATTCTTGGAT-----------AGAAGG-------A----AATCCAAAAT--AAGGGGTATGTTGCTACCA-TTTTTACAGGAT----TCAGAAGCACCGAAGTAATGTC-TAAACC------TAATG------A---------------TTGA-TAAAGGATCCC-----AAAACAAGGAAACACCGTCTCAACAACCGCTTGCCCAGATTTAAGAAT------C-----CAAATC-------TAGTTTT--------T-ATTTT------T-------AAACGAGAGACAAACGAAATGTCGGTTGTAAAGACCACT-------CAATAAATGAA-----------ATTGCCTAACC-------TATTGTTC--------------------CT-----TGGGCTAT---TTAAGAGTTATTTAACTTGAGTTATGAGTCC---GAATTAGCGC------TTTT----------------TTTC----------ATTTTCAAGAACGAAGAAG-AAAAAAA-------------------GATTGAAATCATAGTCTAA--TGGATTTGATGATTTT----------------ATAGATCCTTTTG--------------TCATTTATTTTG---------------------------------------TATTAGT-ATTAGAATTTT----------------CATTTTATACTT---------------------------------------------A-------TACATA-G---------ATAAA-AAAACTTTGGATCCAATTCT----TT-TTTCTCGAGCCGTACGAGGAGAAAA--CTTCCTATACGTTTCTA-GGGGG-G-GGGGTATTATT--------------------------------------------------------
Hedyotis_sp_bZ023_Vietnam                        -------------------------------------------------------------------------------------GGGTC-A-TGGTCGA---GGGCC------------------------CGAA----GGCT----CC-GGGGTC-TT-CCG-TGA----GCACCGC----CGC--ACGGTTTC-GGCCACG-GCTTCGATCG-AGTTGAG----GT----TTTCA----ACCACCACTTGT----CGTGACGT-CCCG-AACG-GAGGACTC-GGATTTAGGCCGGCCGCGC-------CTC-GGGGG------CAC-GGGAGGCCAACATCCGTCACCC--GCCTCG--TGGCGCA-----GG-AGCGCGGCGAT--------GGGGGTGGCGAC--GATGCGTGACGCCCAGGCAGACGTGCCCTCAGCCTGATGGCTTCGGGCGCAACTTGCGTTCAAAAACTCGATGGTTCACGGGATTCTGCAATTCACACCAAGTATCGCATTTCGCTACGTTCTTCATCGATGCGAGAGCCTAGATATCCGTTGCCGAGAGTCG--TATTGGT---TACG--AT---TCAGACGCCCCGCGCCCCGCCT-GCGGAATCCGC-C---GGG--GGACACGGACGATCCG---TTTTA-GTAATCCTTGGCGCAT---TCCGCGCCGGG-AGTTTTG---TTA-GGTGCGGGC--GC-----CGGCG-AACCG---------GAGCGC------G---CCGACGGCCCGCT-GT-------------TTTTCG-AAACGTGTTCGCGGTGGTTTGCAGG-ATTCGACAATGATCCTTCCGCAGGTTCACCTACGGAAACCTTGTTACGACTTCTCCTTCCTCTAAATGATAAGGTTCAGTGGACTTCTTGCGACGTCGCGGGCGGCGAACCGCTCACGTCGCCGCAATCCGAACAC--------------------------------------------TTCCTCACGAACATCGGACCG-CACGGC-ACTAGGCCGG-AAC-GGAAC--CGAGCGTCGTTTGAAAT-TAGCA--TTCAGCCTT--CTGTGGACAA-ATAGGAG-TCA-A--CGACCCCG-TG-CCCTT-CGCGTTTTCCGTAT-CCCGGAAAACAAACGAACACTCATT--G----------GCC---TCGAC--AACAA-CACTAA-----------GA----GCGTTAGC-------C-GGGGAAA---------AGG-AGCGTCGTCGTGAGTTTCACCCTCGACC-GCACCGAACGAAC-GGG--T-AGCCTCAGGCGAACGGGGGAAA-A-TTGCCAACCGAATTCCATC-ACGTAGGTACGCAGCACAGGAAACCGA-AAG--AGCGGCCA--A-TAT-AA---AT----------TGTGCCGATAAATGAAGAGGAACGCA-CGGTAGGACGTCGCCGCACGAGGCAGGG------------------AT-----------------------------------------TTTCTAATGATACG-TAAACAGGG-CATTTCTGGCCCTTT---------------------------------------ATAGAA------------TAGAAAATACA-----TATT-----CGAAC-------AAAAAATCATTT-------GGAGG------AGGAATAAGAGTATTTCATTGCTATTAAGCATGGATTATTG-------AAAATA--------ATTAAGACATGGATTTGG------ATATTT-CCCTTCAACT-CCC-----------------CAATT-------TGATAGAAGTAGTTGAAGGGAATTCTCTGAAGA----AAAAAT-----G----GATTATGGGAGTGTGTGACTTGAACTC-TTTATTAGTCTATGTAGCTCTATGCCTGCCA------CATTAGCCTTG---------GAATTCACAAG-----TAAATGTGTCTTTGTTCCAACCGCC-----GGGTAAGCC-----------CT------A-----T------ACAGAGGATAGGCTGGTTC------ACTTCGCTTGAAGAAAA-TAATTTCTATG----ATCAAGTCCAAATCATGTTGTACATGACCCGGCTCCGTAAAATCCAGTATAATAAC------TGA-------AATAAATATAGTTTATCTAGTTCAGTTAC----TTA---------AG------AT--------------------------------TT--CATAGTATGAAAATGCATTCATTTCCTATGC-----ATTAATATG------------------------ATCC--------ATAA----TACTATCGGAGTGAAACAGGCGGTCTAAAGAATAAAGAG------GTTAGACTATATTAGTAACAAGTAAACCAT---------------------TTATGGCGTCCCAACTA-----TTTTGGGAC------TAAATACCAATCGTAAGGTCTGAGACAACCCAGAAAGCACTTGATCATATCATGATCAACTT------TAT--GAGTGTAAGCCTACTTGGGTATTGAGTAGT------TATTTGTAAGAACCAACAACTCCAGA--------------------AAAAGAAAGC------AATAACC----------TTTTA---------------AAATGTTGCTTATA-----------------TTGAACCATTTAT----------------------------TTTATATATGTGCGAAC---------CATTA-------------ATCTATAGATC--------TAT--------AGAC------AGATATAT------GGAACAT------ATA-----------------------GATTTTATCTGGATTCATT--------TACATTTAATTGGTTTTGATTCCTA-CTTGAGCCGGATGATGAAAAATCATCATGTCCGGTTCCTTCGGGGGATGAATCAA-C---AATAATTCACCT---------------------------------------------------------------------ACCATTTTCT-------ATTTCTATA------------------TTC---------------------------TAT------A-TAAGTGAAGGTGCTCGTGACTCGACATCAGTTGG----TAATGGAAATAG-----CCCATGGTGGAGCTCGAGTAGAACG-----TAT------TAATTCA---------TTTTTCGGAGCAAGAATCTAGGGTTAATGCAAATC-----AATAAATTGGAACAACTTCGTGAATA-TCTT--TTAGAT-------ATAAAAATAGAAAGGATCTG----ATTCG----------------ATCAAATTCTCCAGTA-AAAAGGAAAATTAGTT--GGAATT----------AATC-AAACATTT------TCGATC------TAAAGTG----------TAT-CGCACGGG-----AATCAATCGTTCGTAAGATTCTTGGAT-----------AGAAGG-------A----AATCCAAAAT--AAGGGGTATGTTGCTACCA-TTTTTACAGGAT----TCAGAAGCACCGAAGTAATGTC-TAAACC------TAATG------A---------------TTGA-TAAAGGATCCC-----AAAACAAGGAAACACCGTCTCAACAACCGCTTGCCCAGATTTAAGAAT------C-----CAAATC-------TAGTTTT--------T-ATTTT------T-------AAACGAGAGACAAACGAAATGTCGGTTGTAAAGACCACT-------CAATAAATGAA-----------ATTGCCTAACC-------TATTGTTC--------------------CT-----TGGGCTAT---TTAAGAGTTATTTAACTTGAGTTATGAGTCC---GAATTAGCGC------TTTT----------------TTTC----------ATTTTCAAGAACGAAGAAG-AAAAAAA-------------------GATTGAAATCATAGTCTAA--TGGATTTGATGATTTT----------------ATAGATCCTTTTG--------------TCATTTATTTTG---------------------------------------TATTAGT-ATTAGAATTTT----------------CATTTTATACTT---------------------------------------------A-------TACATA-G---------ATAAA-AAAACTTTGGATCCAATTCT----TT-TTTCTCGAGCCGTACGAGGAGAAAA--CTTCCTATACGTTTCTA-GGGGG-G-GGGGTATTATT--------------------------------------------------------
Hedyotis_sp_bZ025_Vietnam                        -------------------------------------------------------------------------------------GGGTC-A-TGGTCGA---GGGCC------------------------CGAA----GGCT----CC-TGGGTC-TT-CCG-TGA----GCACCGC----CGC--ACGGTTTC-GGCCACG-GCTTCGATCG-AGTTGAG----GT----TTTCA----ACCACCACTTGT----CGTGACGT-CCCG-AACG-GAGGACTC-GGATTTAGGCCGGCCGCGC-------CTC-GGGGG------CAC-GGGAGGCCAACATCCGTCACCC--GCCTCG--TGGCGCA-----GG-AGCGCGGCGAT--------GGGGGTGGCGAC--GATGCGTGACGCCCAGGCAGACGTGCCCTCAGCCTGATGGCTTCGGGCGCAACTTGCGTTCAAAAACTCGATGGTTCACGGGATTCTGCAATTCACACCAAGTATCGCATTTCGCTACGTTCTTCATCGATGCGAGAGCCTAGATATCCGTTGCCGAGAGTCG--TATTGGT---TACG--AT---TCAGACGCCCCGCGCCCCGCCT-GCGGAATCCGC-C---GGG--GGACACGGACGATCCG---TTTTA-GTAATCCTTGGCGCAT---TCCGCGCCGGG-AGTTTTG---TTA-GGTGCGGGC--GC-----CGGCG-AACCG---------GAGCGC------G---CCGACGGCCCGCT-GT-------------TTTTCG-AAACGTGTTCGCGGTGGTTTGCAGG-ATTCGACAATGATCCTTCCGCAGGTTCACCTACGGAAACCTTGTTACGACTTCTCCTTCCTCTAAATGATAAGGTTCAGTGGACTTCTTGCGACGTCGCGGGCGGCGAACCGCTCACGTCGCCGCAATCCGAACAC--------------------------------------------TTCCTCACGAACATCGGACCG-CACGGC-ACTAGGCCGG-AAC-GGAAC--CGAGCGTCGTTTGAAAT-TAGCA--TTCAGCCTT--TTGTGGACAA-ATAGGAG-TCA-A--CGACCCCG-TG-CCCTT-CGCGTTTTCAGTAT-CCCGGAAAACAAACGAACACTCATT--G----------GCC---TCGAC--AACAA-CACTAA-----------GA----GCGTTAGC-------C-GGGGAAA---------AGG-AGCGTCGTCGTGAGTTTCACCCTCGACC-GCACCGAACGAAC-GGG--T-AGCCTCAGGCGAACGGGGGAAA-A-TTGCCAACCGAATTCCATC-ACGTAGGTACGCAACACAGGAAACCGA-AAG--AGCGGCCA--A-TAT-AA---AT----------TGTGCCGATAAATGAAGAGGAACGCA-CGGTAGGACGTCGCCGCACGAGGCAGGG------------------AT-----------------------------------------TTTCTAATGATACG-TAAACAGGG-CATTTCTGGCCCTTT---------------------------------------ATAGAA------------TAGAAAATACA-----TATT-----CGAAC-------AAAAAATCATTT-------GGAGG------AGGAATAAGAGTATTTCATTGCTATTAAGCATGGATTATTG-------AAAATA--------ATTAAGACATGGATTTGG------ATATTT-CCCTTCAACT-CCC-----------------CAATT-------TGATAGAAGTAGTTGAAGGGAATTCTCTGAAGA----AAAAAT-----G----GATTATGGGAGTGTGTGACTTGAACTC-TTTATTAGTCTATGTAGCTCTATGCCTGCCA------CATTAGCCTTG---------GAATTCACAAG-----TAAATGTGTCTTTGTTCCAACCGCC-----GGGTAAGCC-----------CT------A-----T------ACAGAGGATAGGCTGGTTC------ACTTCGCTTGAAGAAAA-TAATTTCTATG----ATCAAGTCCAAATCATGTTGTACATGACCCGGCTCCGTAAAATCCAGTATAATAAC------TGA-------AATAAATATAGTTTATCTAGTTCAGTTAC----TTA---------AG------AT--------------------------------TT--CATAGTATGAAAATGCATTCATTTCCTATGC-----ATTAATATG------------------------ATCC--------ATAA----TACTATCGGAGTGAAACAGGCGGTCTAAAGAATAAAGAG------GTTAGACTATATTAGTAACAAGTAAACCAT---------------------TTATGGCGTCCCAACTA-----TTTTGGGAC------TAAATACCAATCGTAAGGTCTGAGACAACCCAGAAAGCACTTGATCATATCATGATCAACTT------TAT--GAGTGTAAGCCTACTTGGGTATTGAGTAGT------TATTTGTAAGAACCAACAACTCCAGA--------------------AAAAGAAAGC------AATAACC----------TTTTA---------------AAATGTTGCTTATA-----------------TTGAACCATTTAT----------------------------TTTATATATGTGCGAAC---------CATTA-------------ATC----------------TAT--------AGAC------AGATATAT------GGAACAT------ATA-----------------------GATTTTATCTGGATTCATT--------TACATTTAATTGGTTTTGATTCCTA-CTTGAGCCGGATGATGAAAAATCATCATGTCCGGTTCCTTCGGGGGATGAATCAA-C---AATAATTCACCT---------------------------------------------------------------------ACCATTTTCT-------ATTTCTATA------------------TTC---------------------------TAT------A-TAAGTGAAGGTGCTCGTGACTTGACATCAGTTGG----TAATGGAAATAG-----CCCATGGTGGAGCTCGAGTAGAACG-----TAT------TAATTCA---------TTTTTCGGAGCAAGAATCTAGGGTTAATGCAAATC-----AATAAATTGGAACAACTTCGTGAATA-TCTT--TTAGAT-------ATAAAAATAGAAAGGATCTG----ATTCG----------------ATCAAATTCTCCAGTA-AAAAGGAAAATTAGTT--GGAATT----------AATC-AAACATTT------TCGATC------TAAAGTG----------TAT-CGCACGGG-----AATCAATCGTTCGTAAGATTCTTGGAT-----------AGAAGG-------A----AATCCAAAAT--AAGGGGTATGTTGCTACCA-TTTTTACAGGAT----TCAGAAGCACCGAAGTAATGTC-TAAACC------TAATG------A---------------TTGA-TAAAGGATCCC-----AAAACAAGGAAACACCGTCTCAACAACCGCTTGCCCAGATTTAAGAAT------C-----CAAATC-------TAGTTTT--------T-ATTTT------T-------AAACGAGAGACAAACGAAATGTCGGTTGTAAAGACCACT-------CAATAAATGAA-----------ATTGCCTAACC-------TATTGTTC--------------------CT-----TGGGCTAT---TTAAGAGTTATTTAACTTGAGTTATGAGTCC---GAATTAGCGC------TTTT----------------TTTC----------ATTTTCAAGAACGAAGAAG-AAAAAAA-------------------GATTGAAATCATAGTCTAA--TGGATTTGATGATTTT----------------ATAGATCCTTTTG--------------TCATTTATTTTG---------------------------------------TATTAGT-ATTAGAATTTT----------------CATTTTATACTT---------------------------------------------A-------TACATA-G---------ATAAA-AAAACTTTGGATCCAATTCT----TT-TTTCTCGAGCCGTACGAGGAGAAAA--CTTCCTATACGTTTCTA-GGGGG-G-GGGGTATTATT--------------------------------------------------------
Oldenlandia_hedyotidea_cB006_Asia                -------------------------------------------------------------------------------------GGGTC-A-TGGTCGA---GGGCC------------------------CGAA----GGCT----CC-TGGGTC-TT-CCG-TGA----GCACCGC----CGC--ACGGTTTC-GGCCACG-GCTTCGATCG-AGTTGAG----GT----TTTCA----ACCACCACTTGT----CGTGACGT-CCCG-AACG-GAGGACTC-GGATTTAGGCCGGCCGCGC-------CTC-GGGGG------CAC-GGGAGGCCAACATCCGTCACCC--GGCTCG--TGGCGCA-----GG-AGCGCGGCGAT--------GGGGGTGGCGAC--GATGCGTGACGCCCAGGCAGACGTGCCCTCAGCCTGATGGCTTCGGGCGCAACTTGCGTTCAAAAACTCGATGGTTCACGGGATTCTGCAATTCACACCAAGTATCGCATTTCGCTACGTTCTTCATCGATGCGAGAGCCTAGATATCCGTTGCCGAGAGTCG--TATTGGT---TACG--AT---TCAGACGCCCCGCGCCCCGCCT-GCGGAATCCGC-C---GGG--GGACACGGACGATCCG---TTTTA-GTAATCCTTGGCGCAT---TCCGCGCCGGG-AGTTTTG---TTA-GGTGCGGGC--GC-----CGGCG-AACCT---------GAGCGC------G---CCGACGGCCCGCT-GT-------------TTTTCG-AAACGTGTTCGCGGTGGTTTGCAGG-ATTCGACAATGATCCTTCCGCAGGTTCACCTACGGAAACCTTGTTACGACTTCTCCTTCCTCTAAATGATAAGGTTCAGTGGACTTCTTGCGACGTCGCGGGCGGCGAACCGCTCACGTCGCCGCAATCCGAACAC--------------------------------------------TTCCTCACGAACATCGGACCG-CACGGC-ACTAGGCCGG-AAC-GGAAC--CGAGCGTCGTTTGAAAT-TAGCA--TTCAGCCTT--TTGTGGACAA-ATAGGAG-TCA-A--CGACCCCG-TG-CCCTT-CGCGTTTTCAGTAT-CCCGGAAAACAAACGAACACTCATT--G----------GCC---TCGAC--AACAA-CACTAA-----------GA----GCGTTAGC-------C-GGGGAAA---------AGG-AGCGTCGTCGTGAGTTTCACCCTCGACC-GCACCGAACGAAC-GGG--T-AGCCTCAGGCGAACGGGGGAAA-A-TTGCCAACCGAATTCCATC-ACGTAGGTACGCAACACAGGAAACCGA-AAG--AGCGGCCA--A-TAT-AA---AT----------TGTGCCGATAAATGAAGAGGAACGCA-CGGTAGGACGTCGCCGCACGAGGCAGGG------------------AT-----------------------------------------TTTCTAATGATACG-TAAACAGGG-CATTTCTGGCCCTTT---------------------------------------ATAGAA------------TAGAAAATACA-----TATT-----CGAAC-------AAAAAATCATTT-------GGAGG------AGGAATAAGAGTATTTCATTGCTATTAAGCATGGATTATTG-------AAAATA--------ATTAAGACATGGATTTGG------ATATTT-CCCTTCAACT-CCC-----------------CAATT-------TGATAGAAGTAGTTGAAGGGAATTCTCTGAAGA----AAAAAT-----G----GATTATGGGAGTGTGTGACTTGAACTC-TTTATTAGTCTATGTAGCTCTATGCCTGCCA------CATTAGCCTTG---------GAATTCACAAG-----TAAATGTGTCTTTGTTCCAACCGCC-----GGGTAAGCC-----------CT------A-----T------ACAGAGGATAGGCTGGTTC------ACTTCGCTTGAAGAAAA-TAATTTCTATG----ATCAAGTCCAAATCATGTTGTACATGACCCGGCTCCGTAAAATCCAGTATAATAAC------TGA-------AATAAATATAGTTTATCTAGTTCAGTTAC----TTA---------AG------AT--------------------------------TT--CATAGTATGAAAATGCATTCATTTCCTATGC-----ATTAATATG------------------------ATCC--------ATAA----TACTATCGGAGTGAAACAGGCGGTCTAAAGAATAAAGAG------GTTAGACTATATTAGTAACAAGTAAACCAT---------------------TTATGGCGTCCCAACTA-----TTTTGGGAC------TAAATACCAATCGTAAGGTCTGAGACAACCCAGAAAGCACTTGATCATATCATGATCAACTT------TAT--GAGTGTAAGCCTACTTGGGTATTGAGTAGT------TATTTGTAAGAACCAACAACTCCAGA--------------------AAAAGAAAGC------AATAACC----------TTTTA---------------AAATGTTGCTTATA-----------------TTGAACCATTTAT----------------------------TTTATATATGTGCGAAC---------CATTA-------------ATC----------------TAT--------AGAC------AGATATAT------GGAACAT------ATA-----------------------GATTTTATCTGGATTCATT--------TACATTTAATTGGTTTTGATTCCTA-CTTGAGCCGGATGATGAAAAATCATCATGTCCGGTTCCTTCGGGGGATGAATCAA-C---AATAATTCACCT---------------------------------------------------------------------ACCATTTTCT-------ATTTCTATA------------------TTC---------------------------TAT------A-TAAGTGAAGGTGCTCGTGACTCGACATCAGTTGG----TAATGGAAATAG-----CCCATGGTGGAGCTCGAGTAGAACG-----TAT------TAATTCA---------TTTTTCGGAGCAAGAATCTAGGGTTAATGCAAATC-----AATAAATTGGAACAACTTCGTGAATA-TCTT--TTAGAT-------ATAAAAATAGAAAGGATCTG----ATTCG----------------ATCAAATTCTCCAGTA-AAAAGGAAAATTAGTT--GGAATT----------AATC-AAACATTT------TCGATC------TAAAGTG----------TAT-CGCACGGG-----AATCAATCGTTCGTAAGATTCTTGGAT-----------AGAAGG-------A----AATCCAAAAT--AAGGGGTATGTTGCTACCA-TTTTTACAGGAT----TCAGAAGCACCGAAGTAATGTC-TAAACC------TAATG------A---------------TTGA-TAAAGGATCCC-----AAAACAAGGAAACACCGTCTCAACAACCGCTTGCCCAGATTTAAGAAT------C-----CAAATC-------TAGTTTT--------T-ATTTT------T-------AAACGAGAGACAAACGAAATGTCGGTTGTAAAGACCACT-------CAATAAATGAA-----------ATTGCCTAACC-------TATTGTTC--------------------CT-----TGGGCTAT---TTAAGAGTTATTTAACTTGAGTTATGAGTCC---GAATTAGCGC------TTTT----------------TTTC----------ATTTTCAAGAACGAAGAAG-AAAAAAA-------------------GATTGAAATCATAGTCTAA--TGGATTTGATGATTTT----------------ATAGATCCTTTTG--------------TCATTTATTTTG---------------------------------------TATTAGT-ATTAGAATTTT----------------CATTTTATACTT---------------------------------------------A-------TACATA-G---------ATAAA-AAAACTTTGGATCCAATTCT----TT-TTTCTCGAGCCGTACGAGGAGAAAA--CTTCCTATACGTTTCTA--GGGG-G-GGGGTATTATT--------------------------------------------------------
Hedyotis_sp_bZ008_Vietnam                        -------------------------------------------------------------------------------------GGGTC-A-TGGTCGA---GGGCC------------------------CGAA----GGCT----CC-GGGGTC-TT-CCG-TGA----GCACTGC----CGC--ACGGTTTC-GGCCACG-GCTTCGATCG-AGTTGAG----GT----TTTCA----ACCACCACTTGT----CGTGACGT-CCCG-AACG-GAGGACTC-GGATTTAGGCCGGCCGCGC-------CTC-GGGGG------CAC-GGGAGGCCAACATCCGTCACCC--GCCTCG--TGGCGCA-----GG-AACGCGGCGAT--------GGGGGTGGCGAC--GATGCGTGACGCCCAGGCAAACGTGCCCTCTGCCTGATGGCATCGGGCGCAACTTGCGTTCAAAAACTCGATGGTTCACGGGATTCTGCAATTCACACCAAGTATCGCATTTCGCTACGTTCTTCATCGATGCGAGAGCCTAGATATCCGTTGCCGAGAGTCG--TATTGGT---TACG--AT---TCAGACGCCCCGCGCCCCGCCT-GCGGAATCCGC-C---GGG--GGACACGGACGATCCG---TTTTA-GTAATCCTTGGCGCAT---TCCGCGCCGGG-AGTTTTG---TTA-GGTGCGGGC--GC-----CGGCG-AACCG---------GAGCGC------G---CCGACGGCCCGCT-GT-------------TTTTCG-ATACGTGTTCGCGGTGGTTTGCAGG-ATTCGACAATGATCCTTCCGCAGGTTCACCTACGGAAACCTTGTTACGACTTCTCCTTCCTCTAAATGATAAGGTTCAGTGGACTTCTTGCGACGTCGCGGGCGGCGAACCGCTCACGTCGCCGCAATCCGAACAC--------------------------------------------TTCCTCACGAACATCGGACCG-CACGGC-ACTAGGACGG-AAC-GGAAC--CGAGCGTCGTTTGAAAT-TAGCA--TTCAGCCTT--CTGTGGACAA-ATAGGAG-TCT-A--CGACCCCG-TG-CCCTT-CGCGTTTTCCGTAT-CCCGGAAAACAAACGAACACTCATT--G----------GCC---TCGGT--AACAA-CACTAA-----------GA----GCGTTAGC-------C-GGGGATA---------AGG-AGCGTCGTCGTGAGTTTCACCCTCGACC-GCACCGAACGAAC-GGG--T-AGCCTCAGGCGAACGGGGGAAG-A-TTGCCAACCGAATTCCATC-ACGTAGGTACGCAACACAGGAAACCGA-AAG--AGCGGCCA--A-TAT-AA---AT----------TGTGCCGATAAATGAAGAGGAACGCA-CGGTAGGACGTCGCCGCACGAGGCCGGG------------------A------------------------------------------TTTCTAATGATACG-TAAACAGGG-CATTTCTGGCCCTTT---------------------------------------ATAGAA------------TAGAAAATACA-----TATT-----CGAAC-------AAAAAATCATTT-------GGAGG------AGGAATAAGAGTATTTCATTGCTATTAAGCATGGATTATTG-------AAAATA--------ATTAAGACATGGATTTGG------ATATTT-CCCTTCAACT-CCC-----------------CAATT-------TGATAGAAGTAGTTGAAGGGAATTCTCTGAAGA----AAAAAT-----G----GATTATGGGAGTGTGTGACTTGAACTC-TTTATTAGTCTATGTAGCTCTATGCCTGCCA------CATTAGCCTTG---------GAATTCACAAG-----TAAATGTGTCTTTGTTCCAACCGCC-----GGGTAAGCC-----------CT------A-----T------ACAGAGGATAGGCTGGTTC------ACTTCGCTTGAAGAAAA-TAATTTCTATG----ATCAAGTCCAAATCATGTTGTACATGACCCGGCTCCGTAAAATCCAGTATAATAAC------TGA-------AATAAATATAGTTTATCTAGTTCAGTTAC----TTA---------AG------AT--------------------------------TT--AATAGTATGAAAATGCATTCATTTCCTATGC-----ATTAATATG------------------------ATCC--------ATAA----TACTATCGGAGTGAAACAGGCGGTCTAAAGAATAAAGAG------GTTAGACTATATTAGTAACAAGTAAACCAT---------------------TTATGGCGTCCCAACTA-----TTTTGGGAC------TAAATACCAATCGTAAGGTCTGAGACAACCCAGAAAACACTTGATCATATCATGATCAACTT------TAT--GAGTGTAAGCCTACTTGGGTATTGAGTAGT------TATTTGTAAGAACCAACAACTCCAGA--------------------AAAAGAAAGC------AATAACC----------TTTTA---------------AAATGTTGCTTATA-----------------TTGAACCATTTAT----------------------------TTTATATATGTGCGAAC---------CATTA-------------ATC----------------TAT--------AGAC------AGATATAT------GGAACAT------ATA-----------------------GATTTTATCTGGATTCATT--------TACATTTAATTGGTTTTGATTCCTA-CTTGAGCCGGATGATGAAAAATCATCATGTCCGGTTCCTTCGGGGGATGAATCAA-C---AATAATTCACCT---------------------------------------------------------------------ACCATTTTCT-------ATTTCTATA------------------TTC---------------------------TAT------A-TAAGTGAAGGTGCTCGTGACTCGACATCAGTTGG----TAATGGAAATAG-----CCCATGGTGGAGCTCGAGTAGAACG-----TAT------TAATTCA---------TTTTTCGGAGCAAGAATCTAGGGTTAATGCAAATC-----AATAAATTGGAACAACTTCGTGAATA-TCTT--TTAGAT-------ATAAAAATCGAAAGGATCTG----ATTCG----------------ATCAAATTCTCCAGTA-AAAAGGAAAATTAGTT--GGAATT----------AATC-AAACATTT------TCGATC------TAAAGTG----------TAT-CGCACGGG-----AATCAATCGTTCGTAAGATTCTTGGAT-----------AGAAGG-------A----AATCCAAAAT--AAGGGGTATGTTGCTACCA-TTTTTACAGGAT----TCAGAAGCACCGAAGTAATGTC-TAAACC------TAATG------A---------------TTGA-TAAAGGATCCC-----AAAACAAGGAAACACCGTCTCAACAACTGCTTGCCCAGATTTAAGAAT------C-----CAAATC-------TAGTTTT--------T-ATTTT------T-------AAACGAGAGACAAACGAAATGTCGGTTGTAAAGACCACT-------CAATAAATGAA-----------ATTGCCTAACC-------TATTGTTC--------------------CT-----TGGGCTAT---TTAAGAGTTATTTAATTTGAGTTATGAGTCC---GAATTAGCGC------TTTT----------------TTTC----------ATTTTCAAGAACGAAGAAG-AAAAAAAGA-----TA---AAAA-AAGATTGAAATCATAGTCTAA--TGGATTTGATGATTTT----------------ATAGATCCTTTTG--------------TCATTTATTTTG---------------------------------------TATTAGT-ATTAGAATTTG----------------CATTTTATACTT---------------------------------------------A-------TACATA-G---------ATAA--AAAACTTTGGATCCAATTCT----TT-TTTCTCGAGCCGTACGAGGAGAAAA--CTTCCTATACGTTTCTA--GGGG-G-GGGGTATTATT--------------------------------------------------------
Hedyotis_sp_bZ013_Vietnam                        -------------------------------------------------------------------------------------GGGTC-A-TGGTCGA---GGGCC------------------------CGAA----GGCT----CC-GGGGTC-TT-CCG-TGA----GCACTGC----CGC--ACGGTTTC-GGCCACG-GCTTCGATCG-AGTTGAG----GT----TTTCA----ACCACCACTTGT----CGTGACGT-CCCG-AACG-GAGGACTC-GGATTTAGGCCGGCCGCGC-------CTC-GGGGG------CAC-GGGAGGCCAACATCCGTCACCC--GCCTCG--TGGCGCA-----GG-AACGCGGCGAT--------GGGGGTGGCGAC--GATGCGTGACGCCCAGGCAAACGTGCCCTCWGCCTGATGGCATCGGGCGCAACTTGCGTTCAAAAACTCGATGGTTCACGGGATTCTGCAATTCACACCAAGTATCGCATTTCGCTACGTTCTTCATCGATGCGAGAGCCTAGATATCCGTTGCCGAGAGTCG--TATTGGT---TACG--AT---TCAGACGCCCCGCGCCCCGCCT-GCGGAATCCGC-C---GGG--GGACACGGACGATCCG---TTTTA-GTAATCCTTGGCGCAT---TCCGCGCCGGG-AGTTTTG---TTA-GGTGCGGGC--GC-----CGGCG-AACCG---------GAGCGC------G---CCGACGGCCCGCT-GT-------------TTTTCG-ATACGTGTTCGCGGTGGTTTGCAGG-ATTCGACAATGATCCTTCCGCAGGTTCACCTACGGAAACCTTGTTACGACTTCTCCTTCCTCTAAATGATAAGGTTCAGTGGACTTCTTGCGACGTCGCGGGCGGCGAACCGCTCACGTCGCCGCAATCCGAACAC--------------------------------------------TTCCTCACGAACATCGGACCG-CACGGC-ACTAGGACGG-AAC-GGAAC--CGAGCGTCGTTTGAAAT-TAGCA--TTCAGCCTT--CTGTGGACAA-ATAGGAG-TCT-A--CGACCCCG-TG-CCCTT-CGCGTTTTCCGTAT-CCCGGAAAACAAACGAACACTCATT--G----------GCC---TCGGT--AACAA-CACTAA-----------GA----GCGTTAGC-------C-GGGGATA---------AGG-AGCGTCGTCGTGAGTTTCACCCTCGACC-GCACCGAACGAAC-GGG--T-AGCCTCAGGCGAACGGGGGAAG-A-TTGCCAACCGAATTCCATC-ACGTAGGTACGCAACACAGGAAACCGA-AAG--AGCGGCCA--A-TAT-AA---AT----------TGTGCCGATAAATGAAGAGGAACGCA-CGGTAGGACGTCGCCGCACGAGGCCGGG------------------AT-----------------------------------------TTTCTAATGATACG-TAAACAGGG-CATTTCTGGCCCTTT---------------------------------------ATAGAA------------TAGAAAATACA-----TATT-----CGAAC-------AAAAAATCATTT-------GGAGG------AGGAATAAGAGTATTTCATTGCTATTAAGCATGGATTATTG-------AAAATA--------ATTAAGACATGGATTTGG------ATATTT-CCCTTCAACT-CCC-----------------CAATT-------TGATAGAAGTAGTTGAAGGGAATTCTCTGAAGA----AAAAAT-----G----GATTATGGGAGTGTGTGACTTGAACTC-TTTATTAGTCTATGTAGCTCTATGCCTGCCA------CATTAGCCTTG---------GAATTCACAAG-----TAAATGTGTCTTTGTTCCAACCGCC-----GGGTAAGCC-----------CT------A-----T------ACAGAGGATAGGCTGGTTC------ACTTCGCTTGAAGAAAA-TAATTTCTATG----ATCAAGTCCAAATCATGTTGTACATGACCCGGCTCCGTAAAATCCAGTATAATAAC------TGA-------AATAAATATAGTTTATCTAGTTCAGTTAC----TTA---------AG------AT--------------------------------TT--AATAGTATGAAAATGCATTCATTTCCTATGC-----ATTAATATG------------------------ATCC--------ATAA----TACTATCGGAGTGAAACAGGCGGTCTAAAGAATAAAGAG------GTTAGACTATATTAGTAACAAGTAAACCAT---------------------TTATGGCGTCCCAACTA-----TTTTGGGAC------TAAATACCAATCGTAAGGTCTGAGACAACCCAGAAAACACTTGATCATATCATGATCAACTT------TAT--GAGTGTAAGCCTACTTGGGTATTGAGTAGT------TATTTGTAAGAACCAACAACTCCAGA--------------------AAAAGAAAGC------AATAACC----------TTTTA---------------AAATGTTGCTTATA-----------------TTGAACCATTTAT----------------------------TTTATATATGTGCGAAC---------CATTA-------------ATC----------------TAT--------AGAC------AGATATAT------GGAACAT------ATA-----------------------GATTTTATCTGGATTCATT--------TACATTTAATTGGTTTTGATTCCTA-CTTGAGCCGGATGATGAAAAATCATCATGTCCGGTTCCTTCGGGGGATGAATCAA-C---AATAATTCACCT---------------------------------------------------------------------ACCATTTTCT-------ATTTCTATA------------------TTC---------------------------TAT------A-TAAGTGAAGGTGCTCGTGACTCGACATCAGTTGG----TAATGGAAATAG-----CCCATGGTGGAGCTCGAGTAGAACG-----TAT------TAATTCA---------TTTTTCGGAGCAAGAATCTAGGGTTAATGCAAATC-----AATAAATTGGAACAACTTCGTGAATA-TCTT--TTAGAT-------ATAAAAATCGAAAGGATCTG----ATTCG----------------ATCAAATTCTCCAGTA-AAAAGGAAAATTAGTT--GGAATT----------AATC-AAACATTT------TCGATC------TAAAGTG----------TAT-CGCACGGG-----AATCAATCGTTCGTAAGATTCTTGGAT-----------AGAAGG-------A----AATCCAAAAT--AAGGGGTATGTTGCTACCA-TTTTTACAGGAT----TCAGAAGCACCGAAGTAATGTC-TAAACC------TAATG------A---------------TTGA-TAAAGGATCCC-----AAAACAAGGAAACACCGTCTCAACAACTGCTTGCCCAGATTTAAGAAT------C-----CAAATC-------TAGTTTT--------T-ATTTT------T-------AAACGAGAGACAAACGAAATGTCGGTTGTAAAGACCACT-------CAATAAATGAA-----------ATTGCCTAACC-------TATTGTTC--------------------CT-----TGGGCTAT---TTAAGAGTTATTTAATTTGAGTTATGAGTCC---GAATTAGCGC------TTTT----------------TTTC----------ATTTTCAAGAACGAAGAAG-AAAAAAAGA-----TA---AAAA-AAGATTGAAATCATAGTCTAA--TGGATTTGATGATTTT----------------ATAGATCCTTTTG--------------TCATTTATTTTG---------------------------------------TATTAGT-ATTAGAATTTG----------------CATTTTATACTT---------------------------------------------A-------TACATA-G---------ATAA--AAAACTTTGGATCCAATTCT----TT-TTTCTCGAGCCGTACGAGGAGAAAA--CTTCCTATACGTTTCTA--GGGG-G-GGGGTATTATT--------------------------------------------------------
Oldenlandia_scabra_cB025_IndiaSEAsia             -------------------------------------------------------------------------------------GGGTC-A-TGGTCGA---GGGCC------------------------CGAA----GGCT----CC-GGGGTC-TT-CCG-TGT----GCACTGC----AGC--ACGGTTTC-GGCCACG-GCTTCGATCG-AGTTGAG----GT----TTTCA----ACCACCACTTGT----CGTGACGT-CCCG-AACG-GAGGACTC-GGATTTAGGCCGGCCGCGC-------CTC-GGGGG------CAC-GGGAGGCCAACATCCGTCACCC--GCCTCA--TGGCGCA-----GG-AACGCGGCGAT--------GGGGGTGGCGAC--GATGCGTGACGCCCAGGCAAACGTGCCCTCTGCCTGATGGCATCGGGCGCAACTTGCGTTCAAAAACTCGATGGTTCACGGGATTCTGCAATTCACACCAAGTATCGCATTTCGCTACGTTCTTCATCGATGCGAGAGCCTAGATATCCGTTGCCGAGAGTCG--TATTGGT---TACG--AT---TCAGACGCCCCGCGCCCCGCCT-GCGGAATCCGC-C---GGG--GGACACGGACGATCCG---TTTTA-GTAATCCTTGGCGCAT---TCCGCGCCGGG-AGTTTTG---TTA-GGTGCGGGC--GC-----CGGCG-AACCG---------GAGCGC------G---CCGACGGCCCGCT-GT-------------TTTTCG-ATACGTGTTCGCGGTGGTTTGCAGG-ATTCGACAATGATCCTTCCGCAGGTTCACCTACGGAAACCTTGTTACGACTTCTCCTTCCTCTAAATGATAAGGTTCATTGGACTTCTTGCGACGTCGCGGGCGGCGAACCGCTCACGTCGCCGCAATCCGAACACTTGAGACAAGCATATGACTACTGGCAGGATCAACCAGGTAGCA-TTCCTCACGAACATCGGACCG-CACGGC-ACTAGGCCGG-AAC-GGAAC--CGAGCGTCGTTTGAAAT-TAGCA--TTCAGCCTT--CTGTGGACAA-ATAGGAG-TCT-A--CGACCCCG-TG-CCCTT-YGCGTCTTCCGTAT-CCCGGAAAACAAACGAAGACTCATT--G----------GCC---TCGGC--AACAA-CACTAA-----------AA----GCGTTAGC-------C-GGGGATA---------AGG-AGCGTCGTCGTGAGTTTCACCCTCGACC-ACACCGAACGAAC-GGG--T-AGCCTCAGGCGAACGGGGGAAG-A-TTGCCAACCGAATTCCATC-ACGTAGGTACGCAACACAGGAAACCGA-AAG--AGCGGCCA--A-TAT-AA---AT----------TGTGCCGATAAATGAAGAGGAACGCA-CGGTAGGACGTCGCCGCACGAGGCAGGG------------------AT---------------------------------------------------------------------------------------------------------------------------------------------------------------------------------------------------------------------------------------------------------------------------------------------------------------------------------------------------------------------------------------------------------------------------------------------------------------------------------------------------------------------------------------------------------------------------------------------------------------------------------------------------------------------------------------------------------------------------------------------------------------------------------------------------------------------------------------------------------------------------------------------------------------------------------------------------------------------------------------------------------------------------------------------------------------------------------------------------------------------------------------------------------------------------------------------------------------------------------------------------------------------------------------------------------------------------------------------------------------------------------------------------------------------------------------------------------------------------------------------------------------------------------------------------------------------------------------------------------------------------------------------------------------------------------------------------------------------------------------------------------------------------------------------------------------------------------------------------------------------------------------------------------------------------------------------------------------------------------------------------------------------------------------------------------------------------------------------------------------------------------------------------------------------------------------------------------------------------------------------------------------------------------------------------------------------------------------------------------------------------------------------------------------------------------------------------------------------------------------------------------------------------------------------------------------------------------------------------------------------------------------------------------------------------------------------------------------------------------------------------------------------------------------------------------------------------------------------------------------------------------------------------------------------------------------------------------------------------------------------------------------------------------------------------------------------------------------------------------------------------------------------
Hedyotis_sp_bZ020_Vietnam                        -------------------------------------------------------------------------------------GGGTC-A-TGGTCGA---GGGCC------------------------CGAA----GGCT----CC-GGGGTC-TT-CCG-TGA----GCACTGC----CGC--ACGGTTTC-GGCCACG-GCTTCGATCG-AGTTGAG----GT----TTTCA----ACCACCACTTGC----CGTGACGT-CCCG-AACG-GAGGACTC-GAATTTAGGCCGGCCGCGC-------CTC-GGGGG------CAC-GGGAGGCCAACATCCGTCACCC--GCCTCG--TGGCGCA-----GG-AGCGCGGCGAT--------TGGGGTGGCGAC--GATGCGTGACGCCCAGGCAGACGTGCCCTCAGCCTGATGGCTTCGGGCGCAACTTGCGTTCAAAAACTCGATGGTTCACGGGATTCTGCAATTCACACCAAGTATCGCATTTCGCTACGTTCTTCATCGATGCGAGAGCCTAGATATCCGTTGCCGAGAGTCG--TATTGGT---TACG--AT---TCAGACGCCCCGAGCCCCGCCT-GCGGAATCCGC-C---GGG--GGACACGGACGATCCG---TTTTA-GTAATCCTTGGCGCAT---TCCGCGCCGGG-AGTTTTG---TTA-GGTGCGGGC--GC-----CGGCA-AACCG---------GAGCGC------C---CCGACGGCCCGCT-GT-------------TTTTCG-AAACGTGTTCGCGGTGGTTTGCAGG-ATTCGACAATGATCCTTCCGCAGGTTCACCTACGGAAACCTTGTTACGACTTCTCCTTCCTCTAAATGATAAGGTTCAGTGGACTTCTTGCGACGTCGCGGGCGGCGAACCGCTCACGTCGCCGCAATCCGAACAC--------------------------------------------TTCCTCACGAACATCGGACCG-CACGGC-ACTAGGCCGG-AAC-GGAAC--CGAGCGTCGTTAGAAAT-TAGCA--TTCAGCCTT--CTGTGGACAA-ATAGGAG-TCT-A--CGACCCCG-TG-CCCTT-CGCGTTTTCCGTAT-CCCGAAAAACAAACGAACACTCATT--G----------GCC---TCGGC--AACAA-CACTAA-----------GA----GCGTTAGC-------C-GGGGATA---------AAG-AGCGTCGTCGTGAGTTTCACCCTCGACC-GCACCGAACGAAC-GGG--T-AGCCTCAGGCGAACGGGGGAAG-A-TTGCCAACCGAATTCCATC-ACGTAGGTACGCAACACAGGAAACCGA-AAG--AGCGGCCA--A-TAT-AA---AT----------TGTGCCGATAAATGAAGAGGAACGCA-CGGTAGGACGTCGCCGCACGAGGCAGGG------------------AT-----------------------------------------TTTCTAATGATACG-TAAACAGGG-CATTTCTGGCCCTTT---------------------------------------ATAGAA------------TAGAAAATACA-----TATT-----CGAAC-------AAAAAATCATTT-------GGAGG------AGGAATAAGAGTATTTCATTGCTATTAAGCATGGATTATTG-------AAAATA--------ATTAAGACATGGATTTGG------ATATTT-CCCTTCAACT-CCC-----------------CAATT-------TGATAGAAGTAGTTGAAGGGAATTCTCTGAAGA----AAAAAT-----G----GATTATGGGAGTGTGTGACTTGAACTC-TTTATTAGTCTATGTAGCTCTATGCCTGCCA------CATTAGCCTTG---------GAATTCACAAG-----TAAATGTGTCTTTGTTCCAACCGCC-----GGGTAAGCC-----------CT------A-----T------ACAGAGGATAGGCTGGTTC------ACTTCGCTTGAAGAAAA-TAATTTCTATG----ATCAAGTCCAAATCATGTTGTACATGACCCGGCTCCGTAAAATCCAGTATAATAAC------TGA-------AATAAATATAGTTTATCTAGTTCAGTTAC----TTA---------AG------AT--------------------------------TT--CATAGTATGAAAATGCATTCATTTCCTATGC-----ATTAATAGG------------------------ATCC--------ATAA----TACTATCGGAGTGAAACAGGCGGTCTAAAGAATAAAGAG------GTTAGACTATATTAGTAACAAGTAAACCAT---------------------TTATGGCGTCCCAACTA-----TTTTGGGAC------TAAATACCAATCGTAAGGTCTGAGACAACCCAGAAAGCACTTGATCATATCATGATCAACTT------TAT--GAGTGTAAGCCTACTTGGGTATTGAGTAGT------TATTTGTAAGAACCAACAACTCCAGA--------------------AAAAGAAAGC------AATAACC----------TTTTA---------------AAATGTTGCTTATA-----------------TTGAACCATTTAT----------------------------TTTATATATGTGCGAAC---------CATTA-------------ATC----------------TAT--------AGAC------AGATATAT------GGAACAT------ATA-----------------------GATTTTATCTGGATTCATT--------TACATTTAATTGGTTTTGATTCCTA-CTTGAGCCGGATGATGAAAAATCATCATGTCCGGTTCCTTCGGGGGATGAATCAACC---AATAATTCACCT---------------------------------------------------------------------ACCATTTTCT-------ATTTCTATA------------------TTC---------------------------TAT------A-TAAGTGAAGGTGCTCGTGACTCGACATCAGTTGG----TAATGGAAATAG-----CCCATGGTGGAGCTCGAGTAGAACG-----TAT------TAATTCA---------TTTTTCGGAGCAAGAATCTAGGGTTAATGCAAATC-----AATAAATTGGAACAACTTCGTGAATA-TCTT--TTAGAT-------ATAAAAATAGAAAGGATCTG----ATTCG----------------ATCAAATTCTCCAGTA-AAAAGGAAAATTAGTT--GGAATT----------AATC-AAACATTT------TCGATC------TAAAGTG----------TAT-CGCACGGG-----AATCAATCGTTCGTAAGATTCTTGGAT-----------AGAAGG-------A----AATCCAAAAT--AAGGGGTATGTTGCTACCA-TTTTTACAGGAT----TCAGAAGCACCGAAGTAATGTC-TAAACC------TAATG------A---------------TTGA-TAAAGGATCCC-----AAAACAAGGAAACACCGTCTCAACAACCGCTTGCCCAGATTTAAGAAT------C-----CAAATC-------TAGTTTT--------T-ATTTT------T-------AAACGAGAGACAAACGAAATGTCGGTTGTAAAGACCACT-------CAATAAATGAA-----------ATTGCCTAACC-------TATTGTTC--------------------CT-----TGGGCTAT---TTAAGAGTTATTTAACTTGAGTTATGAGTCC---GAATTAGCGC------TTTT----------------TTTC----------ATTTTCAAGAACGAAGAAG-AAAAAAA-------------------GATTGAAATCATAGTCTAA--TGGATTTGATGATTTT----------------ATAGATCCTTTTG--------------TCATTTATTTTG---------------------------------------TATTAGT-ATTAGAATTTT----------------CATTTTATACTT---------------------------------------------A-------TACATA-G---------ATAAA-AAAACTTTGGATCCAATTCT----TT-TTTCTCGAGCCGTACGAGGAGAAAA--CTTCCTATACGTTTCTA--GGGG-G-GGGGTATTATT--------------------------------------------------------
Hedyotis_dianxiensis_IBSC1275_1                  ----------------------------------------------------------------------------------------------GGTCGA---GGGCC------------------------CGAA----GGCT----CC-GGGGTC-TT-CCG-TGA----GCACTGC----CGC--ACGGTTTC-GGCCACG-GCTTCGATCG-AGTTGAG----GT----TTTCA----ACCACCACTTGT----CGTGACGT-CCCG-AACG-GAGGACTC-GGATTTAGGCCGGCCGCGC-------CTC-GGGGG------CAC-GGGAGGCCAACATCCGTCACCC--GCCTCG--TGGCGCA-----GG-AGCGCGGCGAT--------GGGGGTGGCGAC--GATGCGTGACGCCCAAGCAGACGTGCCCTCAGCCTGATGGCTTCGGGCGCAACTTGCGTTCAAAAACTCGATGGTTCACGGGATTCTGCAATTCACACCAAGTATCGCATTTCGCTACGTTCTTCATCGATGCGAGAGCCTAGATATCCGTTGCCGAGAGTCG--TATTGGT---TACG--AT---TCAGACGCCCCGCGCCCCGCCT-GCGGAATCCGC-C---GGG--GGACACGGACGATCCG---TTTTA-GTAATCCTTGGCGCAT---TCCGCGCCGGG-AGTTTTG---TTA-GGTGCGG-----------------------------------GC------G---CCGACGGCCCGCT-GT-------------TTTTCG-AAACGTGTTCGCGGTGGTTTGCAGG-ATTCGA----------------------------------------------------------------------------------------------------------------------------------------------------------------------------------------------------------------------------------------------------------------------------------------------------------------------------------------------------------------------------------------------------------------------------------------------------------------------------------------------------------------------------------------------------------------------------------------------------------------------------------------------------------------------------------------------------------------------------------------------------------------------------------------------------------------------------------------------------------------------------------------------------------------------------------------------------------------------------------------------------------------------------------------------------------------------------------------------------------------------------------------------------------------------------------------------------------------------------------------------------------------------------------------------------------------------------------------------------------------------------------------------------------------------------------------------------------------------------------------------------------------------------------------------------------------------------------------------------------------------------------------------------------------------------------------------------------------------------------------------------------------------------------------------------------------------------------------------------------------------------------------------------------------------------------------------------------------------------------------------------------------------------------------------------------------------------------------------------------------------------------------------------------------------------------------------------------------------------------------------------------------------------------------------------------------------------------------------------------------------------------------------------------------------------------------------------------------------------------------------------------------------------------------------------------------------------------------------------------------------------------------------------------------------------------------------------------------------------------------------------------------------------------------------------------------------------------------------------------------------------------------------------------------------------------------------------------------------------------------------------------------------------------------------------------------------------------------------------------------------------------------------------------------------------------------------------------------------------------------------------------------------------------------------------------------------------------------------------------------------------------------------------------------------------------------------------------------------------------------------------------------------------------------------------------------------------------------------------------------------------------------------------------------------------------------------------------------------------------------------------------------------------------------------------------------------------------------------
Hedyotis_hedyotidea_IBSC1249                     ----------------------------------------------------------------------------------------------GGTCGA---GGGCC------------------------CGAA----GGCT----CC-TGGGTC-TT-CCG-TGA----GCACCGC----CGC--ACGGTTTC-GGCCACG-GCTTCGATCG-AGTTGAG----GT----TTTCA----ACCACCACTTGT----CGTGACGT-CCCG-AACG-GAGGACTC-GGATTTAGGCCGGCCGCGC-------CTC-GGGGG------CAC-GGGAGGCCAACATCCGTCACCC--GCCTCG--TGGCGCA-----GG-AGCGCGGCGAT--------GGGGGTGGCGAC--GATGCGTGACGCCCAGGCAGACGTGCCCTCAGCCTGATGGCTTCGGGCGCAACTTGCGTTCAAAAACTCGATGGTTCACGGGATTCTGCAATTCACACCAAGTATCGCATTTCGCTACGTTCTTCATCGATGCGAGAGCCTAGATATCCGTTGCCGAGAGTCG--TATTGGT---TACG--AT---TCAGACGCCCCGCGCCCCGCCT-GCGGAATCCGC-C---GGG--GGACACGGACGATCCG---TTTTA-GTAATCCTTGGCGCAT---TCCGCGCCGGG-AGTTTTG---TTA-GGTGCGGGC--GC-----CGGCG-AACCG---------GAGCGC------G---CCGACGGCCCGCT-GT-------------TTTTCG-AAACGTGTTCGCGGTGGTTTGCAGG-ATTCGA----------------------------------------------------------------------------------------------------------------------------------------------------------------------------------------------------------------------------------------------------------------------------------------------------------------------------------------------------------------------------------------------------------------------------------------------------------------------------------------------------------------------------------------------------------------------------------------------------------------------------------------------------------------------------------------------------------------------------------------------------------------------------------------------------------------------------------------------------------------------------------------------------------------------------------------------------------------------------------------------------------------------------------------------------------------------------------------------------------------------------------------------------------------------------------------------------------------------------------------------------------------------------------------------------------------------------------------------------------------------------------------------------------------------------------------------------------------------------------------------------------------------------------------------------------------------------------------------------------------------------------------------------------------------------------------------------------------------------------------------------------------------------------------------------------------------------------------------------------------------------------------------------------------------------------------------------------------------------------------------------------------------------------------------------------------------------------------------------------------------------------------------------------------------------------------------------------------------------------------------------------------------------------------------------------------------------------------------------------------------------------------------------------------------------------------------------------------------------------------------------------------------------------------------------------------------------------------------------------------------------------------------------------------------------------------------------------------------------------------------------------------------------------------------------------------------------------------------------------------------------------------------------------------------------------------------------------------------------------------------------------------------------------------------------------------------------------------------------------------------------------------------------------------------------------------------------------------------------------------------------------------------------------------------------------------------------------------------------------------------------------------------------------------------------------------------------------------------------------------------------------------------------------------------------------------------------------------------------------------------------------------------------------------------------------------------------------------------------------------------------------------------------------------------------------------------------------------------
Hedyotis_scandens_cA052_Asia                     -------------------------------------------------------------------------------------GGGTC-A-TGGTCGA---GGGCC------------------------CGAA----GGCT----CC-GGGGTC-TT-GCG-TGA----GCTCTGC----CGC--ACGGTTTT-GGTCACG-GCTTCGATCG-AGTTGAG----GT----TTTCA----ACCACCACTTGT----CGTGACGT-CCCG-AACG-GAGGACTC-AGATTTAGGCCGGCCGCGC-------CTC-GGGGG------CAC-GGGAGGCCAACATCCGTCACCC--GCCTCG--TGGCGCC-----RG-AGCGCGACGAG--------TGGGGTGGCGAC--GATGCGTGACGCCCAGGCAGACGTGCCCTCAGCCTGATGGCTTCGGGCGCAACTTGCGTTCAAAAACTCGATGGTTCACGGGATTCTGCAATTCACACCAAGTATCGCATTTCGCTACGTTCTTCATCGATGCGAGAGCCTAGATATCCGTTGCCGAGAGTCG--TATTGGT---TACG--AT---TCAGACGCCCCGCGCCCCGCCT-GCAGAATCTGC-A---GGG--GGACGCGAGCAATCCG---TTTAA-GTAGTCCTTGGCGCAT---TCCGCGCCTGA-AGTTTAG---TTA-GGTGCGGGC--GC-----CGGCG-AACCG---------GAGCGC------G---TCGACGGCCCGCT-AT-------------TTTTCA-AAACGTGTTCGCGGTGGTTTGCAGG-ATTCGACAATGATCCTTCCGCAGGTTCACCTACGGAAACCTTGTTACGACTTCTCCTTCCTCTAAATGATAAGGTTCAGTGGACTTCTTGCGACGTCGCGGGCGGCGAACCGCTCACGTCGCCGCAATCCGAACAC--------------------------------------------TTCCTCACGAACATCGGACCG-CACGGC-ACTAGGCCGG-AAC--GAAC--CAAGCGTCGTTTGAAAT-TAGCG--TTAAGCCTT--CTGTGGACAA-ATAGGAG-TCT-A--CGACCCCG-TG-CCCTT-CGCGTTTTCCGTAT-CCCGGAAAACAAACGAACACTTGTT--G----------GCC---CCGGC--AATGA-CACTAA-----------GA----GCGTTAGC-------C-GGGGATA---------ACG-AGCGTCGTCATGAGTTTCACCCTCGACC-GCACCGAATGAAC-GGG--C-AGCCTCAGGCGAACGGGAAAAG-A-TTGCCAACCGAATTCCATC-ACGTAGGTACGCAACACAGGAAACCAA-AAG--AGCGGCCA--A-TAT-AA---AC----------TGTGCCGATAAATGAAGAGGAACGCA-CGGTAGGACGTCACCGCACAAGGCAGGG------------------AT-----------------------------------------TTTCTAATGATACG-TAAACAGGG-CATTTCTGGCCCTTT---------------------------------------ATAGAA------------TAGAAAATACA-----TATT-----CGAAC-------AAAAAATCATTT-------GGAGG------AGGAATAAGAGTATTTCATTGCTATTAAGCATGGATTATTG-------AAAATA--------ATTAAGACATGGATTTGG------ATATTT-CCCTTCAACT-CCC-----------------CAATT-------TGATAGAAGTAGTTGAAGGGAATTCTCTGAAGA----AAAAAT-----G----GATTATGGGAGTGTGTGACTTGAACTC-TTTATTAGTCTATGTAGCTCTATGCCTGCCA------CATTAGCCTTG---------GAATTCACAAG-----TAAATGTGTCTTTGTTCCAACCGCC-----GGGTAAGCC-----------CT------A-----T------ACAGAGGATAGGCTGGTTC------ACTTCGCTTGAAGAAAA-GAATTTCTATG----ATCAAGTCCAAATCATGTTGTACATGACCCGGCTCCGTAAAATCCAGTATAATAAC------TGA-------AATAAATATAGTTTATCTAGTTCAGTTAC----TTA---------AG------AT--------------------------------TT--AATAGTATGAAAATGCATTCATTTCCTATGC-----ATTAATATG--------------------ATCGATCC--------ATAA----TACTATCGGAGTGAAACAGGCGGTCTAAAGAATAAAGAG------GTTAGACTATATTAGTAACAAGTAAACCAT---------------------TTATGGCGTCCCAACTA-----TTTTGGGAT------TAAATACCAATCGTAAGGTCTGAGACAACCCAGAAAGCACTTGATCGTATCATGATCAACTT------TAT--GAGTGTAAGCCTACTTGGGTATTGAGTAGT------TATTTGTAAGAACCAACAACTCCAGA--------------------AAAAGAAAGC------AATAACC----------TTTTC---------------AAATGTTGCTTATA-----------------TTGAACCA---------------------------------TTTATATATGTGCGAAC---------CATTA-------------ATC----------------TAT--------AGAC------AGATATAT------GGAACAT------ATA-----------------------GATTTTATCTGGATTCATT--------TACATTTAATTGGTTTTGATTCCTA-CTTGAGCCGGATGATGAAAAATCATCATGTCCGGTTCCTTCGGGGGATGAATCAA-C---AATAATTCACCT---------------------------------------------------------------------ACCATTTTCT-------ATTTCTATA------------------TTA--------------------------------------TAAGTGAAGGTGCTCGTGACTCGACATCAGTTGG----TAATGGAAATAG-----CCCATGGTGGAGCTCGAGTAGAACG-----TAT------TAATTCA---------TTTTTCGGAGCAAGAATCTAGGGTTAATGCAAATC-----AATAAATTGGAACAACTTCGTGAATA-TCTT--TTAGAT-------ATAAAAATCGAAAGGATCTG----ATTCG----------------ATCAAATTCTCCAGTA-AAAAGGAAAATTAGTT--GAAATT----------AATC-AAACATTT------TCGATC------TAAAGTG----------TAT-CGCACGGG-----AATCAATCGTTCGTAAGATTCTTGGAT-----------AGAAGG-------A----AATCCAAAAT--AAGGGGTATGTTGCTACCA-TTTTTACAGGAT----TCAGAAGCACCGAAGTAATGTC-TAAACC------TAATG------A---------------TTGA-TAAAGGATCCC-----AAAACAAGGAAACACCGTCTCAACAACTGCTTGCCCAGATTTAAGAAT------C-----CAAATC-------TAGTTTT--------T-ATTTT------T-------AAACGAGAGACAAACGAAATGTCGGTTGTAAAGACCACT-------CAATAAATGAA-----------ATTGCCTAACC-------TATTGTTC--------------------CT-----TGGGCTAT---TTAAGAGTTATTTAATTTGAGTTATGAGTCC---GAATTAGCGC------TTTT----------------TTTC----------ATTTTCAAGAACGAAGAAG-AAAAAAAGA-----TA---AAAA-AAGATTGAAATCATAGTCTAA--TTGATTTGATGATTTT----------------ATAGATCCTTTTG--------------TCATTTATTTTG---------------------------------------TATTAGT-ATTAGAATTTT----------------CATTTTATACTT---------------------------------------------A-------TACATA-G---------ATAAA-AAAACTTTGGATCCAATTCT----TT-TTTCTCGAGCCGTACGAGGAGAAAA--CTTCCTATACGTTTCTA----GG-G-GGGGTATTATT--------------------------------------------------------
Hedyotis_sp_bZ011_Vietnam                        -------------------------------------------------------------------------------------GGGTC-A-TGGTCGA---GGGCC------------------------CGGA----GGCT----CC-GGGGTC-TT-GCG-TGA----GCTCTGC----CGA--ACGGATTC-GGTCACG-GCTTCGATCG-AGTTGAG----GT----TTTCA----ACCACCACTTGT----CGTGACGT-CCCG-AGCG-GAGGACTC-GGATTTAGGCCGGCCGCGC-------CGC-GGGGG------CAC-GGGAGGCCAACATCCGTCACCC--GCCTCG--TGGCGCC-----GG-AGCGCGGTGAG--------GGGGGTGGCGAC--GATGCGTGACGCCCAGGCAGACGTGCCCTCAGCCTAATGGCTTCGGGCGCAACTTGCGTTCAAAAACTCGATGGTTCACGGGATTCTGCAATTCACACCAAGTATCGCATTTCGCTACGTTCTTCATCGATGCGAGAGCCTAGATATCCGTTGCCGAGAGTCG--TATTGGT---TACG--AT---TCAGACGCCCCGCGCCCCGCCT-GCGGAATCCGC-A---GTG--GGACGCGGACGATCCG---TTTTA-GTAGTCCTTGGCGCGT---TCCGCGCCGGA-AGTTTAG---TTG-GGTGCGGGC--GC-----CGGCG-AACCG---------GAGCGC------G---CCGACGGCCCGCT-GT-------------TTTTAG-AAACGTGTTCGCGGTGGTTTGCAGG-ATTCGACAATGATCCTTCCGCAGGTTCACCTACGGAAACCTTGTTACGACTTCTCCTTCCTCTAAATGATAAGGTTCAGTGGACTTCTTGCGACGTCGCGGGCGGCGAACCGCTCACGTCGCCGCAATCCGAACAC--------------------------------------------TTCCTCACGAACATCGGACCG-CACGGC-ACTAGGCCGG-AAC-GGAAC--CGAGCGTCGTTTGAAAT-TAGCG--TTAAGCCTT--GTACGGACAA-ATAGGAG-TCT-A--CGACCCCG-TG-CCCTT-CGCGTTTTCCGCAT-CCCGAAAAACAAACGAACACTCATT--G----------GCC---TCGGC--AATAA-CACTAA-----------GA----GCGTTAGC-------C-GGGGATA---------ACG-AGCGTCGTCGTGAGTTTCACCCTCGACC-GCACCGAACGAAC-GGG--C-AGCCTCAAGCGAACGGGGGATG-A-TTGCCAACCGAATTCCATC-GTGTAGGTACGCAGCACAGGAAACCGA-AAG--AACGGCCA--A-TAC-AA---AT----------TGTGCCGATAAATGAAGAGGAACGCA-CGGTAGGACGTCGCCGCACAAGGCAGGG------------------AT-----------------------------------------TTTCTAATGATACG-TAAACAGGG-CATTTCTGGCCCTTT---------------------------------------ATAGAA------------TAGAAAATACA-----TATT-----CGAAC-------AAAAAATCATTT-------GGAGG------AGGAATAAGAGTATTTCATTGCTATTAAGCATGGATTATTG-------AAAATA--------ATTAAGACATGGATTTGG------ATATTT-CCCTTCAACT-CCC-----------------CAATT-------TGATAGAAGTAGTTGAAGGGAATTCTCTGAAGA----AAAAAT-----G----GATTATGGGAGTGTGTGACTTGAACTC-TTTATTAGTCTATGTAGCTCTATGCCTGCCA------CATTAGCCTTG---------GAATTCACAAG-----TAAATGTGTCTTTGTTCCAACCGCC-----GGGTAAGCC-----------CT------A-----T------ACAGAGGATAGGCTGGTTC------ACTTCGCTTGAAGAAAA-TAATTTCTATG----ATCAAGTCCAAATCATGTTGTACATGACCCGGCTCCGTAAAATCCAGTATAATAAC------TGA-------AATAAATATAGTTTATCTAGTTCAGTTAC----TTA---------AG------AT--------------------------------TT--AATAGTATGAAAATGCATTCATTTCCTATGC-----ATTAATATG--------------------ATCGATCC--------ATAA----TACTATCGGAGTGAAACAGGCGGTCTAAAGAATAAAGAG------GTTAGACTATATTAGTAACAAGTAAACCAT---------------------TTATGGCGTCCCAACTA-----TTTTGGGAC------TAAATACCAATCGTAAGGTCTGAGACAACCCAGAAAGCACTTGATCGTATCATGATCAACTT------TAT--GAGTGTAAGCCTACTTGGGTATTGAGTAGT------TATTTGTAAGAACCAACAACTCCAGA--------------------AAAAGAAAGC------AATAACC----------TTTTA---------------AAATGTTGCTTATA-----------------TTGAACCA---------------------------------TTTATATATGTGCGAAC---------CATTA-------------ATC----------------TAT--------AGAC------AGATATAT------GGAACAT------ATA-----------------------GATTTTATCTGGATTCATT--------TACATTTAATTGGTTTTGATTCCTA-CTTGAGCCGGATGATGAAAAATCATCATGTCCGGTTCCTTCGGGGGATGAATCAA-C---AATAATTCACCT---------------------------------------------------------------------ACCATTTTCT-------ATTTCTATA------------------TTC---------------------------TAT------A-TAAGTGAAGATGCTCGTGACTCGACATCAGTTGG----TAATGGAAATAG-----CCCATGGTGGAGCTCGAGTAGAACG-----TAT------TAATTCA---------TTTTTCGGAGCAAGAATCTAGGGTTAATGCAAATC-----AATAAATTGGAACAACTTCGTGAATA-TCTT--TTAGAT-------ATAAAAATCGAAAGGATCTG----ATTCG----------------ATCAAATTCTCCAGTA-AAAAGGAAAATTAGTT--GGAATT----------AATC-AAACATTT------TCGATC------TAAAGTG----------TAT-CGCACGGG-----AATCAATCGTTCGTAAGATTCTTGGAT-----------AGAAGG-------A----AATCCAAAAT--AAGGGGTATGTTGCTACCA-TTTTTACAGGAT----TCAGAAGCACCGAAGTAATGTC-TAAACC------TAATG------A---------------TTGA-TAAAGGATCCC-----AAAACAAGGAAACACCGTCTCAACAACTGCTTGCCCAGATTTAAGAAT------C-----CAAATC-------TAGTTTT--------T-ATTTT------T-------AAACGAGAGACAAACGAAATGTCGGTTGTAAAGACCACT-------CAATAAATGAA-----------ATTGCCTAACC-------TATTGTTCCTTGGGCTATTTAATTGTTCCT-----TGGGCTAT---TTAAGAGTTATTTAATTTGAGTTATGAGTCC---GAATTAGCGC------TTTT----------------TTTC----------ATTTTCAAGAACGAAGAAG-AAAAAAAGA-----TA---AAAA-AAGATTGAAATCATAGTCTAA--TTGATTTGATGATTTT----------------ATAGATCCTTTTG--------------TCATTTATTTTG---------------------------------------TATTAGT-ATTAGAATTTT----------------CATTTTATACTT---------------------------------------------A-------TACATA-G---------ATAAA-AAAACTTTGGATCCAATTCT----TT-TTTCTCGAGCCGTACGAGGAGAAAA--CTTCCTATACGTTTCTA--GGGG-G-GGGGTATTATT--------------------------------------------------------
Oldenlandia_chrysotricha_bR99_China              ----------------------------------------------------------------------------------------------GGTCGA---GGGCC------------------------CGAA----GGCT----CC-GGGGTC-TT-GCG-TGA----GCTCTGC----CGA--ACGGATTC-GGTCACG-GCTTCGATCG-AGTTGAG----GT----TTTCA----ACCACCACTTGT----CGTGACGT-CCCG-AGCG-GAGGACTC-GGATTTAGGCCAGCCGCGC-------CGC-AGGG-------CAC-GGGAGGCCAACATCCGTCACCC--GCCTCG--ATGCGCC-----GG-AGCGCGGTGAG--------GGGGGTGGCGAC--GATGCGTGACGCCCAGGCAGACGTGCCCTCAGCCTAATGGCTTCGGGCGCAACTTGCGTTCAAAAACTCGATGGTTCACGGGATTCTGCAATTCACACCAAGTATCGCATTTCGCTACGTTCTTCATCGATGCGAGAGCCTAGATATCCGTTGCCGAGAGTCG--TGTTGGT---TACG--AT---TCAGGCGTCCCGCGCCCCGCCT-GCGGAATCCGC-A---GGG--GGACGCGGACGATCCG---TTTTA-GTAGTCCTTGGCGCAA---TCCGCGCCGGA-AGTTATG---TTA-GGTGCGGGC--GC-----CTGCG-AACCG---------GAGCGC------G---CCGACGGCCCGCT-GT-------------TTTTAT-AAACGTGTTCGCGGTGGTTTGCAGG-ATTCGACAATGATCCTTCCGCAGGTTCACCTACGGAAACCTTGTTACGACTTCTCCTTCCTCTAAATGATAAGGTTCAGTGGACTTCTTGCGACGTCGCGGGCGGCGAACCGCTCACGTCGCCGCAATCCGAACACTTGAGACAAGCATATGACTACTGGCAGGATCAACCAGGTAGCA-TTCCTCACGAACATCGGACCG-CACGGT-ACTAGGCCGA-AAC-GGAAC--CGAGCGTCGTTTGAAAT-TAGCA--TTAAGCCTT--ATGTGGACAA-ATAGGAG-TCT-A--CGACCCCG-TG-CCCTT-CGCGTTTTCTGCAT-CCCGAAAAACAAACGAACATTCATT--A----------GCC---TCGGC--CATAA-CACTAT-----------GA----GCGTTAGC-------C-GGGGATA---------AAG-AGCGMCGTCGTGAGTTTCACCCTCGACC-GCACCGAGCAAAC-GGG--C-AGCCTCCGGCGAACGGGAGAAG-A-TTGCCAACCGAATTCCGTC-GTGTAGGTACGCAGCACAGGAAACCGA-AAG--AACGGCCA--A-CAC-AA---AT----------TGTGCCGATAAATGAAGAGGAACGCA-CGGTAGGACGTCGCCGCACAAGGCAGGG------------------AT-----------------------------------------TTTCTAATGATACG-TAAACAGGG-CATTTCTGGCCCTTT---------------------------------------ATAGAA------------TAGAAAATACA-----TATT-----CGAAC-------AAAAAATCATTT-------GGAGG------AGGAATAAGAGTATTTCATTGCTATTAAGCATGGATTATTG-------AAAATA--------ATTAAGACATGGATTTGG------ATATTT-CCCTTCAACT-CCC-CAATTTGA------TACAATT-------TGATAGAAGTAGTTGAAGGGAATTCTCTGAAGA----AAAAAT-----G----GATTATGGGAGTGTGTGACTTGAACTC-TTTATTAGTCTATGTAGCTCTATGCCTGCCA------CATTAGCCTTG---------GAATTCACAAG-----TAAATGTGTCTTTGTTCCAACCGCC-----GGGTAAGCC-----------CT------A-----T------ACAGAGGATAGGCTGGTTC------ACTTCGCTTGAAGAAAA-TAATTTCTATG----ATCAAGTCCAAATCATGTTGTACATGACCCGGCTCCGTAAAATCCAGTATAATAAC------TGA-------AATAAATATAGGTTATCTAGTTCAGTTAC----TTA---------AG------AT--------------------------------TT--AATAGTATGAAAATGCATTCATTTCCTATGC-----ATTAATATG--------------------ATCGATCC--------ATAA----TACTATCGGAGTGAAACAGGCGGTCTAAAGAATAAAGAG------GTTAGACTATATTAGTAACAAGTAAACCAT---------------------TTATGGCGTCCCAACTA-----TTTTGGGAC------TAAATACCAATCGTAAGGTCTGAGACAACCCAGAAAGCACTTGATCGTATCATGATCAACTT------TAT--GAGTGTAAGCCTACTTGGGTATTGAGTAGT------TATTTGTAAGAACCAACAACTCCAGA--------------------AAAAGAAAGC------AATAACC----------TTTTA---------------AAATGTTGCTTATA-----------------TTGAACCA---------------------------------TTTATATATGTGCGAAC---------CATTA-------------ATC----------------TAT--------AGAA------AGATATAT------GGAACAT------ATA-----------------------GATTTTATCTGGATTCATT--------TACATTTAATTGGTTTTGATTCCTA-CTTGAGCCGGATGATGAAAAATCATCATGTCCGGTTCCTTCGGGGGATGAATCAA-C---AATAATTCACCT---------------------------------------------------------------------ACCATTTTCT-------ATTTCTATA------------------TTC---------------------------TAT------A-TAAGTGAAGGTGCTCGTGACTCGACATCAGTTGG----TAATGGAAATAG-----CCCATGATGGAGCTCGAGTAGAACG-----TAT------TAATTCA---------TTTTTCGGAGCAAGAATCTAGGGTTAATGCAAATC-----AATAAATTGGAACAACTTCGTGAATA-TCTT--TTAGAT-------ATAAAAATCGAAAGGATCTG----ATTCG----------------ATCAAATTCTCCAGTA-AAAAGGAAAATTAGTT--GGAATT----------AATC-AAACATTT------TCGATC------TAAAGTG----------TAT-CGCACGGG-----AATCAATCGTTCGTAAGATTCTTGGAT-----------AGAAGG-------A----AATCCAAAAT--AAGGGGTATGTTGCTACCA-TTTTTACAGGAT----TCAGAAGCACCGAAGTAATGTC-TAAACC------TAATG------A---------------TTGA-TAAAGGATCCC-----AAAACAAGGAAACACCGTCTCAACAACTGCTTGCCCAGATTTAAGAAT------C-----CAAATC-------TAGTTTT--------T-ATTTT------T-------AAACGAGAGACAAACGAAATGTCGGTTGTAAAGACCACT-------CAATAAATGAA-----------ATTGCCTAACC-------TATTGTTC--------------------CT-----TGGGCTAT---TTAAGAGTTATTTAATTTGAGTTATGAGTCC---GAATTAGCGC---TTTTTTT----------------TTTC----------ATTTTCAAGAACGAAGAAG-AAAAAAAGA-----TA---AAAA-AAGATTGAAATCATAGTCTAA--TTGATTTGATGATTTT----------------ATAGATCCTTTTG--------------TCATTTATTTTG---------------------------------------TATTAGT-ATTCTAATTTT----------------CATTTTATACTT---------------------------------------------A-------TACATA-G---------ATAAA-AAAACTTTGGATCCAATTCT----TT-TTTCTCGAGCCGTACGAGGAGAAAA--CTTCCTATACGTTTCTA-GGGGG-G-GGGGTATTATT--------------------------------------------------------
Oldenlandia_chrysotricha_bR100_China             --------------------------------------------------------------------------------------GGTC-A-TGGTCGA---GGGCC------------------------CGAA----GGCT----CC-GGGGTC-TT-GCG-TGA----GCTCTGC----CGA--ACGGATTC-GGTCACG-GCTTCGATCG-AGTTGAG----GT----TTTCA----ACCACCACTTGT----CGTGACGT-CCCG-AGCG-GAGGACTC-GGATTTAGGCCAGCCGCGC-------CGC-GGGG-------CAC-GGGAGGCCAACATCCGTCACCC--GCCTCG--ATGCGCC-----GG-AGCGCGGTGAG--------GGGGGTGGCGAC--GATGCGTGACGCCCAGGCAGACGTGCCCTCAGCCTAATGGCTTCGGGCGCAACTTGCGTTCAAAAACTCGATGGTTCACGGGATTCTGCAATTCACACCAAGTATCGCATTTCGCTACGTTCTTCATCGATGCGAGAGCCTAGATATCCGTTGCCGAGAGTCG--TGTTGGT---TACG--AT---TCAGGCGCCCCGCGCCCCGCCT-GCGGAATCCGC-A---GGG--GGACGCGGACGATCCG---TTTTA-GTAGTCCTTGGCGCAA---TCCGCGCCGGA-AGTTATG---TTA-GGTGCGGGC--GC-----CGGCG-AACCG---------GAGCGC------G---CCGACGGCCCGCT-GT-------------TTTTAT-AAACGTGTTCGCGGTGGTTTGCAGG-ATTCGACAATGATCCTTCCGCAGGTTCACCTACGGAAACCTTGTTACGACTTCTCCTTCCTCTAAATGATAAGGTTCAGTGGACTTCTTGCGACGTCGCGGGCGGCGAACCGCTCACGTCGCCGCAATCCGAACAC---------------------------------------------------------TCGGACCG-CACGGT-ACTAGGCCGA-AAC-GGAAC--CGAGCGTCGTTCGAAAT-TAGCA--TTAAGCCTT--ATGTGGACAA-ATAGGAG-TCT-A--CGACCCCG-TG-CCCTT-CGCGTTTTCTGCAT-CCCGAAAAACAAACGAACATTCATT--A----------GCC---TCGGC--CATAA-CACTAT-----------GA----GCGTTAGC-------C-GGGGATA---------AAG-AGCGCCGTCGTGAGTTTCACCCTCGACC-GCACCGAGCAAAC-GGG--C-AGCCTCCGGCGAACGGGAGAAG-A-TTGCCAACCGAATTCCGTC-GTGTAGGTACGCAGCACAGGAAACCGA-AAG--AACGGCCA--A-TAC-AA---AT----------TGTGCCGATAAATGAAGAGGAACGCA-CGGTAGGACGTCGCCGCACAAGGCAGGG------------------ATCCAACCAA-CCCATACAAGA---------------------TTTCTAATGATACG-TAAACAGGG-CATTTCTGGCCCTTT---------------------------------------ATAGAA------------TAGAAAATACA-----TATT-----CGAAC-------AAAAAATCATTT-------GGAGG------AGGAATAAGAGTATTTCATTGCTATTAAGCATGGATTATTG-------AAAATA--------ATTAAGACATGGATTTGG------ATATTT-CCCTTCAACT-CCC-CAATTTGA------TACAATT-------TGATAGAAGTAGTTGAAGGGAATTCTCTGAAGA----AAAAAT-----G----GATTATGGGAGTGTGTGACTTGAACTC-TTTATTAGTCTATGTAGCTCTATGCCTGCCA------CATTAGCCTTG---------GAATTCACAAG-----TAAATGTGTCTTTGTTCCAACCGCC-----GGGTAAGCC-----------CT------A-----T------ACAGAGGATAGGCTGGTTC------ACTTCGCTTGAAGAAAA-TAATTTCTATG----ATCAAGTCCAAATCATGTTGTACATGACCCGGCTCCGTAAAATCCAGTATAATAAC------TGA-------AATAAATATAGTTTATCTAGTTCAGTTAC----TTA---------AG------AT--------------------------------TT--AATAGTATGAAAATGCATTCATTTCCTATGC-----ATTAATATG--------------------ATCGATCC--------ATAA----TACTATCGGAGTGAAACAGGCGGTCTAAAGAATAAAGAG------GTTAGACTATATTAGTAACAAGTAAACCGT---------------------TTATGGCGTCCCAACTA-----TTTTGGGAC------TAAATACCAATCGTAAGGTCTGAGACAACCCAGAAAGCACTTGATCGTATCATGATCAACTT------TAT--GAGTGTAAGCCTACTTGGGTATTGAGTAGT------TATTTGTAAGAACCAACAACTCCAGA--------------------AAAAGAAAGC------AATAACC----------TTTTA---------------AAATGTTGCTTATA-----------------TTGAACCA---------------------------------TTTATATATGTGCGAAC---------CATTA-------------ATC----------------TAT--------AGAC------AGATATAT------GGAACAT------ATA-----------------------GATTTTATCTGGATTCATT--------TACATTTAATTGGTTTTGATTCCTA-CTTGAGCCGGATGATGAAAAATCATCATGTCCGGTTCCTTCGGGGGATGAATCAA-C---AATAATTCACCT---------------------------------------------------------------------ACCATTTTCT-------ATTTCTATA------------------TTC---------------------------TAT------A-TAAGTGAAGGTGCTCGTGACTCGACATCAGTTGG----TAATGGAAATAG-----CCCATGGTGGAGCTCGAGTAGAACG-----TAT------TAATTCA---------TTTTTCGGAGCAAGAATCTAGGGTTAATGCAAATC-----AATAAATTGGAACAACTTCGTGAATA-TCTT--TTAGAT-------ATAAAAATCGAAAGGATCTG----ATTCG----------------ATCAAATTCTCCAGTA-AAAAGGAAAATTAGTT--GGAATT----------AATC-AAACATTT------TCGATC------TAAAGTG----------TAT-CGCACGGG-----AATCAATCGTTCGTAAGATTCTTGGAT-----------AGAAGG-------A----AATCCAAAAT--AAGGGGTATGTTGCTACCA-TTTTTACAGGAT----TCAGAAGCACCGAAGTAATGTC-TAAACC------TAATG------A---------------TTGA-TAAAGGATCCC-----AAAACAAGGAAACACCGTCTCAACAACTGCTTGCCCAGATTTAAGAAT------C-----CAAATC-------TAGTTTT--------T-ATTTT------T-------AAACGAGAGACAAACGAAATGTCGGTTGTAAAGACCACT-------CAATAAATGAA-----------ATTGCCTAACC-------TATTGTTC--------------------CT-----TGGGCTAT---TTAAGAGTTATTTAATTTGAGTTATGAGTCC---GAATTAGCGC-----TTTTT----------------TTTC----------ATTTTCAAGAACGAAGAAG-AAAAAAAGA-----TA---AAAA-AAGATTGAAATCATAGTTTAA--TTGATTTGATGATTTT----------------ATAGATCCTTTTG--------------TCATTTATTTTG---------------------------------------TATTAGT-ATTATAATTTT----------------CATTTTATACTT---------------------------------------------A-------TACATA-G---------ATAAA-AAAACTTTGGATCCAATTCT----TT-TTTCTCGAGCCGTACGAGGAGAAAA--CTTCCTATACGTTTCTA-GGGGG-G-GGGGTATTATT--------------------------------------------------------
Oldenlandia_chrysotricha_bZ040_China             -------------------------------------------------------------------------------------GGGTC-A-TGGTCGA---GGGCC------------------------CGAA----GGCT----CC-GGGGTC-TT-GCG-TGA----GCTCTGC----CGA--ACGGATTC-GGTCACG-GCTTCGATCG-AGTTGAG----GT----TTTCA----ACCACCACTTGT----CGTGACGT-CCCG-AGCG-GAGGACTC-GGATTTAGGCCAGCCGCGC-------CGC-GGGG-------CAC-GGGAGGCCAACATCCGTCACCC--GCCTCG--ATGCGCC-----GG-AGCGCGGTGAG--------GGGGGTGGCGAC--GATGCGTGACGCCCAGGCAGACGTGCCCTCAGCCTAATGGCTTCGGGCGCAACTTGCGTTCAAAAACTCGATGGTTCACGGGATTCTGCAATTCACACCAAGTATCGCATTTCGCTACGTTCTTCATCGATGCGAGAGCCTAGATATCCGTTGCCGAGAGTCG--TGTTGGT---TACG--AT---TCAGGCGCCCCGCGCCCCGCCT-GCGGAATCCGC-A---GGG--GGACGCGGACGATCCG---TTTTA-GTAGTCCTTGGCGCAA---TCCGCGCCGGA-AGTTATG---TTA-GGTGCGGGC--GC-----CGGCG-AACCG---------GAGCGC------G---TCGACGGCCCGCT-GT-------------TTTTAT-AAACGTGTTCGCGGTGGTTTGCAGG-ATTCGACAATGATCCTTCCGCAGGTTCACCTACGGAAACCTTGTTACGACTTCTCCTTCCTCTAAATGATAAGGTTCAGTGGACTTCTTGCGACGTCGCGGGCGGCGAACCGCTCACGTCGCCGCAATCCGAACAC---------------------------------------------------------TCGGACCG-CACGGT-ACTAGGCCGA-AAC-GGAAC--CGAGCGTCGTTCGAAAT-TAGCA--TTAAGCCTT--ATGTGGACAA-ATAGGAG-TCT-A--CGACCCCG-TG-CCCTT-CGCGTTTTCTGCAT-CCCGAAAAACAAACGAACATTCATT--G----------GCC---TCGGC--AGTAA-CACTAT-----------GA----GCGTTAGC-------C-GGGGATA---------ACG-AGCGCCGTCGTGAGTTTCACCCTCGACC-GCACCGAGCAAAC-GGG--C-AGCCTCCGGCGAACGGGAGAAG-A-TTGCCAACCGAATTCCGTC-GTGTAGGTACGCAGCACAGGAAACCGA-AAG--AACGGCCA--A-TAC-AA---AT----------TGTGCCGATAAATGAAGAGGAACGCA-CGGAAGGACGTCGCCGCACAAGGCAGGG------------------AT-----------------------------------------TTTCTAATGATACG-TAAACAGGG-CATTTCTGGCCCTTT---------------------------------------ATAGAA------------TAGAAAATACA-----TATT-----CGAAC-------AAAAAATCATTT-------GGAGG------AGGAATAAGAGTATTTCATTGCTATTAAGCATGGATTATTG-------AAAATA--------ATTAAGACATGGATTTGG------ATATTT-CCCTTCAACT-CCC-CAATTTGA------TACAATT-------TGATAGAAGTAGTTGAAGGGAATTCTCTGAAGA----AAAAAT-----G----GATTATGGGAGTGTGTGACTTGAACTC-TTTATTAGTCTATGTAGCTCTATGCCTGCCA------CATTAGCCTTG---------GAATTCACAAG-----TAAATGTGTCTTTGTTCCAACCGCC-----GGGTAAGCC-----------CT------A-----T------ACAGAGGATAGGCTGGTTC------ACTTCGCTTGAAGAAAA-TAATTTCTATG----ATCAAGTCCAAATCATGTTGTACATGACCCGGCTCCGTAAAATCCAGTATAATAAC------TGA-------AATAAATATAGTTTATCTAGTTCAGTTAC----TTA---------AG------AT--------------------------------TT--AATAGTATGAAAATGCATTCATTTCCTATGC-----ATTAATATG--------------------ATCGATCC--------ATAA----TACTATCGGAGTGAAACAGGCGGTCTAAAGAATAAAGAG------GTTAGACTATATTAGTAACAAGTAAACCAT---------------------TTATGGCGTCCCAACTA-----TTTTGGGAC------TAAATACCAATCGTAAGGTCTGAGACAACCCAGAAAGCACTTGATCGTATCATGATCAACTT------TAT--GAGTGTAAGCCTACTTGGGTATTGAGTAGT------TATTTGTAAGAACCAACAACTCCAGA--------------------AAAAGAAAGC------AATAACC----------TTTTA---------------AAATGTTGCTTATA-----------------TTGAACCA---------------------------------TTTATATATGTGCGAAC---------CATTA-------------ATC----------------TAT--------AGAC------AGATATAT------GGAACAT------ATA-----------------------GATTTTATCTGGATTCATT--------TACATTTAATTGGTTTTGATTCCTA-CTTGAGCCGGATGATGAAAAATCATCATGTCCGGTTCCTTCGGGGGATGAATCAA-C---AATAATTCACCT---------------------------------------------------------------------ACCATTTTCT-------ATTTCTATA------------------TTC---------------------------TAT------A-TAAGTGAAGGTGCTCGTGACTCGACATCAGTTGG----TAATGGAAATAG-----CCCATGGTGGAGCTCGAGTAGAACG-----TAT------TAATTCA---------TTTTTCGGAGCAAGAATCTAGGGTTAATGCAAATC-----AATAAATTGGAACAACTTCGTGAATA-TCTT--TTAGAT-------ATAAAAATCGAAAGGATCTG----ATTCG----------------ATCAAATTCTCCAGTA-AAAAGGAAAATTAGTT--GGAATT----------AATC-AAACATTT------TCGATC------TAAAGTG----------TAT-CGCACGGG-----AATCAATCGTTCGTAAGATTCTTGGAT-----------AGAAGG-------A----AATCCAAAAT--AAGGGGTATGTTGCTACCA-TTTTTACAGGAT----TCAGAAGCACCGAAGTAATGTC-TAAACC------TAATG------A---------------TTGA-TAAAGGATCCC-----AAAACAAGGAAACACCGTCTCAACAACTGCTTGCCCAGATTTAAGAAT------C-----CAAATC-------TAGTTTT--------T-ATTTT------T-------AAACGAGAGACAAACGAAATGTCGGTTGTAAAGACCACT-------CAATAAATGAA-----------ATTGCCTAACC-------TATTGTTC--------------------CT-----TGGGCTAT---TTAAGAGTTATTTAATTTGAGTTATGAGTCC---GAATTAGCGC-----TTTTT----------------TTTC----------ATTTTCAAGAACGAAGAAG-AAAAAAAGA-----TA---AAAA-AAGATTGAAATCATAGTCTAA--TTGATTTGATGATTTT----------------ATAGATCCTTTTG--------------TCATTTATTTTG---------------------------------------TATTAGT-ATTATAATTTT----------------CATTTT---------------------------------------------------A-------TACATA-G---------ATAAA-AAAACTTTGGATCCAATTCT----TT-TTTCTCGAGCCGTACGAGGAGAAAA--CTTCCTATACGTTTCTA---GGG-G-GGGGTATTATT--------------------------------------------------------
Hedyotis_costata_bS41_Asia                       ----------------------------------------------------------------------------------------------GGTCGA---GGGCC------------------------C-AA----GGCT----CC-GGGGTC-TT-GCG-CGA----GCTCTGC----CGA--ACGGATTC-GGTCACG-GCTTCGATCG-AGTTGAG----GT----TTTCA----ACCACCACTTGT----CGTGACGT-CCCG-AGCG-GAGGACTC-GGATTTAGGCCGGCCGCGC-------CGC-GGGGG------CAC-GGGAGGCCAACATCCGTCACCC--GCCTCG--ATGCGCC-----GG-AGCGCGGTGAG--------GGGGGCGGCGAC--GATGCGTGACGCCCAGGCAGACGTGCCCTCAGCCTAATGGCTTCGGGCGCAACTTGCGTTCAAAAACTCGATGGTTCACGGGATTCTGCAATTCACACCAAGTATCGCATTTCGCTACGTTCTTCATCGATGCGAGAGCCTAGATATCCGTTGCCGAGAGTCG--TATTGGT---TACG--AT---TCAGACGCCCCGCGCCACGCCT-GCGGAATCCGC-A---GGG--GGACGCGGACGATCCG---TTTTA-GTAGTCCTTGGCGCAA---TCCGCGCCGGA-AGTGAAG---TTA-GGTGCGGGC--GC-----CGGCG-AACCT---------GAGCGC------G---CCGACGGCCCGC--GA-------------TTTTTG-AAACGTGTTCGCGGTGGTTTGCAGG-ATTCGACAATGATCCTTCCGCAGGTTCACCTACGGAAACCTTGTTACGACTTCTCCTTCCTCTAAATGATAAGGTTCAGTGGACTTCTTGCGACGTCGCGGGCGGCGAACCGCTCACGTCGCCGCAATCCGAACAC----------------------TGCAGGATCAACCAGGTAGCA-TTCCTCACGAACATCGGACCG-CACGGC-ACTAGGCCGG-AAC-GGAAC--CGAGCGTCGTTTGAAAT-TAGCG--TTAAGCCTT--ATATGGACAA-ATAGGAG-TCT-A--CGACCCCG-TG-CCCTT-CGCGTTTTCCGCAT-CCCGGAAAACAAACGAACACTCATT--G----------GCC---TCGGC--AATAA-CACTAA-----------AA----GCGTTAGC-------C-GGGGATA---------ACG-AGCGTCGTCGTGAGTTTCACCCTCGACC-ACACCGAACGAAT-GGG--T-AGCCTCAGGCGAACGGGGGATG-A-TTGCCAACCGAATTCCATC-ATGTAGGTACGCAGCACAGGAAACCGA-AAG--AACGGCCA--A-TAC-AA---AT----------TGTGCCGATAAATGAAGAGGAACGCA-CGGTAGGACGTCGCCGCACAAGGCAGGG------------------ATCCAACCAA-CCCATACAAGA---------------------TTTCTAATGATACG-TAAACAGGG-CATTTCTGGCCCTTT---------------------------------------ATAGAA------------TAGAAAATACA-----TATT-----CGAAC-------AAAAAATCATTT-------GGAGG------AGGAATAAGAGTATTTCATTGCTATTAAGCATGGATTATTG-------AAAATA--------ATTAAGACATGGATTTGG------ATATTT-CCCCTCAACT-CCC-----------------CAATT-------TGATAGAAGTAGTTGAAGGGAATTCTCTGAAGA----AAAAAT-----G----GATTATGGGAGTGTGTGACTTGAACTC-TTTATTAGTCTATGTAGCTCTATGCCTGCCA------CATTAGCCTTG---------GAATTCACAAG-----TAAATGTGTCTTTGTTCCAACCGCC-----GGGTAAGCC-----------CT------A-----T------ACAGAGGATAGGCTGGTTC------ACTTCGCTTGAAGAAAA-TAATTTCTATG----ATCAAGTCCAAATCATGTTGTACATGACCCGGCTCCGTAAAATCCAGTATAATAAC------TGA-------AATAAATATAGTTTATCTAGTTCAGTTAC----TTA---------AG------AT--------------------------------TT--AATAGTATGAAAATGCATTCATTTCCTATGC-----ATTAATATG--------------------ATCGATCC--------ATAA----TACTATCGGAGTGAAACAGGCGGTCTAAAGAATAAAGAG------GTTAGACTATATTAGTAACAAGTAAACCAT---------------------TTATGGCGTCCCAACTA-----TTTTGGGAT------TAAATACCAATCGTAAGGTCTGAGACAACCCAGAAAGCACTTGATCGTATCATGATCAACTT------TAT--GAGTGTAAGCCTACTTGGGTATTGAGTAGT------TATTTGTAAGAACCAACAACTCCAGA--------------------AAAAGAAAGC------AATAACC----------TTTTA---------------AAATGTTGCTTATA-----------------TTGAACCA---------------------------------TTTATATATGTGCGAAC---------CATTA-------------ATC----------------TAT--------AGAC------AGATATAT------GGAACAT------ATA-----------------------GATTTTATCTGGATTCATT--------TACATTTAATTGGTTTTGATTCCTA-CTTGAGCCGGATGATGAAAAATCATCATGTCCGGTTCCTTCGGGGGATGAATCAA-C---AATAATTCACCT---------------------------------------------------------------------ACCATTTTCT-------ATTTCTATA------------------TTC---------------------------TATATAA-GA-TAAGTGAAGGTGCTCGTGACTCGACATCAGTTGG----TAATGGAAATAG-----CCCATGGTGGAGCTCGAGTAGAACG-----TAT------TAATTCA---------TTTTTCGGAGCAAGAATCTAGGGTTAATGCAAATC-----AATAAATTGGAACAACTTCGTGAATA-TCTT--TTAGAT-------ATAAAAATCGAAAGGATCTG----ATTCG----------------ATCAAATTCTCCAGTA-AAAAGGAAAATTAGTT--GAAATT----------AATC-AAACATTT------TCGATC------TAAAGTG----------TAT-CGCACGGG-----AATCAATCGTTCGTAAGATTCTTGGAT-----------AGAAGG-------A----AATCCAAAAT--AAGGGGTATGTTGCTACCA-TTTTTACAGGAT----TCAGAAGCACCGAAGTAATGTC-TAAACC------TAATG------A---------------TTGA-TAAAGGATCCC-----AAAACAAGGAAACACCGTCTCAACAACTGCTTGCCCAGATTTAAGAAT------C-----CAAATC-------TAGTTTT--------T-ATTTT------T-------AAACGAGAGACAAACGAAATGTCGGTTGTAAAGACCACT-------CAATAAATGAA-----------ATTGCCTAACC-------TATTGTTC--------------------CT-----TGGGCTAT---TTAAGAGTTATTTAATTTGAGTTATGAGTCC---GAATTAGCGC------TTTT----------------TTTC----------ATTTTCAAGAACGAAGAAG-AAAAAAAGA-----TA---AAAA-AAGGTTGAAATCATAGTTTAA--TTGATTTGATGATTTT----------------ATAGATCCTTTTG--------------TCATTTATTTTG---------------------------------------TATTAGT-ATTAGAATTTT----------------CATTTTATACTTATACA------------TAG-------------------AT-AAAA-------TACATA-G---------ATAAA-AAAACTTTGGATCCAATTCT----TT-TTTCTGGAGCCGTACGAGGAGAAAA--CTTCCTAAACGTTTCTA-GGGGG-G-GGGGTATTATT--------------------------------------------------------
Hedyotis_vestita_bS40_Asia                       ----------------------------------------------------------------------------------------------GGTCGA---GGGCC------------------------C-AA----GGCT----CC-GGGGTC-TT-GCG-CGA----GCTCTGC----CGA--ACGGATTC-GGTCACG-GCTTCGATCG-AGTTGAG----GT----TTTCA----ACCACCACTTGT----CGTGACGT-CCCG-AGCG-GAGGACTC-GGATTTAGGCCGGCCGCGC-------CGC-GGGGG------CAC-GGGAGGCCAACATCCGTCACCC--GCCTCG--ATGCGCC-----GG-AGCGCGGTGAG--------GGGGGCGGCGAC--GATGCGTGACGCCCAGGCAGACGTGCCCTCAGCCTAATGGCTTCGGGCGCAACTTGCGTTCAAAAACTCGATGGTTCACGGGATTCTGCAATTCACACCAAGTATCGCATTTCGCTACGTTCTTCATCGATGCGAGAGCCTAGATATCCGTTGCCGAGAGTCG--TATTGGT---TACG--AT---TCAGACGCCCCGCGCCACGCCT-GCGGAATCCGC-A---GGG--GGACACGGACGATCCG---TTTTA-GTAGTCCTTGGCGCAA---TCCGCGCCGGA-AGTGAAG---TTA-GGTGCGGGC--GC-----CGGCG-AACCT---------GAGCGC------G---CCGACGGCCCGC--GA-------------TTTTTG-AAACGTGTTCGCGGTGGTTTGCAGG-ATTCGACAATGATCCTTCCGCAGGTTCACCTACGGAAACCTTGTTACGACTTCTCCTTCCTCTAAATGATAAGGTTCAGTGGACTTCTTGCGACGTCGCGGGCGGCGAACCGCTCACGTCGCCGCAATCCGAACAC----------------------TGCAGGATCAACCAGGTAGCA-TTCCTCACGAACATCGGACCG-CACGGC-ACTAGGCCGG-AAC-GGAAC--CGAGCGTCGTTTGAAAT-TAGCG--TTAAGCCTT--ATATGGACAA-ATAGGAG-TCT-A--CGACCCCG-TG-CCCTT-CGCGTTTTCCGCAT-CCCGGAAAACAAACGAACACTCATT--G----------GCC---TCGGC--AATAA-CACTAA-----------AA----GCGTTAGC-------C-GGGGATA---------ACG-AGCGTCGTCGTGAGTTTCACCCTCGACC-ACACCGAACGAAT-GGG--T-AGCCTCAGGCGAACGGGGGATG-A-TTGCCAACCGAATTCCATC-ATGTAGGTACGCAGCACAGGAAACCGA-AAG--AACGGCCA--A-TAC-AA---AT----------TGTGCCGATAAATGAAGAGGAACGCA-CGGTAGGACGTCGCCGCACAAGGCAGGG------------------ATCCAACCAA-CCCATACAAGA---------------------TTTCTAATGATACG-TAAACAGGG-CATTTCTGGCCCTTT---------------------------------------ATAGAA------------TAGAAAATACA-----TATT-----CGAAC-------AAAAAATCATTT-------GGAGG------AGGAATAAGAGTATTTCATTGCTATTAAGCATGGATTATTG-------AAAATA--------ATTAAGACATGGATTTGG------ATATTT-CCCCTCAACT-CCC-----------------CAATT-------TGATAGAAGTAGTTGAAGGGAATTCTCTGAAGA----AAAAAT-----G----GATTATGGGAGTGTGTGACTTGAACTC-TTTATTAGTCTATGTAGCTCTATGCCTGCCA------CATTAGCCTTG---------GAATTCACAAG-----TAAATGTGTCTTTGTTCCAACCGCC-----GGGTAAGCC-----------CT------A-----T------ACAGAGGATAGGCTGGTTC------ACTTCGCTTGAAGAAAA-TAATTTCTATG----ATCAAGTCCAAATCATGTTGTACATGACCCGGCTCCGTAAAATCCAGTATAATAAC------TGA-------AATAAATATAGTTTATCTAGTTCAGTTAC----TTA---------AG------AT--------------------------------TT--AATAGTATGAAAATGCATTCATTTCCTATGC-----ATTAATATG--------------------ATCGATCC--------ATAA----TACTATCGGAGTGAAACAGGCGGTCTAAAGAATAAAGAG------GTTAGACTATATTAGTAACAAGTAAACCAT---------------------TTATGGCGTCCCAACTA-----TTTTGGGAT------TAAATACCAATCGTAAGGTCTGAGACAACCCAGAAAGCACTTGATCGTATCATGATCAACTT------TAT--GAGTGTAAGCCTACTTGGGTATTGAGTAGT------TATTTGTAAGAACCAACAACTCCAGA--------------------AAAAGAAAGC------AATAACC----------TTTTA---------------AAATGTTGCTTATA-----------------TTGAACCA---------------------------------TTTATATATGTGCGAAC---------CATTA-------------ATC----------------TAT--------AGAC------AGATATAT------GGAACAT------ATA-----------------------GATTTTATCTGGATTCATT--------TACATTTAATTGGTTTTGATTCCTA-CTTGAGCCGGATGATGAAAAATCATCATGTCCGGTTCCTTCGGGGGATGAATCAA-C---AATAATTCACCT---------------------------------------------------------------------ACCATTTTCT-------ATTTCTATA------------------TTC---------------------------TATATAA-GA-TAAGTGAAGGTGCTCGTGACTCGACATCAGTTGG----TAATGGAAATAG-----CCCATGGTGGAGCTCGAGTAGAACG-----TAT------TAATTCA---------TTTTTCGGAGCAAGAATCTAGGGTTAATGCAAATC-----AATAAATTGGAACAACTTCGTGAATA-TCTT--TTAGAT-------ATAAAAATCGAAAGGATCTG----ATTCG----------------ATCAAATTCTCCAGTA-AAAAGGAAAATTAGTT--GAAATT----------AATC-AAACATTT------TCGATC------TAAAGTG----------TAT-CGCACGGG-----AATCAATCGTTCGTAAGATTCTTGGAT-----------AGAAGG-------A----AATCCAAAAT--AAGGGGTATGTTGCTACCA-TTTTTACAGGAT----TCAGAAGCACCGAAGTAATGTC-TAAACC------TAATG------A---------------TTGA-TAAAGGATCCC-----AAAACAAGGAAACACCGTCTCAACAACTGCTTGCCCAGATTTAAGAAT------C-----CAAATC-------TAGTTTT--------T-ATTTT------T-------AAACGAGAGACAAACGAAATGTCGGTTGTAAAGACCACT-------CAATAAATGAA-----------ATTGCCTAACC-------TATTGTTC--------------------CC-----TGGGCTAT---TTAAGAGTTATTTAATTTGAGTTATGAGTCC---GAATTAGCGC------TTTT----------------TTTC----------ATTTTCAAGAACGAAGAAG-AAAAAAAGA-----TA---AAAA-AAGATTGAAATCATAGTCTAA--TTGATTTGATGATTTT----------------ATAGATCCTTTTG--------------TCATTTATTTTG---------------------------------------TATTAGT-ATTAGAATTTT----------------CATTTTATACTTATACA------------TAG-------------------AT-AAAA-------TACATA-G---------ATAAA-AAAACTTTGGATCCAATTCT----TT-TTTCTCGAGCCGGACGAGGAGAAAA--CTTCCTATACGTTTCTA-GGGGG-G-GGGGTATTATT--------------------------------------------------------
Oldenlandia_auricularia_cB013_Asia               -------------------------------------------------------------------------------------GGGTC-A-TGGTCGA---TGGCC------------------------C-GA----GGCT----CT-GGGGTC-TT-GCG-TGA----GCTCTGC----CGA--ACGGATTC-GGTCACG-GCTTCGATCG-AGTTGAG----GT----TTTCA----ACCACCACTTGT----CGTGACGT-CCCG-AGCG-GAGGACTC-GGATTTAGGCCGGCCGCGC-------CGC-GGGGG------CAC-GGGAGGCCAACATCCGTCACCC--GCCTCG--ATGCGCC-----GG-AGCGCGGTGAG--------GGGGGTGGCGAC--GATGCGTGACGCCCAGGCAGACGTGCCCTCAGCCTAATGGCTTCGGGCGCAACTTGCGTTCAAAAACTCGATGGTTCACGGGATTCTGCAATTCACACCAAGTATCGCATTTCGCTACGTTCTTCATCGATGCGAGAGCCTAGATATCCGTTGCCGAGAGTCG--TATTGGT---TACG--AT---TCAGACGCCCCGCGCCCCGCCT-GCGGAATTTGC-A---GGG--GGACGCGGACGATCCG---TTTTA-GTAGTCCTTGGCGCAA---TCCGCGCCGGA-AGTTAAG---TTT-GGTGCGGTT--GC-----CGGCA-AACCT---------GAGCGC------G---CCGACGGCCCGC--GG-------------TTTTCA-AAACGTGTTCGCGGTGGTTTGCAGG-ATTCGACAATGATCCTTCCGCAGGTTCACCTACGGAAACCTTGTTACGACTTCTCCTTCCTCTAAATGATAAGGTTCAGTGGACTTCTTGCGACGTCGCGGGCGGCGAACCGCTCACGTCGCCGCAATCCGAACAC--------------------------------------------TTCCTCACGAACATCGGACCG-CACAGT-ACTAGGCCGG-AAC-GGAAC--CGAGCGTCGTTTGAAAT-TAGCG--TTAAGCCTT--ATGTGGACAA-ATAGGAG-TCT-A--CGACACCG-TG-CCCTT-CGCGTTTTCCGCAT-CCCGGAAAACAAACAAACACTCATT--C----------GCC---TCGGC--AATAA-CACTAA-----------GA----GCGTTAGC-------C-GGGGATA---------ACG-AGCGTCGTCGTGAGTTTCACCCTCGACC-ACACCGAACTAAC-GGG--C-AGCCTCAGGCGAACGGGGGATG-A-TTGCCAACCGAATTCCATC-ATGTAGGTACGCAGCACAGGAAACCGA-AAG--AACGGCCA--A-TAC-AA---AT----------TGTACCGATAAATGAAGAGGAACGCA-CGGTAGGACGTCGCCGCACAAGGCAGGG------------------AT-----------------------------------------TTTCTAATGATACG-TAAACAGGG-CATTTCTGGCCCTTT---------------------------------------ATAGAA------------TAGAAAATACA-----TATT-----CGAACAAAAAATAAAAAATCATTT-------GGAGG------AGGAATAAGAGTATTTCATTGCTATTAAGCATGGATTATTG-------AAAATA--------ATTAAGACATGGATTTGG------ATATTT-CCCTTCAACT-CCC-----------------CAATT-------TGATAGAAGTAGTTGAAGGGAATTCTCTGAAGA----AAAAAT-----G----GATTATGGGAGTGTGTGACTTGAACTC-TTTATTAGTCTATGTAGCTCTATGCCTGCCA------CATTAGCCTTG---------GAATTCACAAG-----TAAATGTGTCTTTGTTCCAACCGCC-----GGGTAAGCC-----------CT------A-----T------ACAGAGGATAGGCTGGTTC------ACTTCGCTTGAAGAAAA-TAATTTCTATG----ATCAAGTCCAAATCATGTTGTACATGACCCGGCTCCGTAAAATCCAGTATAATAAC------TGA-------AATAAATATAGTTTATCTAGTTCAGTTAC----TTA---------AG------AT--------------------------------TT--AATAGTATGAAAATGCATTCATTTCCTATGC-----ATTAATATG--------------------ATCGATCC--------ATAA----TACTATCGGAGTGAAACAGGCGGTCTAAAGAATAAAGAG------GTTAGACTATATTAGTAACAAGTAAACCAT---------------------TTATGGCGTCCCAACTA-----TTTTGGGAT------TAAATACCAATCGTAAGGTCTGAGACAACCCAGAAAGCACTTGATCGTATCATGATCAACTT------TAT--GAGTGTAAGCCTATTTGGGTATTGAGTAGT------TATTTGTAAGAACCAACAACTCCAGA--------------------AAAAGAAAGC------AATAACC----------TTTTA---------------AAATGTTGCTTATA-----------------TTGAACCA---------------------------------TTTATATATGTGCGAAC---------CATTA-------------ATC----------------TAT--------AGAC------AGATATAT------GGAACAT------ATA-----------------------GATTTTATCTGGATTCATT--------TACATTTAATTGGTTTTGATTCCTA-CTTGAGCCGGATGATGAAAAATCATGATGTCCGGTTCCTTCGGGGGATGAATCAA-C---AATAATTCACCT-----------------------------------------------------------------------------------------------------------------------------------------------------------------------------------------TGG----TAATGGAAATAG-----CCCATGGTGGAGCTCGAGTAGAACG-----TAT------TAATTCA---------TTTTTCGGAGCAAGAATCTAGGGTTAATGCAAATC-----AATAAATTGGAACAACTTCGTGAATA-TCTT--TTAGAT-------ATAAAAATCGAAAGGATCTG----ATTCG----------------ATCAAATTCTCCAGTA-AAAAGGAAAATTAGTT--GAAATT----------AATC-AAACATTT------TCGATC------TAAAGTG----------TAT-CGCACGGG-----AATCAATCGTTCGTAAGATTCTTGGAT-----------AGAAGG-------A----AATCCAAAAT--AAGGGGTATGTTGCTACCA-TTTTTACAGGAT----TCAGAAGCACCGAAGTAATGTC-TAAACC------TAATG------A---------------TTGA-TAAAGGATCCC-----AAAACAAGGAAACACCGTCTCAACAACTGCTTGCCCAGATTTAAGAAT------C-----CAAATC-------TAGTTTT--------T-ATTTT------T-------AAACGAGAGACAAACGAAATGTCGGTTGTAAAGACCACT-------CAATAAATGAA-----------ATTGCCTAACC-------TATTGTTC--------------------CT-----TGGGCTAT---TTAAGAGTTATTTAATTTGAGTTATGAGTCC---GAATTAGCGC------TTTT----------------TTTC----------ATTTTCAAGAACGAAGAAG-AAAAAAAGA-----TA---AAAA-AAGATTGAAATCATAGTCTAA--TTGATTTGATGATTTT----------------ATAGATCCTTTTG--------------TCATTTATTTTG---------------------------------------TATTAGT-ATTAGAATTTT----------------CATTTTATACTTATACA------------TAG--------CTTATACATAGAT-AAAA-------TACATA-G---------ATAAA-AAAACTTTGGATCCAATTCT----TT-TTTCTCGAGCCGTACGAGGAGAAAA--CTTCCTATACGTTTCTA-GGGGG-G-GGGGTATTATT--------------------------------------------------------
Oldenlandia_auricularia_cC021_Fiji               -------------------------------------------------------------------------------------------G--GGTCGA---TGGCC------------------------CAAA----GGCT----CG-GGGGTC-TT-GCG-TGA----GCTCTGC----CGA--ACGGATTC-GGTCACG-GCTTCGATCG-AGTTGAG----GT----TTTCA----ACCACCACTTGT----CGTGACGT-CCCG-AGCG-GAGGACTC-GGATTTAGGCCGGCCGCGC-------CGC-GGGGG------CAC-GGGAGGCCAACATCCGTCACCC--GCCTCG--ATGCGCT-----AG-AGCGCGGTGAG--------GGGGGTGGCGAC--GATGCGTGACGCCCAGGCAGACGTGCCCTCAGCCTAATGGCTTCGGGCGCAACTTGCGTTCAAAAACTCGATGGTTCACGGGATTCTGCAATTCACACCAAGTATCGCATTTCGCTACGTTCTTCATCGATGCGAGAGCCTAGATATCCGTTGCCGAGAGTCG--TATTGGT---TACG--AT---TCAGACGCCCCGCTCCCCGCCT-GCAGAATCCGC-A---AGG--GGACGCGGACGATCCG---TTTTA-GTAGTCCTTGGCGCAA---TCCGCGCCGGA-AGTTAAG---TTA-GGTGTGGGC--GC-----CGGCG-AACCT---------GAGCGC------G---CCGACGGCCCGC--AG-------------TTTTCA-AAACGTGTTCGCAGTGGTTTGCAGG-ATTCGACAATGATCCTTCCGCAGGTTCACCTACGGAAACCTTGTTACGACTTCTCCTTCCTCTAAATGATAAGGTTCAGTGGACTTCTTGCGACGTCGCGGGCGGCGAACCGCTCACGTCGCCGCAATCCGAACACTTGAGACAAGCATATGACTACTGGCAGGATCAACCAGGTAGCA-TTCCTCACGAACATCGGACCG-CACGGC-ACTAGGCCGG-AAC-GGAAC--CGAGCGTCGTTTGAAAT-TAGCG--TTAAGCCTT--ATGTGGACAA-ATAGGAG-TCT-A--CGACACCG-TG-CCCTT-CGCGTTTTCCGCAT-CCCGGAAAACAAACAAACACTCATT--G----------GCC---TCGGC--AATAA-CACTAA-----------GA----GCGTTAGC-------C-GGGGATA---------ACG-AGCGTCGTCGTGAGTTTCACCCTCGACC-ACACCGAACGAAC-GGG--C-AGCCTCAGGCGAACGGGGGATG-A-TTGCCAACCGAATTCCATC-ATGTAGGTACGCAGCACAGGAAACCGA-AAG--AACGGCCA--A-TAC-AA---AT----------TGTACCGATAAATGAAGAGGAACGCA-CGGTAGGACGTCGCCGCACAAGGCAGGG------------------AT-----------------------------------------TTTCTAATGATACG-TAAACAGGG-CATTTCTGGCCCTTT---------------------------------------ATAGAA------------TAGAAAATACA-----TATT-----CGAAC-------AAAAAATCATTT-------GGAGG------AGGAATAAGAGTATTTCATTGCTATTAAGCATGGATTATTG-------AAAATA--------ATTAAGACATGGATTTGG------ATATTT-CCCTTCAACT-CCC-----------------CAATT-------TGATAGAAGTAGTTGAAGGGAATTCTCTGAAGA----AAAAAT-----G----GATTATGGGAGTGTGTGACTTGAACTC-TTTATTAGTCTATGTAGCTCTATGCCTGCCA------CATTAGCCTTG---------GAATTCACAAG-----TAAATGTGTCTTTGTTCCAACCGCC-----GGGTAAGCC-----------CT------A-----T------ACAGAGGATAGGCTGGTTC------ACTTCGCTTGAAGAAAA-TAATTTCTATG----ATCAAGTCCAAATCATGTTGTACATGACCCGGCTCCGTAAAATCCAGTATAATAAC------TGA-------AATAAATATAGTTTATCTAGTTCAGTTAC----TTA---------AG------AT--------------------------------TT--AATAGTATGAAAATGCATTCATTTCCTATGC-----ATTAATATG--------------------ATCGATCC--------ATAA----TACTATCGGAGTGAAACAGGCGGTCTAAAGAATAAAGAG------GTTAGACTATATTAGTAACAAGTAAACCAT---------------------TTATGGCGTCCCAACTA-----TTTTGGGAT------TAAATACCAATCGTAAGGTCTGAGACAACCCAGAAAGCACTTGATCGTATCATGATCAACTT------TAT--GAGTGTAAGCCTACTTGGGTATTGAGTAGT------TATTTGTAAGAACCAACAACTCCAGA--------------------AAAAGAAAGC------AATAACC----------TTTTA---------------AAATGTTGCTTATA-----------------TTGAACCA---------------------------------TTTATATATGTGCGAAC---------CATTA-------------ATC----------------TAT--------AGAC------AGATATAT------GGAACAT------ATA-----------------------GATTTTATCTGGATTCATTTACATTTATACATTTAATTGGTTTTGATTCCTA-CTTGAGCCGGATGATGAAAAATCATCATGTCCGGTTCCTTCGGGGGATGAATCAA-C---AATAATTCACCT-----------------------------------------------------------------------------------------------------------------------------------------------------------------------------------------TGG----TAATGGAAATAG-----CCCATGGTGGAGCTCGAGTAGAACG-----TAT------TAATTCA---------TTTTTCGGAGCAAGAATCTAGGGTTAATGCAAATC-----AATAAATTGGAACAACTTCGTGAATA-TCTT--TTAGAT-------ATAAAAATCGAAAGGATCTG----ATTCG----------------ATCAAATTCTCCAGTA-AAAAGGAAAATTAGTT--GAAATT----------AATC-AAACATTT------TCGATC------TAAAGTG----------TAT-CGCACGGG-----AATCAATCGTTCGTAAGATTCTTGGAT-----------AGAAGG-------A----AATCCAAAAT--AAGGGGTATGTTGCTACCA-TTTTTACAGGAT----TCAGAAGCACCGAAGTAATGTC-TAAACC------TAATG------A---------------TTGA-TAAAGGATCCC-----AAAACAAGGAAACACCGTCTCAACAACTGCTTGCCCAGATTTAAGAAT------C-----CAAATC-------TAGTTTT--------T-ATTTT------T-------AAACGAGAGACAAACGAAATGTCGGTTGTAAAGACCACT-------CAATAAATGAA-----------ATTGCCTAACC-------TATTGTTC--------------------CT-----TGGGCTAT---TTAAGAGTTATTTAATTTGAGTTATGAGTCC---GAATTAGCGC------TTTT----------------TTTC----------ATTTTCAAGAACGAAGAAG-AAAAAAAGA-----TA---AAAA-AAGATTGAAATCATAGTCTAA--TTGATTTGATGATTTT----------------ATAGATCCTTTTG--------------TCATTTATTTTG---------------------------------------TATTAGT-ATTAGAATTTT----------------CATTTTATACTTATACA------------TAGATAAAATACATATACATAGAT-AAAA-------TACATA-G---------ATAAA-AAAACTTTGGATCCAATTCT----TT-TTTCTCGAGCCGTATGAGGAGAAAA--CTTCCTATACGTTTCTA-GGGGG-G-GGGTTATTATT--------------------------------------------------------
Oldenlandia_lapeyrousii_cA097_NewGuinea          -------------------------------------------------------------------------------------GGGTC-A-TGGTCGA---GGGCC------------------------CAAA----GGCT----CC-GGGGTCTTT-ACG-TGA----GCTCTGC----CGA--ACGGATTC-GGTCACG-GCTTCGATCG-AGTTGAG----GT----TTTCA----ACCACCACTTGT----CGTGACGT-CCCG-AGCG-GAGGACTC-GGATTTAGGCCGGCCGCGC-------CGC-GGGAG------CAC-GGGAGGCCAACATCCGTCACCC--GCCTCG--ATGCTCT-----AG-AGCGCGGTGAG--------GGGGGTGGCGAC--GATGCGTGACGCCCAGGCAGACGTGCCCTCAGCCTAATGGCTTCGGGCGCAACTTGCGTTCAAAAACTCGATGGTTCACGGGATTCTGCAATTCACACCAAGTATCGCATTTCGCTACGTTCTTCATCGATGCGAGAGCCTAGATATCCGTTGCCGAGAGTCG--TATTGGT---TACG--AT---TCAGACGCCCCGCTCCCCGCCT-GCAGAATCTGC-A---GGG--GGACGCAGACGATCCG---TTTTA-GTAGTCCTTGGCGCAA---TCCGCGCCGGA-AGTTAAG---TTT-GGTGCGGGC--GC-----CGGCG-AACCT---------GAGCGC------G---CCGACGGCCCGC--GG-------------TTTTCA-AAACGTGTTCGCGGTGGTTTGCAGG-ATTCGACAATGATCCTTCCGCAGGTTCACCTACGGAAACCTTGTTACGACTTCTCCTTCCTCTAAATGATAAGGTTCAGTGGACTTCTTGCGACGTCGCGGGCGGCGAACCGCTCACGTCGCCGCAATCCGAACAC--------------------------------------------TTCCTCACGAACATCGGACCG-CACGGC-ACTAGGCCAG-AAC-GGAAC--CGAGCGTCGTTTGAAAT-TAGCG--TTAAGCCTT--ATGTGGACAA-ATAGGAG-TCT-A--CGACCCCG-TG-CCCTT-CGCGTTTTCCGCAT-CCCGAAAAACAAACGAACACTCATT--G----------GCC---TCGGC--AATAA-CACTAA-----------GA----GCGTTAGC-------C-GGGGATA---------ACG-AGCGTCGTCGTGAGTTTCACCCTCGACC-ACACCGAACGAAC-GGG--C-AGCCTCAGGCGAACGGGGGATG-A-TTGCCAACCGAATTCCATC-ATGTAGGTACGCAGCACAGGAAACCGA-AAT--AACGGCCA--A-TAC-AA---AT----------TGTGCCGATAAATGAAGAAGAACGCA-CGGTAGGACGTCGCCGCACAAGGCAGGG------------------AT-----------------------------------------TTTCTAATGATACG-TAAACAGGG-CATTTCTGGCCCTTT---------------------------------------ATAGAA------------TAGAAAATACA-----TATT-----CGAAC-------AAAAAATCATTT-------GGAGG------AGGAATAAGAGTATTTCATTGCTATTAAGCATGGATTATTG-------AAAATA--------ATTAAGACATGGATTTGG------ATATTT-CCCTTCAACT-CCC-----------------CAATT-------TGATAGAAGTAGTTGAAGGGAATTCTCTGAAGA----AAAAAT-----G----GATTATGGGAGTGTGTGACTTGAACTC-TTTATTAGTCTATGTAGCTCTATGCCTGCCA------CATTAGCCTTG---------GAATTCACAAG-----TAAATGTGTCTTTGTTCCAACCGCC-----GGGTAAGCC-----------CT------A-----T------ACAGAGGATAGGCTGGTTC------ACTTCGCTTGAAGAAAA-TAATTTCTATG----ATCAAGTCCAAATCATGTTGTACATGACCCGGCTCCGTAAAATCCAGTATAATAAC------TGA-------AATAAATATAGTTTATCTAGTTCAGTTAC----TTA---------AG------AT--------------------------------TT--AATAGTATGAAAATGCATTCATTTCCTATGC-----ATTAATATG--------------------ATCGATCC--------ATAA----TACTATCGGAGTGAAACAGGCGGTCTAAAGAATAAAGAG------GTTAGACTATATTAGTAACAAGTAAACCAT---------------------TTATGGCGTCCCAACTT-----TTTTGGGAT------TAAATACCAATCGTAAGGTCTGAGACAACCCAGAAAGCACTTGATCGTATCATGATCAACTT------TAT--GAGTGTAAGCCTACTTGGGTATTGAGTAGT------TATTTGTAAGAACCAACAACTCCAGA--------------------AAAAGAAAGC------AATAACC----------TTTTA---------------AAATGTTGCTTATA-----------------TTGAACCA---------------------------------TTTATATATGTGCGAAC---------CATTA-------------ATC----------------TAT--------AGAC------AGATATAT------GGAACAT------ATA-----------------------GATTTTATCTGGATTCATTTACATTTATACATTTAATTGGTTTTGATTCCTA-CTTGAGCCGGATGATGAAAAATCATCATGTCCGGTTCCTTCGGGGGATGAATCAA-C---AATAATTCACCT---------------------------------------------------------------------ACCATTTTCT-------ATTTCTATA------------------TTC---------------------------TATATAAGTA-TAAGTGAAGGTGCTGGTGACTCGACATCAGTTGG----TAATGGAAATAG-----CCCATGGTGGAGCTCGAGTAGAACG-----TAT------TAATTCA---------TTTTTCGGAGCAAGAATCTAGGGTTAATGCAAATC-----AATAAATTGGAACAACTTCGTGAATA-TCTT--TTAGAT-------ATAAAAATCGAAAGGATCTG----ATTCG----------------ATCAAATTCTCCAGTA-AAAAGGAAAATTAGTT--GAAATT----------AATC-AAACATTT------TCGATC------TAAAGTG----------TAT-CGCACGGG-----AATCAATCGTTCGTAAGATTCTTGGAT-----------AGAAGG-------A----AATCCAAAAT--AAGGGGTATGTTGCTACCA-TTTTTACAGGAT----TCAGAAGCACCGAAGTAATGTC-TAAACC------TAATG------A---------------TTGA-TAAAGGATCCC-----AAAACAAGGAAACACCGTCTCAACAACTGCTTGCCCAGATTTAAGAAT------C-----CAAATC-------TAGTTTT--------T-ATTTT------T-------AAACGAGAGACAAACGAAATGTCGGTTGTAAAGACCACT-------CAATAAATGAA-----------ATTGCCTAACC-------TATTGTTC--------------------CT-----TGGGCTAT---TTAAGAGTTATTTAATTTGAGTTATGAGTCC---GAATTAGCGC------TTTT----------------TTTC----------ATTTTCAAGAACGAAGAAG-AAAAAAAGA-----TA---AAAA-AAGATTGAAATCATAGTCTAA--TTGATTTGATGATTTT----------------ATAGATCCTTTTG--------------TCATTTATTTTG---------------------------------------TATTAGT-ATTAGAATTTT----------------CATTTTATACTTATACA------------TAGATAAAATACATATACATAGAT-AAAA-------TACATA-G---------ATAAA-AAAACTTTGGATCCAATTCT----TT-TTTCTCGAGCCGTACGAGGAGAAAA--CTTCCTATACGTTTCTA-GGGGG-G-GGGTTATTATT--------------------------------------------------------
Oldenlandia_lineata_bS6_IndiaSEAsia              -------------------------------------------------------------------------------------GGGTC-A-TGGTCGA---GGGCC------------------------CGAA----GGCT----CC-AGGGTC-TT-GCG-TGA----GCTCTGC----CGA--ACGGATTC-GGTCACG-GCTTCGATMG-AGTTGAG----GT----TTTCA----ACCACCACTTGT----CGTGACGT-CCCG-AGCG-GAGGACTC-GAATTTAGGCCGGCCGCGC-------CGC-GGGGG------CAC-GGGAGGCCAATATCCGTCACCC--GCCTCG--ATGCGCC-----GG-AGCGCGGTGA---------GGGGGTGGCGAC--GATGCGTGACGCCCAGGCAGACGTGCCCTCAGCCTAATGGCTTCGGGCGCAACTTGCGTTCAAAAACTCGATGGTTCACGGGATTCTGCAATTCACACCAAGTATCGCATTTCGCTACGTTCTTCATCGATGCGAGAGCCTAGATATCCGTTGCCGAGAGTCG--TATTGGT---TACG--AT---TCAGACGCACCSCRCCCCGCCT-GCAGAATCCGC-A---GGG--GGACGCGGACGATCCG---TTTTA-GTAGTCCTTGGCGCAA---TCCGCGCCGGA-AGTTAAG---TTG-GGTGCGGGC--GC-----CGGCG-AACCT---------GAGCTA------G---CCGACGGCCCGC--GG-------------TTTTCA-AAACGTGTTCRCGGTGGTTTGCAGG-ATTCGACAATGATCCTTCCGCAGGTTCACCTACGGAAACCTTGTTACGACTTCTCCTTCCTCTAAATGATAAGGTTCAGTGGACTTCTTGCGACGTCGCGGGCGGCGAACCGCTCACGTCGCCGCAATCCGAACAC--------------------------------------------TTCCTCACGAACATCGGACCG-CACGGC-ACTAGGCCGG-AAC-GGAAC--CGAGCGTCGTTTGAAAT-TCGCG--TTAAGCCTT--ATGTGGACAG-ATAGGAG-TCT-A--CGACCCCG-TG-CCCTT-CGCGTTTTCCGCAT-CCCGGAAAACAAACGAACACTCATT--G----------CCC---TCGGC--AATAA-CACTAA-----------GA----GCGTTAGC-------C-GGGGATA---------ACG-AGCGTCGTCGTGAGTTTCACCCTCGACC-ACACCGAACGAAC-GGG--C-AGCCTCAGGCGAACAGGGGATG-A-TTGCCAACCGAATTCCATC-ATGTAGGTACGCAGCACAGGAAACCGA-AAG--AACGGCCA--A-TAC-AA---AT----------TGTGCCGATAACTGAAGAGGAACGCA-AGGTAGGACGTCGCCGCTCAAGGCAGGG------------------AT-----------------------------------------TTTCTAATGATACG-TAAACAGGG-TATTTCTGGCCCTTT---------------------------------------ATAGAA------------TAGAAAATACA-----TATT-----CGAAC-------AAAAAATCATTT-------GGAGG------AGGAATAAGAGTATTTCATTGCTATTAAGCATGGATTATTG-------AAAATA--------ATTAAGACATGGATTTGG------ATATTT-CCCTTCAACT-CCC-----------------CAATT-------TGATAGAAGTAGTTGAAGGGAATTCTCTGAAGA----AAAAAT-----G----GATTATGGGAGTGTGTGACTTGAACTC-TTTATTAGTCTATGTAGCTCTATGCCTGCCA------CATTAGCCTTG---------GAATTCACAAG-----TAAATGTGTCTTTGTTCCAACCGCC-----GGGTAAGCC-----------CT------A-----T------ACAGAGGATAGGCTGGTTC------ACTTCGCTTGAAGAAAA-TAATTTCTATG----ATCAAGTCCAAATCATGTTGTACATGACCCGGCTCCGTAAAATCCAGTATAATAAC------TGA-------AATAAATATAGTTTATCTAGCTCAGTTAC----TTA---------AG------AT--------------------------------TT--AATAGTATGAAAATGCATTCATTTCCTATGC-----ATTAATATG--------------------ATCGATCC--------ATAA----TACTATCGGAGTGAAACAGGCGGTCTAAAGAATAAAGAG------GTTAGACTATATTAGTAACAAGTAAACCAT---------------------TTATGGCGTCCCAACTA-----TTTTGGGAT------TAAATACCAATCGTAAGGTCTGAGACAACCCAGAAAGCACTTGATCGTATCATGATCAACTT------TAT--GAGTGTAAGCCTACTTGGGTATTGAGTAGT------TATTTGTAAGAACCAACAACTCCAGA--------------------AAAAGAAAGC------AATAACC----------TTTTA---------------AAATGTTGCTTATA-----------------TTGAACCA---------------------------------TTTATATATGTGCGAGC---------CATTA-------------ATC----------------TAT--------AGAC------AGATATAT------GGAACAT------ATA-----------------------GATTTTATCTGGATTCATT--------TACATTTAATTGGTTTTGATTCCTA-CTTGAGCCGGATGATGAAAAATCATCATGTCCGGTTCCTTCGGGGGATGAATCAA-C---AATAATTCACCT---------------------------------------------------------------------ACCATTTTCTATATTCTATTTCTATA-----------------------------------------------------------TAAGTGAAGGTGCTCGTGACTCGACATCAGTTGG----TAATGGAAATAG-----CCCATGGTGGAGCTCGAGTAGAACG-----TAT------TAATTCA---------TTTTTCGGAGCAAGAATCTAGGGTTAATGCAAATC-----AATAAATTGGAACAACTTCGTGAATA-TCTT--TTAGATATAAAAAATAAAAATCGAAAGGATCTG----ATTCG----------------ATCAAATTCTCCAGTA-AAAAGGAAAATTAGTT--GAAATT----------AATC-AAACATTT------TCGATC------TAAAGTG----------TAT-CGCACGGG-----AATCAATCGTTCGTAAGATTCTTGGAT-----------AGAAGG-------A----AATCCAAAAT--AAGGGGTATGTTGCTACCA-TTTTTACAGGAT----TCAGAAGCACCGAAGTAATGTC-TAAACC------TAATG------A---------------TTGA-TAAAGGATCCC-----AAAACAAGGAAACACCGTCTCAACAACTGCTTGCCCAGATTTAAGAAT------C-----CAAATC-------TAGTTTT--------T-CTTTT------T-------AAACGAGAGACAAACGAAATGTCGGTTGTAAAGACCACT-------CAATAAATGAA-----------ATTGCCTAACC-------TATTGTTC--------------------CT-----TGGGCTAT---TTAAGAGTTATTTAATTTGAGTTATGAGTCC---GAATTAGCGC------TTTT----------------TTTC----------ATTTTCAAGAACGAAGAAG-AAAAAAAGA-----TA---AAAA-AAGATTGAAATCATAGTCTAA--TTGATTTGATGATTTT----------------ATAGATCCTTTTG--------------TCATTTATTTTG---------------------------------------TATTAGT-ATTAGAATTTT----------------CATTTTATACTTATCCA------------TAG-------------------AT-AAAA-------TACATA-G---------ATAAA-AAAACTTTGGATCCAATTCT----TT-TTTCTCGAGCCGTACGAGGAGAAAA--CTTCCTATACGTTTCTA---GGG-G-GGGGTATTATT--------------------------------------------------------
Oldenlandia_lineata_cB010_IndiaSEAsia            -------------------------------------------------------------------------------------GGGTC-A-TGGTCGA---GGGCC------------------------CGAA----GGCT----CC-AGGGTC-TT-GCG-TGA----GCTCTGC----CGA--ACGGATTC-GGTCACG-GCTTCGATCG-AGTTGAG----GT----TTTCA----ACCACCACTTGT----CGTGACGT-CCCG-AGCG-GAGGACTC-GAATTTAGGCCGGCCGCGC-------CGC-GGGGG------CAC-GGGAGGCCAATATCCGTCACCC--GCCTCG--ATGCGCC-----GG-AGCGCGGTGA---------GGGGGTGGCGAC--GATGCGTGACGCCCAGGCAGACGTGCCCTCAGCCTAATGGCTTCGGGCGCAACTTGCGTTCAAAAACTCGATGGTTCACGGGATTCTGCAATTCACACCAAGTATCGCATTTCGCTACGTTCTTCATCGATGCGAGAGCCTAGATATCCGTTGCCGAGAGTCG--TATTGGT---TACG--AT---TCAGACGCACCGCGCCCCGCCT-GCAGAATCCGC-A---GGG--GGACAAGGACGATCCG---TTTTA-GTAGTCCTTGGCGCAA---TCCGCGCCGGA-AGTTAAG---TTG-GGTGCGGGC--GC-----CGGCG-AACCT---------GAGCTA------G---CCGACGGCCCGC--GG-------------TTTTCA-AAACGTGTTCGCGGTGGTTTGCAGG-ATTCGACAATGATCCTTCCGCAGGTTCACCTACGGAAACCTTGTTACGACTTCTCCTTCCTCTAAATGATAAGGTTCAGTGGACTTCTTGCGACGTCGCGGGCGGCGAACCGCTCACGTCGCCGCAATCCGAACAC--------------------------------------------TTCCTCACGAACATCGGACCG-CACGGC-ACTAGGCCGG-AAC-GGAAC--CGAGCGTCGTTTGAAAT-TCGCG--TTAAGCCTT--ATGTGGACAG-ATAGGAG-TCT-A--CGACCCCG-TG-CCCTT-CGCGTTTTCCGCAT-CCCGGAAAACAAACGAACACTCATT--G----------CCC---TCGGC--AATAA-CACTAA-----------GA----GCGTTAGC-------C-GGGGATA---------ACG-AGCGTCGTCGTGAGTTTCACCCTCGACC-ACACCGAACGAAC-GGG--C-AGCCTCAGGCGAACAGGGGATG-A-TTGCCAACCGAATTCCATC-ATGTAGGTACGCAGCACAGGAAACCGA-AAG--AACGGCCA--A-TAC-AA---AT----------TGTGCCGATAACTGAAGAGGAACGCA-AGGTAGGACGTCGCCGCTCAAGGCAGGG------------------AT-----------------------------------------TTTCTAATGATACG-TAAACAGGG-TATTTCTGGCCCTTT---------------------------------------ATAGAA------------TAGAAAATACA-----TATT-----CGAAC-------AAAAAATCATTT-------GGAGG------AGGAATAAGAGTATTTCATTGCTATTAAGCATGGATTATTG-------AAAATA--------ATTAAGACATGGATTTGG------ATATTT-CCCTTCAACT-CCC-C---------------CAATT-------TGATAGAAGTAGTTGAAGGGAATTCTCTGAAGA----AAAAAT-----G----GATTATGGGAGTGTGTGACTTGAACTC-TTTATTAGTCTATGTAGCTCTATGCCTGCCA------CATTAGCCTTG---------GAATTCACAAG-----TAAATGTGTCTTTGTTCCAACCGCC-----GGGTAAGCC-----------CT------A-----T------ACAGAGGATAGGCTGGTTC------ACTTCGCTTGAAGAAAA-TAATTTCTATG----ATCAAGTCCAAATCATGTTGTACATGACCCGGCTCCGTAAAATCCAGTATAATAAC------TGA-------AATAAATATAGTTTATCTAGTTCAGTTAC----TTA---------AG------AT--------------------------------TT--AATAGTATGAAAATGCATTCATTTCCTATGC-----ATTAATATG--------------------ATCGATCC--------ATAA----TACTATCGGAGTGAAACAGGCGGTCTAAAGAATAAAGAG------GTTAGACTATATTAGTAACAAGTAAACCAT---------------------TTATGGCGTCCCAACTA-----TTTTGGGAT------TAAATACCAATCGTAAGGTCTGAGACAACCCAGAAAGCACTTGATCGTATCATGATCAACTT------TAT--GAGTGTAAGCCTACTTGGGTATTGAGTAGT------TATTTGTAAGAACCAACAACTCCAGA--------------------AAAAGAAAGC------AATAACC----------TTTTA---------------AAATGTTGCTTATA-----------------TTGAACCA---------------------------------TTTATATATGTGCGAGC---------CATTA-------------ATC----------------TAT--------AGAC------AGATATAT------GGAACAT------ATA-----------------------GATTTTATCTGGATTCATT--------TACATTTAATTGGTTTTGATTCCTA-CTTGAGCCGGATGATGAAAAATCATCATGTCCGGTTCCTTCGGGGGATGAATCAA-C---AA-AATTCACCT---------------------------------------------------------------------ACCATTTTCTATATTCTATTTCTATA-----------------------------------------------------------TAAGTGAAGGTGCTCGTGACTCGACATCAGTTGG----TAATGGAAATAG-----CCCATGGTGGAGCTCGAGTAGAACG-----TAT------TAATTCA---------TTTTTCGGAGCAAGAATCTAGGGTTAATGCAAATC-----AATAAATTGGAACAACTTCGTGAATA-TCTT--TTAGATATAAAAAATAAAAATCGAAAGGATCTG----ATTCG----------------ATCAAATTCTCCAGTA-AAAAGGAAAATTAGTT--GAAATT----------AATC-AAACATTT------TCGATC------TAAAGTG----------TAT-CGCACGGG-----AATCAATCGTTCGTAAGATTCTTGGAT-----------AGAAGG-------A----AATCCAAAAT--AAGGGGTATGTTGCTACCA-TTTTTACAGGAT----TCAGAAGCACCGAAGTAATGTC-TAAACC------TAATG------A---------------TTGA-TAAAGGATCCC-----AAAACAAGGAAACACCGTCTCAACAACTGCTTGCCCAGATTTAAGAAT------C-----CAAATC-------TAGTTTT--------T-CTTTT------T-------AAACGAGAGACAAACGAAATGTCGGTTGTAAAGACCACT-------CAATAAATGAA-----------ATTGCCTAACC-------TATTGTTC--------------------CT-----TGGGCTAT---TTAAGAGTTATTTAATTTGAGTTATGAGTCC---GAATTAGCGC------TTTT----------------TTTC----------ATTTTCAAGAACGAAGAAG-AAAAAAAGA-----TA---AAAA-AAGATTGAAATCATAGTCTAA--TTGATTTGATGATTTT----------------ATAGATCCTTTTG--------------TCATTTATTTTG---------------------------------------TATTAGT-ATTAGAATTTT----------------CATTTTATACTTATACA------------TAG-------------------AT-AAAA-------TACATA-G---------ATAAA-AAAACTTTGGATCCAATTCT----TT-TTTCTCGAGCCGTACGAGGAGAAAA--CTTCCTATACGTTTCTA---GGG-G-GGGGTATTATT--------------------------------------------------------
Oldenlandia_auricularia_cC020_Ceylon             ------------------------------------------------------------------------------------------------TCGA---GGGCC------------------------CGAA----GGCT----CCTGGGGTC-TT-GCG-CGA----GCTCTGC----CCA--ACGGATTC-GGTCACG-GCTTCGATCG-AGTTGAG----GT----TTTCA----ACCACCACTTGT----CGTGACGT-CCCG-TGCG-GAGGACTC-GGATTTAGGCCGGCCGCGC-------CGC-GGGGG------CAC-GGGAGGCCAACATCCGTCACCC--GGCCCG--ATGCGCC-----GG-AGCGCGGTGG---------GGGGGTGGCGAC--GATGCGTGACGCCCAGGCAGACGTGCCCTCAGCCTAATGGCTTCGGGCGCAACTTGCGTTCAAAAACTCGATGGTTCACGGGATTCTGCAATTCACACCAAGTATCGCATTTCGCTACGTTCTTCATCGATGCGAGAGCCTAGATATCCGTTGCCGAGAGTCG--TATTGGT---TACG--AT---TCAGACGCCCCGCGCCCTGCCT-GCGGAATCCGC-A---GCG--GGACGCGGACGATCCG---TTTAA-GTAGTCCTTGGCGCAA---TCCGCGCCGGA-AGTTGAG---TTA-GGTGCGGGC--GC-----CGGCG-AACCT---------GAGCGC------G---CCGACGGCCCGC--GG-------------ATTTCA-AAACGTGTTCGCGGTGGCTTGCAGG-ATTCGACAATGATCCTTCCGCAGGTTCACCTACGGAAACCTTGTTACGACTTCTCCTTCCTCTAAATGATAAGGTTCAGTGGACTTCTTGCGACGTCGCGGGCGGCGAACCGCTCACGTCGCCGCAATCCGAACACTTGAGACAAGCATATGACTACTGGCAGGATCAACCAGGTAGCA-TTCCTCACGAACATCGGACCG-CACGGC-ACTAGGCCRG-AAC-GGAAC--CGAGCGTCGTTCGAAAT-TAGCG--TTAAGCCTT--CTGCGGACAA-ATAGGAG-TCT-A--CGACCCCG-TG-CCCTT-CGCGTTTTCCGCAT-CCCGGAAAACAAACGAACCCTCATT--G----------GCC---TCGGC--AATAA-CGCTAA-----------CA----GCGTTAGC-------C-GGGGATA---------ACG-AGCGCCGTCGTGAGTTTCACCCTCGACC-GCACCGAATGAAC-GGG--C-AGCCTCAGGCGAACGGGGGATG-A-TTGCCAACCGAATTCCGTC-ATGTAGGTACGCAGCACAGGAAACCGA-TAG--AATGGCCA--A-TAT-AA---AT----------TGTGCCGATAAATGAAGAGGAACGAA-CGGTAGGACGTCGCCGCGCAAGGCAGGG------------------AT-----------------------------------------TTTCTAATGATACG-TAAACAGGG-CATTTCTGGCCCTTT---------------------------------------ATAGAA------------TAGAAAATACA-----TATT-----CGAAC-------AAAAAATCATTT-------GGAGG------AGGAATAAGAGTATTTCATTGCTATTAAGCATGGATTATTG-------AAAATA--------ATTAAGACATGGATTTGG------ATATTT-CCCTTCAACT-CCC-CAATTTG---------ATATT-------TGATAGAAGTAGTTGAAGGGAATTCTCTGAAGA----AAAAAT-----G----GATTATGGGAGTGTGTGACTTGAACTC-TTTATTAGTCTATGTAGCTCTATGCCTGCCA------CATTAGCCTTG---------GAATTCACAAG-----TAAATGTGTCTTTGGTCCAACCGCC-----GGGTAAGCC-----------CT------A-----T------ACAGAGGATAGGCTGGTTC------ACTTCGCTTGAAGAAAA-TAATTTCTATG----ATCAAGTCCAAATCATGTTGTACATGACCCGGCTCCGTAAAATCCAGTATAATAAC------TGA-------AATAAATATAGTTTATCTAGTTCAGTTAC----TTA---------AG------AT--------------------------------TT--AATAGTATGAAAATGCATTCATTTCCTATGC-----ATTAATATG--------------------ATCGATCC--------ATAA----TACTATCGGAGTGAAACAGGTGGTCTAAAGAATAAAGAG------GTTAGACTATATTAGTAACAAGTAAACCAT---------------------TTATGGCGTCCCAACTA-----TTTTGGGAT------TAAATACCAATCGTAAGGTCTGAGACAACCCAGAAAGCACTTGATCGTATCATGATCAACTT------TAT--GAGTGTAAGCCTACTTGGGTATTGAGTAGT------TATTTGTAAGAACCAACAACTCCAGA--------------------AAAAGAAAGC------AATAACC----------TTTTA---------------AAATGTTGCTTATA-----------------TTGAACCATTTAT----------------------------TTTATATATGTGCGAAC---------CATTA-------------ATC----------------TAT--------AGAC------AGATATAT------GGAACAT------ATA-----------------------GATTTTATCTGGATTCATT--------TACATTTAATTGGTTTTGATTCCTA-CTTGAGCCGGATGATGAAAAATCATCATGTCCGGTTCCTTCGGGGGATGAATCAA-C---AATAATTCACCT-----------------------------------------------------------------------------------------------------------------------------------------------------------------------------------------TGG----TAATGGAAATAG-----CCTATGGTGGAGCTCGAGTAGAACG-----TAT------TAATTCA---------TTTTTCGGAGCAAGAATCTAGGGTTAATGCAAATC-----AATAAATTGGAACAACTTCGTGAATA-TCTT--TTAGAT-------ATAAAAATCGAAAGGATCTG----ATTCG----------------ATCAAATTCTCCAGTA-AAAAGGAAAATTAGTT--GAAATTAATCATT---AATC-AAACATTT------TCGATC------TAAAGTG----------TAT-CGCACGGG-----AATCAATCGTTCGTAAGATTCTTGGAT-----------AGAAGG-------A----AATCCAAAAT--AAGGGGTATGTTGCTACCA-TTTTTACAGGAT----TCAGAAGCACCGAAGTAATGTC-TAAACC------TAATG------A---------------TTGA-TAAAGGATCCC-----AAAACAAGGAAACACCGTCTCAACAACTGCTTGCCCAGATTTAAGAAT------C-----CAAATC-------TAGTTTT--------T-ATTTT------T-------AAACGAGAGACAAACGAAATGTCGGTTGTAAAGACCACT-------CAATAAATGAA-----------ATTGCCTAACC-------TATTGTTC--------------------CT-----TGGGCTAT---TTAAGAGTTATTTAATTTGAGTTATGAGTCC---GAATTAACGC------TTTT----------------TTTC----------ATTTTCAAGAACGAAGAAG-AAAAAAAGA-----TA---AAAA-AAGATTGAAATCATAGTCTAA--TTGATTTGATGATTTT----------------ATAGATCCTTTTG--------------TCATTTATTTTGT-ATTAGTATTATTTATT------------------TTGTATTAGT-ATTAGAATTTT----------------CATTTTATACTTATACA------------TAG-------------------AT-AAAA-------TACATA-G---------ATAAA-AAAACTTTGGATCCAATTCT----TT-TTTCTCGAGCCGTACGAGGAGAAAA--CTTCCTATACGTTTCTA----GG-G-GGGGTATTATT--------------------------------------------------------
Hedyotis_scabraSN183                             ------------------------------------------------------------------GTAATCCCGCCTG-ACCTGGGGTC-A-TGGTCAA---GGGCC------------------------CGAA----GGCT----CC-AGGGTC-----TA-TGA----GTTTTTC----CGC--ACGGTCTC-AATCACG-GCTTCGATCG-AGTTGAA----GT----TTCCA----ACCACCACTTGT----CGTGACGT-CCCG-AACG-GAGGACTC-GGATTTAGGCCAGCCGCGC-------CTG-GGGGG-----ACAC-GGGAGGCCAACATCCGTCACCC--GACTCG--AGGCGTT-----AA-TACGCGAGGAG--------GGGGGTGGCGAC--GATGCGTGACGCCCAGGCAGACGTGCCCTCAGCCTAATGGCTTCGGGCGCAACTTGCGTTCAAAAACTCGATGGTTCACGGGATTCTGCAATTCACACCAAGTATCGCATTTCGCTACGTTCTTCATCGATGCGAGAGCCTAGATATCCGTTGCCGAGAGTCG--TATTGGT---TACG--AT---TCAGACGCCCCGCGACCGCCCT-GCGGAATCCGT-A----GG--GGATGCGGGCTATCCG---TTTGA-GTAGTCCTTGGCGCAT---TCCGCGCCGGA-AGTTTTG---TTA-GGTGCGGGA--GC-----CGGCT-GACGG---------GTGTCC------A---CCGGAGGCCCGCG-GG-------------TTTGTA-AAACGTGTTCGCGGTCGTTTGCAGG-ATTCGACAATGATCCTTCCGCAGGTTCACCTACGGAAACCTTGTTACGACTTCTCCTTC--------------------------------------------------------------------------------------------------------------CCAGGTAGCA-TTCCTCACGGACATCGGACCG-CACGGC-AGGAGACCGG-AAC-AGAAC--CGAAAGTCGTTTGAGAT-TAGCG-TTCAAGCTTT---GTTGGACAAGATAGGAG-CCT-A--CGGCCCCG-TG-CCCTT-CGCGTTTTCCGCAT-CCCGAAGCCC-AACAAGAACTCATT--G----------GCC---ACGGC--AATAA-CTCGGT-----------GA----GCATTTGC-------C-GGGGAAA---------ACG-AGTACCGTTTCCATTTTCACCCTCGGCC-AAACCGAACAAAC-GGG--C-AGCCTAAGGCGAACGGGGGAAG-A-TTGCCATCCGAATACCATT-GGGTAGGTATGCCACACAGGAAACCGA-ATG--AAGGGCCA--ATTAG-AA---AT----------TGTGCCGAAAAATGAAGTGGAACGCA-CGGTTGGACGTCGCCGCACAAGGCCGGG------------------ATCCAACC--------------------------------------CTAATGATACG-TAAACAGGG-CATTTCTGGCCCTTT---------------------------------------ATAGAA-----------------AATACA-----TATT-----CGAAC-------AAAAAAGAATTT-------GGAGG------AGGAATAAGAGTATTTCATTGCTATTAAGCATGGATTATTG-------AAAATA--------ATTAAGACATGGATTTGG------ATATTT-CCCTTCAACT-CCC-----------------CAATT-------TGATAGAAGTAGTTGAAGGGAATTCTCTGAAGA----AAAAAT-----G----GATTATGGGAGTGTGTGACTTGAACTC-TTTATTAGTCTATGTAGGTCTATGCCTGCCA------CATTAGCCTTG---------GAATTCACAAG-----TAAATGTGTCTTTGTTCCAACCGCC-----GGGTAAGCC-----------CT------A-----T------ACAGAGGATAGGCTGGTTC------ACTTCGCTTGAAGAAAA-TAATTTCTATG----ATCAAGTCCAAATCATGTTGTACATGACCCGGCTCCGTAAAATCCAGTATAATAAC------TGA-------AATAAATATAGTTTATTCAGTTCAGTTAC----TTA---------AG------AT--------------------------------TT--AATAGTATGAAAATGCATTCATTTCCTATGC-----ATTAATATG------------------------ATCC--------ATAA----TACTATCGGAGTGAAACAGGCGGTCTAAAGAATAAAGAG------ATTAGACTATATTAGTAACAAGTAAACCAT---------------------TTATGGCGTCCCAACTA-----TTTTGGGAC------TAAATACCAATCGTAAGGTCTGAGACAACCCAGAAAGCACTTGATCGTATCATGATCAACTT------TAT--GAGTGTAAGCCTACTTGGGTATTGAGTAGT------TATTTGTAAGAACCAACAACTCCAGA--------------------AAAAGAAAGC------ACTAACC----------CTTTA---------------AAATGTTGCTTATA-----------------TTGAACCA-----------------------------------TTTATATGTGTGAAC---------CATTA-------------ATC----------------TAT--------GGAC------AGATATAT------GGAACAT------ATA-----------------------GATTTTATCTGGATTCATT--------------TAATTGGTTTTGATTCCTA-CTTGAGCCGGATGATGAAAAATCATCATGTCCGGCTCCTTCGGGGGATGAATCAA-C---A--------------------------------------TGAAGGG-------------------------CCCGATCC--ACCATTTTCT-------ATTTCTATAT----------------------------------------------------------TAAGTGAAGGTGCTCGTGACTCGACATCAGTTGG----TAATGGAAATAG-----CCCATGGTGGAGCTCGAGTAGAACG-----TAT------TAATTCA---------TTTTTCGGAGCAAGAATCTAGGGTTAATGCAAATC-----AATAAATTGGAACAACTTCGTGAATA-TCTT--TTAGAT-------ATAAAAATCGAAAGGATCTG----ATTCG----------------ATCAAATTCTCCAGTA-AAAAGGAAAATTGGTT--GGAATT----------AATC-AAACATTT------TCGATC------TAAAGTG----------TAT-CGCACGGG-----AATCAATCGTTCGTAAGATTCTTGGAT-----------AGAAGG-------A----AATCCAAAAT---AAGGGTATGTTGCTACCA-TTTTTAAAGGAT----TAAGAAGCACCGAAGTAATGTC-TAAACC------TAATG------A---------------TTGA-TAAAGGATCCC-----AAAACAAGGAAACACCGTCTCAACGACTGCTTGCCCAGGTTTAAGAAT------C-----CAAATC-------TCGTTTT---------------------T-------AAACGAGATACAAACGAAATGTCGGTTGTAAAGACCACT-------CAATAAATGAA-----------ATTGCCTAAC--------TATTATTC--------------------CT-----TGGGCTAT---TTAAGAGTTATTTAATTTGAGTTATGAGTCC---GAATTAGCGC------TTTT----------------TTTC----------ATTTTCAAGAACGAAGAAA----AAAAGA-----TA---AAAA-AAGATTGAAATCATAATCTAA--TTGATTTGATGATTTT----------------ATAGATCCTTTTG--------------TCATTTATTTTG---------TCATT-------------------------TATTAGT-ATTAGAGTTTT----------------CATTTTATACTTA--------------------------------------------A-------TACATA-GATTACATAGATAAA-AAAACTTTGGATCCAATTCT----TT-TTTCTCGAGCCGTACGAGGAGAAAA--CTTCCTATACGTTTCTA--GGGG-G-GGGGTA-------------------------------------------------------------
Oldenlandia_chereevensis_NSuphuntee799           C------------------------------------------------------------AGCGGGTAGTCCCGCCTG-ACCTGGGGTC-A-TGGTCGA---GGGCC------------------------ATAA----GGCT----CC-GGGGTC-----TG-TGA----GCTCCCC----GGC--ACGGTCTC-GTTCACG-GCTTCGATCG-AGTTGAA----GT----TTTCA----ACCACCACTTGC----CGCGACGT-CCCG-AGCG-GAGGACTG-TGATTTAGGCCGGCCGCAT-------CTC-GAGGG-----ACAC-GGGAGGCCAATATCCGTCACCC--GGCCCA--AGGCGTC-----GA-TGCGCGATG-G--------GGGGGTGGCGAC--GATGCGTGACGCCCAGGCAGACGTGCCCTCAGTCTGATGGCTTCGGGCGCAACTTGCGTTCAAAAACTCGATGGTTCACGGGATTCTGCAATTCACACCAAGTATCGCATTTCGCTACGTTCTTCATCGATGCGAGAGCCTAGATATCCGTTGCCGAGAGTCG--TATTGGT---TACG--AT---TCAGACGCACCGCACCCTCCCC-GCGGAAACCGT-A---GGG--GGATGCGGACGATCCG---TTTGA-GTAGTCCTTGGCGCAA---CTCGCGCCGGA-AGTTTTG---TTA-GGCGCGGGT--GC-----CGGCA-GACGG---------GCGTCC------G---CCAACGCCCCGCG-AG-------------TTTATA-AAACATGTTCGCGGTGGTTTGCAGG-ATTCGACAATGATCCTTCCGCAGGTTCACCTACGGAAACCTTGTTACGACTTCTCCTTCCTCT----------------------------------------------------------------------------------------------------------CCAGGTAGCA-TTCCTCACGGACATCGGACCG-CACGGC-ACGAGACCGA-AAC-GGAAC--CGAACGTCGTTCGAAAT---------TAAGCTTC--TAGGGGACAA-ATAGGAG-TCG-T--CGACCCCG-TG-CCCTT-CGCGTTTTCTGCAT-CCCTGCGATCGAACGATAACTCGTT--G----------GCC---ACGGC--AACAA-CGCGGT-----------AA----GCGTCAGC-------C-GGGGATA---------ACG-AGTGTCGTTT-AAGTATCGCCCTCGGCC-ACACCGAACAAACGAGG--C-AACCTAAGGCAAACGTGGGAAC-A-TCGCCAGCCGA-TTCCATT-GAGAAGGTACGCAACACAGGAAACCGA-ACG--ATTGGCCA--A-TACAAA---AT----------TGTGCCGAAAACTGAAGAGGAACGCA-CGGTAGGACGTCGCCGCACAAGGCCGGG------------------ATCCAAC------------------------------------TTTCTAATGATACG-TAAACAGGG-CATTTCTGGTCCTTT---------------------------------------ATAGAA-----------------AATACA-----TATT-----CGAACAA-----AAAAAATCATTT-------GGAGG------AGGAATAAGAGTATTTCATTGCTATTAAGCATGGATTATTG-------AAAATA--------ATTAAGACATGGATTTGG------ATATTT-CCCTTCAACT-CCC-----------------CAATT-------TGATAGAAGTAGTTGAAGGGAATTCTCTGAAGA----AAAAAT-----G----GATTATGGGAGTGTGTGACTTGAACTC-TTTATTAGTCTATGTAGCTCTATGCCTGCCA------CATTAGCCTTG---------GAATTCACAAG-----TAAATGTGTCTTTGTTCCAACCGCC-----GGGTAAGCC-----------CT------A-----T------ACAGAGGATAGGCTGGTTC------ACTTCACTTGAAGAAAC-TAATTTCTATG----ATCAAGTCCAAATCATGTTGTACATGAACCGGCTCCGTAAAATCCAGTATAATAAC------TGA-------AATAAATATAGTTTATCCCGTTCAGTTAC----TTA---------AG------AT--------------------------------TT--AATAGTATGAAAATGCATTCATTTCCTATGC-----ATTAATATG------------------------ATCC--------ATAA----TACTATCGGAGTGAAACAGGCGGTCTAAAGAATAAAGAG------GTTAGACTATATTAGTAACAAGTAAACCAT---------------------TTATGGCGTCCCAACTA-----TTTTGGGAC------TAAATACCAATCGTAAGGTCTGAGACAACCCAGAAAGCACTTGATCGTATCATGATCAACTT------TAT--GAGTGTAAGCCTACTTGGGTATTGAGTAGG------TATTTGTAAGAACCAACAACTCCAGA--------------------AAAAGAAAGC------AATAACC----------TTTTA---------------AAATGTTGCTTATA-----------------TTGAACCA---------------------------------TTTATATATGTGCGAAC---------CATTA-------------ATC----------------TAT--------GGAC------AGATATAT------GGAACAT------ATA-----------------------GATTTTATCTGGATTCATT--------------TAATTGGTTTTGATTCCTA-CTTGAGCCGGATGATGAAAAATTATCATGTCCGGTTCCTTCGGGGGATGAATCAA-C---AATAATTCACCT--------------------------------------------------------------------------------------ATTTCTATATA----------------------------------------------AGT------A-TAAGTGAAGGTGCTCGTGCCTCGACATCAGTTGG----TAATGGAAATAG-----CCCATGGTGGAGCTCGAGTAGAACG-----TAT------TAATTCA---------TTTTTCGGAGCAAGAATCTAGGGTTAACGCAAATC-----AATAAATTGGAACAACTTCGTGAATA-TCTT--TTAGAT-------ATAAAAATCGAAAGGATCTG----ATTCGATCAAATTCTCCAGTAATCAAATTCTCCAGTA-AAAAGGAAAATTGGTT--GCAATT----------AATC-AAACATGT------TCGATC------TAAAGTG----------TAT-CGCACGGG-----AATCAATCGTTCGTAAGATTCTTGGAT-----------AGAAGG-------A----AATCAAAAAT--AAGGGGTATGTTGCTACCA-TTTTTAAAGGAT----TAAGAAGCACCGAAGTAATGTC-TAAACC------TAATG------A---------------TTGA-TAAAGGATCCC-----AAAACAAGGAAACACCGTCTCAACAACTGCTTGCCCAGATTTAAGAAT------C-----CAAATC-------TAGTTTT--------T-ATTTT------TAATTTTTAAACGAGAGACAAACGAAATGTCGGTTGTAAAGACCACT-------CAATAAATGAA-----------ATTGCCTAAC--------TATTGTTC--------------------CT-----TGGGCTATTTATTAAGAGTTATTTAATTTGAGTTATGAGTCC---GAATTAGCGC------TTTT----------------TTTC----------ATTTTCAAGAACGAAGAAG-AAAAAAAGA-----TA---AAAA-AAGATTGAAATCATAGTCTAA--TTGATTTGATGATTTG----------------ATAGATCCTTTTG-----------------------------------TCATT-------------------------TATTAGT-ATTAGAATTTT----------CATTTTCATTTTATACTTA----------------------------------------------------TACATA-GATA------AAAAA-AAAACTTTGGATCAAATTCT----TT-TTTCTCGAGCCGTACGAGGTGAAAA--TCTCCTATACGTTTCTA----GG-G-GGGGTATTATT--------------------------------------------------------
Oldenlandia_cherevensis_cA054_SEAsia             -------------------------------------------------------------------------------------GGGTC-A-TGGTCGA---GGGCC------------------------ATAA----GGCT----CC-GGGGTC-----TG-TGA----GCTCCCC----GGC--ACGGTCTC-GTTCACG-GCTTCGATCG-AGTTGAA----GT----TTTCA----ACCACCACTTGC----CGCGACGT-CCCG-AGCG-GAGGACTG-TGATTTAGGCCGGCCGCAT-------CTC-GAGGG-----ACAC-GGGAGGCCAATATCCGTCACCC--GGCCCA--AGGCGTC-----GA-TGCGCGATG-G--------GGGGGTGGCGAC--GATGCGTGACGCCCAGGCAGACGTGCCCTCAGCCTGATGGCTTCGGGCGCAACTTGCGTTCAAAAACTCGATGGTTCACGGGATTCTGCAATTCACACCAAGTATCGCATTTCGCTACGTTCTTCATCGATGCGAGAGCCTAGATATCCGTTGCCGAGAGTCG--TATTGGT---TACG--AT---TCAGACGCACCGCACCCTCCCT-GCGGAAACCGT-A---GGG--GGATGCGGACGATCCG---TTTGA-GTAGTCCTTGGCGCAA---CTCGCGCCGAA-AGTTTTG---TTA-GGCGCGGGT--GC-----CGGCA-GACGG---------GCGTCC------G---CCAACGCCCCGCG-AG-------------TTTATA-AAACGTGTTCGCGGTGGTTTGCAGG-ATTCGACAATGATCCTTCCGCAGGTTCACCTACGGAAACCTTGTTACGACTTCTCCTTCCTCTAAATGATAAGGTTCAGTGGACTTCTTGCGACGTCGCGGGCGGCGAACCGCTCACGTCGCCGCAATCCGAACAC---------------------------------------------------------TCGGACCG-CACGGC-GCGAGACCGG-AAC-GGAAC--CGAACGTCGTTCGAAAT---------TAAGCTTC--TAGGGGACAA-ATAGGAG-TCG-T--CGACCCCG-TG-CCCTT-CGCGTTTTCTGCAT-CCCTGCGATCGAACGATAACTCGTT--G----------GCC---ACGGC--AATAA-CGCGGT-----------AA----GCGTCAGC-------C-GGAGATA---------ACG-AGTGTCGTTT-AAGTATCGCCCTCGGCC-ACACCGAACAAACGAGG--C-AACCTAAGGCAAACGTGGGAAC-A-TCGCCATCCGA-TTCCATT-GAGAAGGTACGCAACACAGGAAACCGA-ACG--ATTGGCCA--A-TACAAA---AT----------TGTGCCGAAAACTGAAGAGGAACGCA-CGGTAGGACGTCGCCGCATCAAGCCC---------------------------------------------------------------TTTCTAATGATACG-TAAACAGGG-CATTTCTGGTCCTTT---------------------------------------ATAGAA-----------------AATACA-----TATT-----CGAACAA-----AAAAAATCATTT-------GGAGG------AGGAATAAGAGTATTTCATTGCTATTAAGCATGGATTATTG-------AAAATA--------ATTAAGACATGGATTTGG------ATATTT-CCCTTCAACT-CCC-----------------CAATT-------TGATAGAAGTAGTTGAAGGGAATTCTCTGAAGA----AAAAAT-----G----GATTATGGGAGTGTGTGACTTGAACTC-TTTATTAGTCTATGTAGCTCTATGCCTGCCA------CATTAGCCTTG---------GAATTCACAAG-----TAAATGTGTCTTTGTTCCAACCGCC-----GGGTAAGCC-----------CT------A-----T------ACAGAGGATAGGCTGGTTC------ACTTCACTTGAAGAAAC-TAATTTCTATG----ATCAAGTCCAAATCATGTTGTACATGAACCGGCTCCGTAAAATCCAGTATAATAAC------TGA-------AATAAATATAGTTTATCCCGTTCAGTTAC----TTA---------AG------AT--------------------------------TT--AATAGTATGAAAATGCATTCATTTCCTATGC-----ATTAATATG------------------------ATCC--------ATAA----TACTATCGGAGTGAAACAGGCGGTCTAAAGAATAAAGAG------GTTAGACTATATTAGTAACAAGTAAACCAT---------------------TTATGGCGTCCCAACTA-----TTTTGGGAC------TAAATACCAATCGTAAGGTCTGAGACAACCCAGAAAGCACTTGATCGTATCATGATCAACTT------TAT--GAGTGTAAGCCTACTTGGGTATTGAGTAGG------TATTTGTAAGAACCAACAACTCCAGA--------------------AAAAGAAAGC------AATAACC----------TTTTA---------------AAATGTTGCTTATA-----------------TTGAACCA---------------------------------TTTATATATGTGCGAAC---------CATTA-------------ATC----------------TAT--------GGAC------AGATATAT------GGAACAT------ATA-----------------------GATTTTATCTGGATTCATT--------------TAATTGGTTTTGATTCCTA-CTTGAGCCGGATGATGAAAAATTATCATGTCCGGTTCCTTCGGGGGATGAATCAA-C---AATAATTCACCT---------------------------------------------------------------------ACCACTTTTT------TATTTCTATATA----------------------------------------------AGT------A-TAAGTGAAGGTGCTCGTGCCTCGACATCAGTTGG----TAATGGAAATAG-----CCCATGGTGGAGCTCGAGTAGAACG-----TAT------TAATTCA---------TTTTTCGGAGCAAGAATCTAGGGTTAACGCAAATC-----AATAAATTGGAACAACTTCGTGAATA-TCTT--TTAGAT-------ATAAAAATCGAAAGGATCTG----ATTCGATCAAATTCTCCAGTAATCAAATTCTCCAGTA-AAAAGGAAAATTGGTT--GCAATT----------AATC-AAACATGT------TCGATC------TAAAGTG----------TAT-CGCACGGG-----AATCAATCGTTCGTAAGATTCTTGGAT-----------AGAAGG-------A----AATCAAAAAT--AAGGGGTATGTTGCTACCA-TTTTTAAAGGAT----TAAGAAGCACCGAAGTAATGTC-TAAACC------TAATG------A---------------TTGA-TAAAGGATCCC-----AAAACAAGGAAACACCGTCTCAACAACTGCTTGCCCAGATTTAAGAAT------C-----CAAATC-------TAGTTTT--------T-ATTTT------TAATTTTTAAACGAGAGACAAACGAAATGTCGGTTGTAAAGACCACT-------CAATAAATGAA-----------ATTGCCTAAC--------TATTGTTC--------------------CT-----TGGGCTATTTATTAAGAGTTATTTAATTTGAGTTATGAGTCC---GAATTAGCGC------TTTT----------------TTTC----------ATTTTCAAGAACGAAGAAG-AAAAAAAGA-----TA---AAAA-AAGATTGAAATCATAGTCTAA--TTGATTTGATGATTTG----------------ATAGATCCTTTTG-----------------------------------TCATT-------------------------TATTAGT-ATTAGAATTTT----------CATTTTCATTTTATACTTA----------------------------------------------------TACATA-GATA------AAAAA-AAAACTTTGGATCAAATTCT----TT-TTTCTCGAGCCGTACGAGGTGAAAA--TCTCCTATACGTTTCTA----GG-G-GGGGTATTATT--------------------------------------------------------
Hedyotis_cf_bifloraSN87                          -------------------------------------------------------------------TAGTCCCGCCTG-ACCTGGGGTC-A-TGGTCGA---GGGCC------------------------TTAA----GGCT----CC-AGGGTC-----TT-TGA----GATCTCC----GGC--ACAGTCTC-AATCACG-GCTTCGATCG-AGTTGAA----AT----TTTCA----ACCACCACTTGT----CGTGACGT-CCCG-AACG-GAGGACTC-GCATTTAGGCCGGCCGCGC-------CGT-AGGAG-----ACAC-GGGAGGCCAACATCCGTCACCC--GACTCC--AGGCA-C-----AA-GGCGTAGGG-A--------GGGGGTGGCGAC--GATGCGTGACGCCCAGGCAGACGTGCCCTCAGCCTAATGGCTTCGGGCGCAACTTGCGTTCAAAAACTCGATGGTTCACGGGATTCTGCAATTCACACCAAGTATCGCATTTCGCTACGTTCTTCATCGATGCGAGAGCCTAGATATCCGTTGCCGAGAGTCG--TATTGGT---TACG--AT---TCAGAAGACCCGCGCCCACCCC-GCGGAAACCGT-G---GGG--GGACGCGGACATTCCA---TTTGA-GTAGTCCTTGGCGCAT---TCCGCGCCGGA-AGTTTTG---TTT-GGTGCGGAA--GC-----CGGCA-GACGG---------GTGTCC------A---CCCGCGTCCCGCA-AG-------------TTTAC--AAACATGTTCACGGTGGTTTGCAGG-ATTCGACAATGATCCTTCCGCAGGTTCACCTACGGAAACCTTGTTACGACTTCTCC-------------------------------------------------------------------------------------------------------------------AGGTAGCA-TTCCTCA-AGACATCGGACCG-CACGGC-ACGAGACCGG-AAC-GGAGC--CGAAAGTCGTTCGAGAT-TAGCG-TTTAAGCTTA--ACGTGGGCAA-ATAGGAG-CCT-T--ATACCCCG-TG-CCCTT-TGCATTTTCCGCAT-CCCGGAGCTC-AACGGGAACACATT--G----------GCC---ACGGC--AACAA-CACGGT-----------AG----TCGTTAGC-------C-GAGGACA---------ACG-GGCACCGTTGCAAGTTTCACCCTCGACC-GCACC-CGCTAAC-GGGCAT-AGCCTAAGGCAAACAAAAGAGA---TTTGAAACCGAATTCCATT--GGTAGGTACGCAACACAGGAAACCGA-GAT--GTTGGCCA--A-TAT-AA---AT----------TGTGCC-AAAAATGAAGAGGAACGCA-CGGTAGGACGTCGCCGCACAAGGCCGGG------------------ATCC--------------------------------------------------------------------------------------------------------------------------------------------------------------------------------------------------------------------------------------------------------------------------------------------------------------------------------------------------------------------------------------------------------------------------------------------------------------------------------------------------------------------------------------------------------------------------------------------------------------------------------------------------------------------------------------------------------------------------------------------------------------------------------------------------------------------------------------------------------------------------------------------------------------------------------------------------------------------------------------------------------------------------------------------------------------------------------------------------------------------------------------------------------------------------------------------------------------------------------------------------------------------------------------------------------------------------------------------------------------------------------------------------------------------------------------------------------------------------------------------------------------------------------------------------------------------------------------------------------------------------------------------------------------------------------------TTTTCT-------ATTTCTATA-----------------------------------------------------------TAAGTGAAGGTGCTCGTGACTCGACATCAGTTGG----TAATGGAAATAG-----CCCATGGTGGAGCTCGAGTAGAACG-----TAT------TAATTCA---------TTTTTCGGAGCAAGAATCTAGGGTTAATGCAAATC-----AATAAATTGGAACAACTTCGTGAATA-TCTT--TTAGATATAAAA-ATAAAAATCGAAAGGATCTG----ATTCG----------------ATCAAATTCTCCAGTA-AAAAGGAAAATTGGTT--GGAATT----------AATC-AAACATTT------TCGATCTAAAGTTAAAGTG----------TAT-CGCACGGG-----AATCAATCGTTCGTAAGATTCTTGGAT-----------AGAAGG-------A----AATCCAAAAT--AAGGGGTATGTTGCTACCA-TTTTTAAAGGAT----TAAGAAGCACCGAAGTAATGTC-TAAACC------TAATG------A---------------TTGA-TAAAGGATCCC-----AAAACAAGGAAACACCGTCTCAACAACTGCTTGCCCAGATTTAAGAAT------C-----CAAATC-------TAGTTTT--------T-ATTTT------T-------AAACGAGAGACAAACGAAATGTCGGTTGTAAAGACCACT-------CAATAAATGAA-----------ATTGCCTAAC--------TATTGTTC--------------------CT-----TGGGCTAT---TTAAGAGTTATTTAATTTGAGTTATGAGTCC---AAATTAGCAC----TTTTTT----------------TTTC----------ATTTTCAAGAACGAAGAAG-AAAAAAAGA-----TA---AAAA-AAGATTGAAATCATAGTCTAA--TGGATTTAATGATTTT----------------ATAGATCCTTTTG--------------TCATT----------------------------------------------TATTAGT-ATTAAAATTTG----------------CATTTTATACTT---------------------------------------------A-------TACATA-GAT----------AA-AAAACTTTGGATCCAATTCT----TT-TTTCTCGAGCCGTACGAGGAGAAAA--CTTCCTATACGTTTCTA--GGGG-G-GGGG---------------------------------------------------------------
Oldenlandia_bifloraSN20                          -----------------------------------------------------------------GGTAGTCCCGCCTG-ACCTGGGGTC-A-TGGTCGA---GGGCC------------------------TTAA----GGCT----CC-AGGGTC-----TT-TGA----GACCTCC----TGC--ACGGGCTC-AATCACG-GCTTCGATCG-AGTTGAA----GT----TTTCA----ACCACCACTTGT----CGTGACGT-CCCG-AACG-GAAGACTC-GAATTTAGGCCGGCCGCGC-------CGT-AGGAG-----ACAC-GGGAGGCCAACATCCGTCACCC--GACTCC--GGGCA-C-----AA-GGCGCGGGG-A--------GGGGGTGGCGAC--GATGCGTGACGCCCAGGCAGACGTGCCCTCAGCCAAATGGCTTCGGGCGCAACTTGCGTTCAAAAACTCGATGGTTCACGGGATTCTGCAATTCACACCAAGTATCGCATTTCGCTACGTTCTTCATCGATGCGAGAGCCTAGATATCCGTTGCCGAGAGTCG--TATTGGT---TACG--AT---TCAGAATACCCGCACCCACCCC-GCGGAAACCGT-G---GGG--GGACGCAGACGTTCCA---TTTGA-GTAGTCCTTGGCGCAT---TCCGCGCCGGA-AGTTTTG---TTA-GGTGCGGGA--GC-----CGGCA-GACTG---------GTGTCC------G---CCCGCATCCCGCA-AG-------------TTTAA--AAACATGTTCGCGGTGGTTTGCAGG-ATTCGACAATGATCCTTCCGCAGGTTCACCTACGGAAACCTTGTTACGACTTCTCCTTC----------------------------------------------------------------------------------------------------------------AGGTAGCA-TTCCTCACGGACATCGGACCG-CACGGC-ACGAGGCCGG-AAC-GGAGC--CGAAAGTCGTTCGAAAT-TAGCG-TTTAAGCTTA--ACATGGGCAA-ATAGGAG-CCT-T--AGACCCCA-TG-CCCTT-CGCGTCTACCGCAT-CCCAGAGATC-AACGATAACATATT--G----------GCC---ACGGC--AACAA-CACAAA-----------G-----AAGTTAGC-------C-GGGGACA---------ACG-GGCACCGTTGCGAGTTTCACCCTCGACC-GCACCGCGCTAAC-GGG--C-AGCCTAAGGCGAACAAGAAAGA---TTTGAGACCGAATACCATT--GCTAGGTACGCAACACAGGAAATCGA-GAG--ATTGGCCA--A-TAC-AA---AT----------TGTGCC-AGAAGTGAAGAGGAACGCA-CGGTAGGACGTCACCGCACAAGGCCGGG------------------ATCCAACC---------------------------------------TAATGATACG-TAAACAGGG-CATTTCTGGCCCTTT---------------------------------------ATAGAA-----------------AATACA-----TATT-----CGAAC-------AAAAAATCATTT-------GGAGG------AGGAATAAGAGTATTTCATTGCTATTAAGCATGGATTATTA-------AAAA-A--------ATTAAGACATGGATTTGG------ATATTT-CCCTTCAACT-CCC-CAATTTG---------ATATT-------TGATAGAAGTAGTTGAAGGGAATTCTTTGAAGA----AAAAAT-----G----GATTATGGGAGTGTGTGACTTGAACTC-TTTATTCGTCTATGTAGCTCTATGCCTGCCA------CATTAGCCTTG---------CAATTCACAAG-----TAAATGTGTCTTTGTTCCAACCGCC-----GGGTAAGCC-----------CT------A-----T------ATAGAGGATAGGCTGGTTC------ACTTCGCTTGAAGAAAA-TAATTTCTATG----ATCAAGTCCAAATCATGTTGTACATGACCCGGCTCCGTAAAATCCAGTATAATAAC------TGA-------AATAAATATAGTTTATCCAGTTCAGTTAC----TTA---------AG------AT--------------------------------TT--AATAGTATGAAAATGCATTCATTTCCTATGC-----ATTAATATG------------------------ATCC--------ATAA----TACTATCGGAGTGAAATAGGCGGTCTAAAGAATAAAGAG------GTTAGACTATATTAGTAACAAGTAAACCAT---------------------TTATGGCGTCCCAACTA-----TTTTGGGAC------TAAATACCAATCATAAGGTCTGAGACAACCCAGAAAGCACTTGATCATATCATGATCAACTT------TAT--GAGTGTAAGCCTACTTGGGTATTGAGTAGT------TATTTGTAAGAACCAACAACTCCAGA--------------------AAAAGAAAGC------AATAACC----------TTTTA---------------AAATGTTGCTTATA-----------------TTGAACCA---------------------------------TTTACATATGTGCAAAC---------CATTA-------------ATC----------------TAT--------GGAC------AGATATAT------GGAACAT------ATC-----------------------GATTTTATCTGGATTCATT--------------TAATTGGTTTTGATTTCTA-CTTGAGCCGGATGATGAAAAGTCATCATGTCCGGTTCCTTCGGGGGATGAATCAA-C---AATAATTCACCT----------------------------------------------------TGAAGTGCCCGATCC--ACCATTTTCT-------ATTTCTATA-----------------------------------------------------------TAAGTGAAGGTGCTCGTGACTCGACATCAGTTGG----TAATGGAAATAG-----CCCATGGTGGAGCTCGAGTAGAACG-----TAT------TAATTTA---------TTTTTCGGAGCAAGAATCTAGGGTTAATGCAAATC-----AATAAATTGGAACAACTTCGTGAATA-TCTT--TTAGATATAAAA-ATAAAAATCGAAAGGATCTG----ATTCG----------------ATCAAATTCTCCAGTA-AAAAGGAAAATTGGTT--GGAATT----------AATC-AAACATTT------TCGATCTAAAGTTAAAGTG----------TAC-CGCACGGG-----AATCAATCGTTCGTAAGATTCTTGGAT-----------AGAAGG-------A----AATCAAAAAT--AAGGGGTATGTTGCTACCA-TTTTTAAAGGAT----TAAGAAGCACCGAAGAAATGTC-TAAACC------TAATG------A---------------TTGA-TAAAGGATCCC-----AAAACAAGGAAACACCGTCTCAACAACTGCTTGCCCAGATTTAAGAAT------C-----CAAATC-------TAGTTTT--------T-ATTTT------T-------AAACGAGAAACAAACGAAATGTCGGTTGTAAAGACCACT-------CAATAAATGAA-----------ATTGCCTAACTATTG--TTATTGTTC--------------------CT-----TGGGCTAT---TTAAGAGTTATTTAATTTGAGTTATGAGTCC---AAATTAGCAC---TTTTTTT----------------TTTC----------ATTTTCAAGAACGAAGAAG-AAAAAAAGA-----TA---AAAA-AAGATTGAAATCATAGTCTAA--TGGATTTAATGATTTT----------------ATAGATCCTTTTG--------------TCATT----------------------------------------------TATTAGT-ATTAAAATTTTCA--------TTTTATCATTTTATACTT---------------------------------------------A-------TACATA-GAT----------AA-AAAACTTTGGATCCAATTCT----TT-TTTCTCGAGCCGTACGAGGAGAAAA--CTTCCTATACGTTTCTA--GGGG-G-GGGGTATTATT--------------------------------------------------------
Oldenlandia_pteritaSN149                         -----------------------------------------------------------------GGTAGTCCCGCCTG-ACCTGGGGTC-A-TGGTCGA---GGGCC------------------------TTAA----GGCT----CC-AGGGTC-----TT-TGA----GATCTCC----GGC--ACGGGCTC-AATCACG-GCTTCGATCG-AGTTGAA----GT----TTTCA----ACCACCACTTGT----CGTGACGT-CCCG-AACG-GAGGACTC-GCATTTAAGCCGGCCGCGC-------CGT-AGGAG-----ACAC-GGGAGGCCAACATCCGTCACCC--AACTCC--AGGCA-C-----AA-GGCGCGGGG-A--------GGGGGTGGCGAC--GATGCGTGACGCCCAGGCAGACGTGCCCTCAGCCTAATGGCTTCGGGCGCAACTTGCGTTCAAAAACTCGATGGTTCACGGGATTCTGCAATTCACACCAAGTATCGCATTTCGCTACGTTCTTCATCGATGCGAGAGCCTAGATATCCGTTGCCGAGAGTCG--TATTGGT---TACG--AT---TCAGGAGACCCGCACCCACCCC-ACGGAAACCGT-A---AGG--GGACGCAGACATTCCA---TTTGA-GTAGTCCTTGGCGCAT---TCCGCGCCGGA-AGTTTTG---TTA-GGTGCGGGA--GC-----TGGCA-GACCG---------GAGTCC------G---CCCGCATCCCGCA-AG-------------TTTAC--AAACATGTTCACGGTGGTTTGCAGG-ATTCGACAATGATCCTTCCGCAGGTTCACCTACGGAAACCTTGTTACGACTTCTCCTTC--------------------------------------------------------------------------------------------------------------------AGCA-TTCCTCA-AGACATCGGACCG-CACGGC-ACAAGACCGGAAAC-GGAGC--CGAACGTCGTTTGAGAT-TAGCG-TTTAAGCTTA--ACGTGGGCAA-ATAGGAG-CCT-T--ATACCCCG-TG-CCCTT-CGCATTTTCCGCAT-CCCAGAGCTCGAACGGAAACACATT--G----------GCC---ACGGC--AACAA-CACGGA-----------GG----ATGTTAGC-------C-GGGGACA---------ACG-GGTGCCGTTGCGAGTTTCACCCTCAACC-GCACCGAAATAAC-GGT--C-AGCCTAAGGCGAACAAAGATGA---TTGCCA-CCGAATTCCATT--AAAAGGTACGCAACACAGGAAACCGA-GAG--ATTGGCCA--A-TAA-AA---AT----------TGT-CCCAAATATGAAGATGAACGCA-CAGTAGGACGTCGCCGCACTAGGCCGGG------------------ATCCAACC---------------------------------------TAATGATACG-TAAACAGGG-CATTTCTGGCCCTTT---------------------------------------ATAGAA-----------------AATACA-----TATT-----CGAAC-------AAAAAATCATTT-------GGAGG------AGGAATAAGAGTATTTCATTGCTATTAAGCATGGATTATTG-------AAAATA--------ATTAAGACATGGATTTGG------ATATTT-CCCTTCAACT-CCC-CAATTTG---------ATATT-------TGATAGAAGTAGTTGAAGGGAATTCTCTGAAGA----AAAAAT-----G----GATTATGGGAGTGTGTGACTTGAACTC-TTTATTAGTCTATGTAGCTCTATGCCTGCCA------CATTAGCCTTG---------CAATTCACAAG-----TAAATGTGTCTTTGTTCCAACCGCC-----GGGTAAGCC-----------CT------A-----T------ATAGAGGATAGGCTGGTTC------ACTTCGCTTGAAGAAAA-TAATTTCTATG----ATCAAGTCCAAATCATGTTGTACATGACCCGGCTCCGTAAAATCCAGTATAATAAC------TGA-------AATAAATATAGTTTATCCAGTTCAGTTAC----TTA---------AG------AT--------------------------------TT--AATAGTATGAAAATGCATTCATTTCCTATGC-----ATTAATATG------------------------ATCC--------ATAA----TACTATCGGAGTGAAATAGGCGGTCTAAAGAATAAAGAG------GTTAGACTATATTAGTAACAAGTAAACCAT---------------------TTATGGCGTCCCAACTA-----TTTTGGGAC------TAAATAACAATCGTAAGGTCTGAGACAACCCAGAAAGCACTTGATCGTATCATGATCAACTT------TAT--GAGTGTAAGCCTACTTGGGTATTGAGTAGT------TATTTGTAAGAACCAACAACTCCAGA--------------------AAAAGAAAGC------AATAACC----------TTTTA---------------AAATGTTGCTTATA-----------------TTGAACCA---------------------------------TTTACATATGTGCAAAC---------CATTA-------------ATCTATGGACAGATATATGTAT--------GGAC------AGATATAT------GGAACAT------ATC-----------------------GATTTTATCTGGATTCATT--------------TAATTGGTTTTGATTTCTA-CTTGAGCCGGATGATGAAAAATCATCATGTCCGGTTCCTTCGGGGGATGAATCAA-C---AATAATTCACCT-----------------------------------------------------TGAAGGCCCGATCC--ACCATTTTCT-------ATTTCTATA-----------------------------------------------------------TAAGTGAAGGTGCTCGTGACTCGACATCAGTTGG----TAATGGAAATAG-----CCCATGGTGGAGCTCGAGTAGAACG-----TAT------TAATTCA---------TTTTTCGGAGCAAGAATCTAGGGTTAATGCAAATC-----AATAAATTGGAACAACTTCGTGAATA-TCTT--TTAGAT-------ATAAAAATCGAAAGGATCTG----ATTCG----------------ATCAAATTCTCCAGTA-AAAAGGAAAATTGGTT--GGAATT----------AATC-AAACATTT------TCGATCTAAAGTTAAAGTG----------TAT-CGCACGGG-----AATCAATCGTTCGTAAGATTCTTGGAT-----------AGAAGG-------A----AATCCAAAAT--AAGGGGTATGTTGCTACCA-TTTTTAAAGGAT----TAAGAAGCACCGAAGTAATGTC-TAAACC------TAATG------A---------------TTGA-TAAAGGATCCC-----AAAACAAGGAAACACCGTCTCAACAACTGCTTGCCCAGATTTAAGAAT------C-----CAAATC-------TAGTTTT--------T-ATTTT------T-------AAACGAGAGACAAACGAAATGTCGGTTGTAAAGACCACT-------CAATAAATGAA-----------ATTGCCTAAC--------TATTGTTC--------------------CT-----TGGGCTAT---TTAAGAGTTATTTAATTTGAGTTATGAGTCC---GAATTAGCACT--TTTTTTT----------------TTTC----------ATTTTCAAGAACGAAGAAG-AAAAAAAGA-----TA---AAAA-AAGATTGAAATCATAGTCTAA--TTGATTTAATGATTTT----------------ATAGATCCTTTTG--------------TCATT----------------------------------------------TATTAGT-ATTAGAATTTT----------------CATTTTATACTTATACA------------TAG-------------------ATAAAAA-------TACATA-GAT----------AA-AAAACTTTGGATCCAATTCT----TT-TTTCTCGAGCCGTACGAGGAGAAAA--CTTCCTATACGTTTCTA--GGGG-G-GGGGTATTATT--------------------------------------------------------
Oldenlandia_pteritaSN163                         -----------------------------------------------------------------GGTAGTCCCGCCTG-ACCTGGGGTC-A-TGGTCGA---GGGCC------------------------TTAA----GGCT----CC-AGGGTC-----TT-TGA----GATCTCC----AGC--ACGGGCCC-AATCACG-GCTACGATCG-AGTTGAA----G-----TTTCA----ACCACCACTTGT----CGTGACGT-CCCG-AACG-GAGGACTC-GCATTTAGGCCGGCCGCGC-------CGT-AGGAG-----ACAC-GGGAGGCCAACATCCGTCACCC--AACTCC--TGGCA-C-----AA-GGCGCGAGG-A--------GGGGGTGGCGAC--GATGCGTGACGCCCAGGCAGACGTGCCCTCAGCCTAATGGCTTCGGGCGCAACTTGCGTTCAAAAACTCGATGGTTCACGGGATTCTGCAATTCACACCAAGTATCGCATTTCGCTACGTTCTTCATCGATGCGAGAGCCTAGATATCCGTTGCCGAGAGTCG--TATTGGT---TACG--AT---TCAGAAGACCTGCATCCACCCG-ACGGAAACCGT-A---AGG--GGACGCAGACATTCCA---TTTGA-GTAGTCCTTGGCGCAT---TCCGCGCCGGA-AGTTTTG---TTA-GGTACGGGA--GC-----TGGCA-GACCG---------AAGTCC------G---CCCGCATTCCGCA-AG-------------TTTAC--AAACATGTTCACGGTGGTTTGCAGG-ATTCGACAATGATCCTTCCGCAGGTTCACCTACGGAAACCTTGTTACGACTTCTCCT----------------------------------------------------------------------------------------------------------------------AGCA-TTCCTCA-AGACATCAGACCG-CACGGC-ACAAGACCGG-AAC-GGATC--CGAACGTCGTTTGAGAT-TAGCG-TTTTAGCTTA--ACGTGGGCAA-ATAGGAG-CCT-T--ATACCCCG-TG-CCCTT-CGCATTTTCCGCAT-CCCAGAGCTCGAACGGAAACACATT--G----------GCC---ACGGC--AACAA-CACGGA-----------TG----GTGTTAGC-------C-GGGGACA---------ACG-GGTGCCGTTGCGAGTTTCACCCTCAACC-GCACCGAACTAAC-GGT--C-AGTCTAAGGCGAACAAAGATGA---TTGTCA-CCGAATTCCATT--AGAAGGTACGCAACACAGGAAACCGA-AAG--ATTGGCCA--ATTAA-AA---AT----------TGTGCCGGATA-TGAAGAGGAATGCA-CGGTAGGACGTCGCCGCACAAGGCCGGG------------------ATCCAACCAA------------------------------------------------------------------------------------------------------------------------------------------ACA-----TATT-----CGAAC-------AAAAAATCATTTG------GGAGG------AGGAATAAGAGTATTTCATTGCTATTAAGCATGGATTATTG-------AAAATA--------ATTAAGACATGGATTTGG------ATATTT-CCCTTCAACT-CCC-CAATTTG---------ATATT-------TGATAGAAGTAGTTGAAGGGAATTCTCTGAAGA----AAAAAT-----G----GATTATGGGAGTGTGTGACTTGAACTC-TTTATTAGTCTATGTAGCTCTATGCCTGCCA------CATTAGCCTTG---------CAATTCACAAG-----TAAATGTGTCTTTGTTCCAACCGCC-----GGGTAAGCC-----------CT------A-----T------ATAGAGGATAGGCTGGTTC------ACTTCGCTTGAAGAAAA-TAATTTCTATG----ATCAAGTCCAAATCATGTTGTACATGACCCGGCTCCGTAAAATCCAGTATAATAAC------TGA-------AATAAATATAGTTTATCCAGTTCAGTTAC----TTA---------AG------AT--------------------------------TT--AATAGTATGAAAATGCATTCATTTCCTATGC-----ATTAATATG------------------------ATCC--------ATAA----TACTATCGGAGTGAAATAGGCGGTCTAAAGAATAAAGAG------GTTAGACTATATTAGTAACAAGTAAACCAT---------------------TTATGGCGTCCCAACTA-----TTTTGGGAC------TAAATAACAATCGTAAGGTCTGAGACAACCCAGAAAGCACTTGATCGTATCATGATCAACTT------TAT--GAGTGTAAGCCTACTTGGGTATTGAGTAGT------TATTTGTAAGAACCAACAACTCCAGA--------------------AAAAGAAAGC------AATAACC----------TTTTA---------------AAATGTTGCTTATA-----------------TTGAACCA---------------------------------TTTACATATGTGCAAAC---------CATTA-------------ATCTATGGACAGATATATGTAT--------GGAC------AGATATAT------GGAACAT------ATC-----------------------GATTTTATCTGGATTCATT--------------TAATTGGTTTTGATTTCTA-CTTGAGCCGGATGATGAAAAATCATCATGTCCGGTTCCTTCGGGGGATGAATCAA-C---AATAATTCACCT------------------------------------------------------TGAGGCCCGATCC--ACCATTTTCT-------ATTTCTATA-----------------------------------------------------------TAAGTGAAGGTGCTCGTGACTCGACATCAGTTGG----TAATGGAAATAG-----CCCATGGTGGAGCTCGAGTAGAACG-----TAT------TAATTCA---------TTTTTCGGAGCAAGAATCTAGGGTTAATGCAAATC-----AATAAATTGGAACAACTTCGTGAATA-TCTT--TTAGAT-------ATAAAAATCGAAAGGATCTG----ATTCG----------------ATCAAATTCTCCAGTA-AAAAGGAAAATTGGTT--GGAATT----------AATC-AAACATTT------TCGATCTAAAGTTAAAGTG----------TAT-CGCACGGG-----AATCAATCGTTCGTAAGATTCTTGGAT-----------AGAAGG-------A----AATCCAAAAT--AAGGGGTATGTTGCTACCA-TTTTTAAAGGAT----TAAGAAGCACCGAAGTAATGTC-TAAACC------TAATG------A---------------TTGA-TAAAGGATCCC-----AAAACAAGGAAACACCGTCTCAACAACTGCTTGCCCAGATTTAAGAAT------C-----CAAATC-------TAGTTTT--------T-ATTTT------T-------AAACGAGAGACAAACGAAATGTCGGTTGTAAAGACCACT-------CAATAAATGAA-----------ATTGCCTAAC--------TATTGTTC--------------------CT-----TGGGCTAT---TTAAGAGTTATTTAATTTGAGTTATGAGTCC---GAATTAGCAC---TTTTTTT----------------TTTT----------ATTTTCAAGAACGAAGAAG-AAAAAAAGA-----TA---AAAA-AAGATTGAAATCATAGTCTAA--TTGATTTAATGATTTT----------------ATAGATCCTTTTG--------------TCATT----------------------------------------------TATTAGT-ATTAGAATTTT----------------CATTTTATACTTATACA------------TAG-------------------ATAAAAA-------TACATA-GAT----------AA-AAAACTTTGGATCCAATTCT----TT-TTTCTCGAGCCGTACGAGGAGAAAA--CTTCCTATACGTTTCTA--GGGG-G-GGGGTATTATT--------------------------------------------------------
Leptopetalum_grayii_bZ041_Japan                  -------------------------------------------------------------------------------------GGGTC-A-TGTTCGA---GGGCC------------------------TTAA----GGCC----TC-AGGGTC-----TT-TGA----GATCTCC----AGC--GCGGGCTC-AATCACG-GCTTCGATAG-AGTTGAG----GT----TTTCA----ACCACCACTTGT----CGTGACGT-CCCG-AACG-GAGGACTC-GTATTTAGGCCAGCCGCAC-------CGC-AGGGG-----ACAC-GGGAGGCCAACATCCGTCACCC--GACTTC--GTGCA-C-----AA-GACGCGAGG-A--------GGGGGTGGCGAC--GATGCGTGACGCCCAGGCAGACGTGCCCTCAGCCTAATGGCTTCGGGCGCAACTTGCGTTCAAAAACTCGATGGTTCACGGGATTCTGCAATTCACACCAAGTATCGCATTTCGCTACGTTCTTCATCGATGCGAGAGCCTAGATATCCGTTGCCGAGAGTCG--TATTGGT---TACA--AT---TCAGAAGCCCCGCGCCCACCCC-GCGGAAACCGT-A--GGGG--GGACGCGGACGTTCCA---TTTGA-GTAGTCCTTGGCGCAT---TCCGCGCCGGA-AGTTTTG---TTA-GGCGCGGCA--GC-----CGGCA-GACAG---------GAGTCC------A---CCCGCGTCCCGCA-AG-------------TTTAC--AAACATGTTCACGGTGGTTTGCAGG-ATTCGAAAATGATCCTTCCGCAGGTTCACCTACGGAAACCTTGTTACGACTTCTCCTTCCTCTAAATGATAAGGTTCAGTGGACTTCTTGCGACGTCGCGGGCGGCGAACCGCTCACGTCGCCGCAATCCGAACAC--------------------------------------------TTCCTCA-AGACATCGGACCG-CAAGGC-ACGAGACCGT-AAC-GGAGC--CGAACGTCATTTGAGAG-TTGCT-TTTCAGCTTA--ACGTGGGCAA-ATAGGGG-CCT-T--ATACCCCG-TG-CCCTT-TACGTTTTCCGCAT-CCCGGAGCTCGAACAGAAACACATT--G----------GCC---GCGAC--AACAA-TACGGA-----------GG----RAGTTAGC-------C-GGGGACA---------ACG-GGCACCGTTGCGAGTTTCACCCTCGACC-GCACCGAACTAAC-GGT--C-AGCCTAAGGCGAACATAGATGA---TTTTCAA-CGAATTCCATC--AAAAGGTACGCAACACAGGAAACCGA-GAT--ATTGGCCA--A-----AAATTAT----------TGTGCC-AAAAATGAAGAGGAACGCA-CGGTAGGACGTCGCCGCACAAGGCCGGG------------------AT-----------------------------------------TTTCTAATGATACG-TAAACAGGG-CATTTCTGGCCCTTT---------------------------------------ATAGAA-----------------AATACA-----TATT-----CGAAC-------AAAAAATCATTT-------GGAGG------AGGAATAAGAGTATTTCATTGCTATTAAGCATGGATTATTG-------AAAATA--------ATTAAGACATGGATTTGG------ATATTT-CCCTTCAACT-CCC-CAATTTG---------ATATT-------TGATAGAAGTAGTTGAAGGGAATTCTCTGAAGA----AAAAAT-----G----GATTATGGGAGTGTGTGACTTGAACTC-TTTATTAGTCTATGTAGCTCTATGCCTGCCA------CATTAGCCTTG---------CAATTCACAAG-----TAAATGTGTCTTTGTTCCAACCGCC-----GGGTAAGCC-----------CT------A-----T------ATAGAGGATAGGCTGGTTC------ACTTCGCTTGAAGAAAA-TAATTTCTATG----ATCAAGTCCAAATCATGTTGTACATGACCCGGCTCCGTAAAATCCAGTATAATAAC------TGA-------AATAAATATAGTTTATCCAGTTCAGTTAC----TTA---------AG------AT--------------------------------TT--AATAGTATGAAAATGCATTCATTTCCTATGC-----ATTAATATG------------------------ATCC--------ATAA----TACTATCGGAGTGAAATAGGCGGTCTAAAGAATAAAGAG------GTTAGACTATATTAGTAACAAGTAAACCAT---------------------TTATGGCGTCCCAACTA-----TTTTGGGAC------TAAATACCAACCGTAAGGTCTGAGACAACCCAGAAAGCACTTGATCGTATCATGATCAACTT------TAT--GAGTGTAAGCCTACTTGGGTATTGAGTAGT------TATTTGTAAGAACCAACAACTCCAGA--------------------AAAAGAAAGC------AATAACC----------TTTTA---------------AAATGTTGCTTATA-----------------TTGAACCA---------------------------------TTTACATATGTGCAAAC---------CATTA-------------ATC----------------TAT--------GGAC------AGATATAT------GGAACAT------ATC-----------------------GATTTTATCTGGATTCATT--------------TAATTGGTTTTGATTTCTA-CTTGAGCCGGATGATGAAAAATCATCATGTCCGGTTCCTTCGGGGGATGAATCAA-C---AATAATTCACCT--------------------------------------------------------------------------------------------------------------------------------------------------------------------------------GACATCAGTTGG----TAATGGAAATAG-----CCCATGGTGGAGCTCGAGTAGAACG-----TAT------TAATTCA---------TTTTTCGGAGCAAGAATCTAGGGTTAATGCAAATC-----AATAAATTGGAACAACTTCGTGAATA-TCTT--TTAGATATAAAA-ATAAAAATCGAAAGGATCTG----ATTCG----------------ATCAAATTCTCCAGTA-AAAAGGAAAATTGGTT--GGAATT----------AATC-AAACATTT------TCGATCTAAAGTTAAAGTG----------TAT-CGCACGGG-----AATCAATCGTTCGTAAGATTCTTGGAT-----------AGAAGG-------A----AATCCAAAAT--AAGGGGTATGTTGCTACCA-TTTTTAAAGGAT----TAAGAAGCACCGAAGTAATGTC-TAAACC------TAATG------A---------------TTGA-TAAAGGATCCC-----AAAACAAGGAAACACCGTCTCAACAACTGCTTGCCCAGATTTAAGAAT------C-----CAAATC-------TAGTTTT--------T-ATTTT------T-------AAACGAGAGACAAACGAAATGTCGGTTGTAAAGACCACT-------CAATAAATGAA-----------ATTGCCTAAC--------TATTGTTC--------------------CT-----TGGGCTAT---TTAAGAGTTATTTAATTTGAGTTATGAGTCC---AAATTAGCACT--TTTTTTT----------------TTTC----------ATTTTCAAGAACGAAGAAG-AAAAAAAGA-----TA---AAAA-AAGATTGAAATCATAGTCTAA--TTGATTTAATGATTTT----------------ATAGATCCTTTTG--------------TCATT----------------------------------------------TATTAGT-ATTAAAATTTT----------------CATTTTATACTT---------------------------------------------A-------TACATA-GAT----------AA-AAAACTTTGGATCCAATTCT----TT-TTTCTCGAGCCGTACGAGGAGAAAA--CTTCCTATACGTTTCTA--GGGG-G-GGGGTATTATT--------------------------------------------------------
Oldenlandia_biflora                              ----------------------------------------------------------------------------------CTGGGGTC-A-TGTTCGA---GGGCC------------------------TTAA----GGCT----CA-AGGGTC-----TT-TGA----GATCTCC----AGC--ACGGGCTC-AATCACG-GCTTCGATCG-AGTTGAA----GT----TTTCA----ACCACCACTTGT----CGTGACGT-CCCG-AACA-GAGGACTC-GTATTTAGGCCAGCCGCGC-------CAT-AGGAG-----ACAC-GGGAGGCCAAAATCCGTCACCC--AAATCC--ATGCA-C-----AA-GACGCGAGG-A--------GGGGGTGGCGAC--GATGCGTGACGCCCAGGCAGACGTGCCCTCAGCCTAATGGCTTCGGGCGCAACTTGCGTTCAAAAACTCGATGGTTCACGGGATTCTGCAATTCACACCAAGTATCGCATTTCGCTACGTTCTTCATCGATGCGAGAGCCTAGATATCCGTTGCCGAGAGTCG--TATTAGT---TACG--AT---TCAGAATCCCCGCACCCACCCC-GCGAAAACCGT-A--GGGG--GGACGGGGACGTTCCA---TTTGA-GTTGTCCTTGGCGCTT---TCCGCGCCGGA-AGTTTCG---TTA-GGTGCGGCA--GC-----CGGAA-GACAG---------AGGTCC------A---CCCGCGTCTCGCA-AG-------------TTTAC--AAACATGTTCACGGTGGTTTGCAGG-ATTCGACAATGATCCTTCCGCAGGTTCACCTACGGAAACCTTGTTACGACTTCTCCTTCCTCTAAATGATAAGGTTCAGTGGACTTCTTGCGACGTCGCGGGCGGCGAACCGCTCACGTCGCCGCAATCCGAACAC----------------------TGCAGGATCAACCAGGTAGCA-TTCCTCA-AGACATCGGACCG-CACGGC-ACAAGACCGG-AAC-GGAAG--CGAACGTCATTTGAGAT-TAGCT-TTTAAGCTTA--ACGTGGGCAA-ATAGGAG-CCA-T--ATACCCCG-TG-CCCTT-CACGTTTTCCGCAT-CCCAGAGCTCGAACGGAAACACATC--G----------GCC---ACGGC--AACAA-CACAAA-----------GA----AAGTTAGC-------C-GGGGACA---------ACG-GGCACCATTACGAGTTTCACCCTCGACC-GCAACGAACTAAC-GGT--C-AGCCTAAGGCGAACAAAGATGA---TTTTCGA-CGAATTCCATC--AGAAGGTACGCAACACAGGAAACCTA-AAG--ATTGGCCA--A-AAA-AA---AT----------TGTGCC-AAAAATGAAGAGGAACGCA-CGGTAGGACGTCGCCGCACAAGGCCGGG------------------ATCCAACCAA-CCCATACAAGA---------------------TTTCTAATGATACG-TAAACAGGG-CATTTCTGGCCCTTT---------------------------------------ATAGAA-----------------AATACA-----TATT-----CGAAC-------AAAAAATCATTT-------GGAGG------AGGAATAAGAGTATTTCATTGCTATTAAGCATGGATTATTG-------AAAATA--------ATTAAGACATGGATTTGG------ATATTT-CCCTTCAACT-CCC-CAATTTG---------ATATT-------TGATAGAAGTAGTTGAAGGGAATTCTCTGAAGA----AAAAAT-----G----GATTATGGGAGTGTGTGACTTGAACTC-TTTATTAGTCTATGTAGCTCTATGCCTGCCA------CATTAGCCTTG---------CAATTCACAAG-----TAAATGTGTCTTTGTTCCAACCGCC-----GGGTAAGCC-----------CT------A-----T------ATAGAGGATAGGCTGGTTC------ACTTCGCTTGAAGAAAA-TAATTTCTATG----ATCAAGTCCAAATCATGTTGTACATGACCCGGCTCCGTAAAATCCAGTATAATAAC------TGA-------AATAAATATAGTTTATCCAGTTCAGTTAC----TTA---------AG------AT--------------------------------TT--AATAGTATGAAAATGCATTCATTTCCTATGC-----ATTAATATG------------------------ATCC--------ATAA----TACTATCGGAGTGAAATAGGCGGTCTAAAGAATAAAGAG------GTTAGACTATATTAGTAACAAGTAAACCAT---------------------TTATGGCGTCCCAACTA-----TTTTGGGAC------TAAATACCAATCGTAAGGTCTGAGACAACCCAGAAAGCACTTGATCGTATCATGATCAACTT------TAT--GAGTGTAAGCCTACTTGGGTATTGAGTAGT------TATTTGTAAGAACCAACAACTCCAGA--------------------AAAAGAAAGC------AATAACC----------TTTTA---------------AAATGTTGCTTATA-----------------TTGAACCA---------------------------------TTTACATATGTGCAAAC---------CATTA-------------ATC----------------TAT--------GGAC------AGATATAT------GGAACAT------ATC-----------------------GATTTTATCTGGATTCATT--------------TAATTGGTTTTGATTTCTA-CTTGAGCCGGATGATGAAAAATCATCATGTCCGGTTCCTTCGGGGGATGAATCAA-C---AATAATTCACCT-------------------------------------------------------------------------------------------------------------------------------------------------------------------------------------------------------------------------GGAGCTCGAGTAGAACG-----TAT------TAATTCA---------TTTTTCGGAGCAAGAATCTAGGGTTAATGCAAATC-----AATAAATTGGAACAACTTCGTGAATA-TCTT--TTAGATATAAAA-ATAAAAATCGAAAGTATCTG----ATTCG----------------ATCAAATTCTCCAGTA-AAAAGGAAAATTGGTT--GGAATT----------AATC-AAACATTT------TCGATCTAAAGTTAAAGTG----------TAT-CGCACGGG-----AATCAATCGTTCGTAAGATTCTTGGAT-----------AGAAGG-------A----AATCCAAAAT--AAGGGGTATGTTGCTACCA-TTTTTAAAGGAT----TAAGAAGCACCGAAGTAATGTC-TAAACC------TAATG------A---------------TTGA-TAAAGGATCCC-----AAAACAAGGAAACACCGTCTCAACAACTGCTTGCCCAGATTTAAGAAT------C-----CAAATC-------TAGTTTT--------T-ATTTT------T-------AAACGAGAGACAAACGAAATGTCGGTTGTAAAGACCACT-------CAATAAATGAA-----------ATTGCCTAAT--------TATTGTTC--------------------CT-----TGGGCTAT---TTAAGAGTTATTTAATTTGAGTTATGAGTCC---AAATTAGCAC-------------------------------------------------------------------------------------------------------------------------------------------------------------------------------------------------------------------------------------------------------------------------------------------------------------------------------------------------------------------------------------------------------------------------------------------------------------------------------------------------------
Oldenlandia_strigulosa_snTaiwan1                 ------------------------------------------------------------------GTAGTCCCGCCTG-ACCTGGGGTC-A-TGTTCGA---GGGCC------------------------TTAA----GGCT----CA-AGGGTC-----TT-TGA----GATCTCC----AGC--ACGGGCTC-AATCACG-GCTTCGATCG-AGTTGAA----GT----TTTCA----ACCACCACTTGT----CGTGACGT-CCCG-AACA-GAGGACTC-GTATTTAGGCCAGCCGCGC-------CGT-AGGAG-----ACAC-GGGAGGCCAAAATCCGTCACCC--AAATCC--ATGCA-C-----AA-GACGCGAGG-A--------GGGGGTGGCGAC--GATGCGTGACGCCCAGGCAGACGTGCCCTCAGCCTAATGGCTTCGGGCGCAACTTGCGTTCAAAAACTCGATGGTTCACGGGATTCTGCAATTCACACCAAGTATCGCATTTCGCTACGTTCTTCATCGATGCGAGAGCCTAGATATCCGTTGCCGAGAGTCG--TATTAGT---TACG--AT---TCAGAATCCCCGCGCCCACCCC-GCGGAAACCGT-A--GGGG--GGACGCGGACGTTCCA---TTTGA-GTTGTCCTTGGCGCTT---TCCGCGCCGGA-AGTTTCG---TTA-GGTGCGGCA--GC-----CGGCA-GACAG---------AGGTCC------A---CCCGCGTCCCGCA-AG-------------TTTAC--AAACATGTTCACGGTGGTTTACAGG-ATTCGACAATGATCCTTCCGCAGGTTCACCTACGGAAACCTTGTTACGACTTCTCCTT-------------------------------------------------------------------------------------------------------------------GTAGCA-TTCCTCA-AGACATCGGACCG-CACGGC-ACGAGACCGG-AAC-GGAAG--CGAACGTCATTTGAGAT-TAGCT-TTTAAGCTTA--ACGTGGGCAA-ATAGGAG-CCA-T--ATACCCCG-TG-CCCTT-CACGTTTTCCGCAT-CCCAGAGCTCGAACGGAAACACATC--A----------ACC---ACGGC--AACAA-CACAAA-----------GA----AAGTTAGC-------C-GGGGACA---------ACG-GGCACCATTGCGAGTTTCACCCTCGACC-GCAACGAACTAAC-GGT--C-AGCCTAAGGCGAACAAAGATGA---TTTTCAA-CGAATTCCATC--AGAAGGTATGCAACACAGGAAACCAA-AAG--ATTGGCCA--A-AAA-AA---AT----------TGTGCC-AAAAATGAAGAGGAACGCA-CGGTAGGACGTCGCCGCACAAGGCCGGG------------------ATCCAACC---------------------------------------------------------------------------------------------------------------------------------------------------------------------------------------------------------------------------------------------------------------------------------------------------------------------------------------------------------------------------------------------------------------------------------------------------------------------------------------------------------------------------------------------------------------------------------------------------------------------------------------------------------------------------------------------------------------------------------------------------------------------------------------------------------------------------------------------------------------------------------------------------------------------------------------------------------------------------------------------------------------------------------------------------------------------------------------------------------------------------------------------------------------------------------------------------------------------------------------------------------------------------------------------------------------------------------------------------------------------------------------------------------------------------------------------------------------------------------------------------------------------------------------------------------------------------------------------------------------------------------------------------------------------------------------------------------------------------------------------------------------------------------------------------------------------------------------------------------------------------------------------------------------------------------------------------------------------------------------------------------------------------------------------------------------------------------------------------------------------------------------------------------------------------------------------------------------------------------------------------------------------------------------------------------------------------------------------------------------------------------------------------------------------------------------------------------------------------------------------------------------------------------------------------------------------------------------------------------------------------------------------------------------------------------------------------------------------------------------------------------------------------------------------------------------------------------------------------------------------------------------------------------------------------------------------------------------------------------------------------------------------------------------------------------------------------------------------------------------------------------------
Kadua_acuminata                                  CGTTACTAAGGGAATCCTTGTTAGTTTCTTTTCCTCCGCTTATTGATATGCT-TAAACTC-AGCGGGTAGTCCCGCCTG-ACCTGGGGTC-A-TGGTCGA---GGGCC------------------------ACAA----GGCA----CC-AGGGTC-----TT-TGA----GATCTCC----TGC--ACGGGCTC-AGTCACG-GCTTCGATAT-AGTTGAA----GT----TTTCA----ACCACCACTTGT----CGTGACGT-CCCG-CACG-GAGGACTC-GTATTTAGGCCGGCCGCGC-------CCC-AGGGG-----ACAC-GGGAGGCCAACATCCGTCACCC--GACTCC--GGGCA-C-----AA-TGCGCGGGG-A--------AGGGGTGGCGAC--GATGCGTGACGCCCAGGCAGACGTGCCCTCAGCCAAATGACTTCGGGCGCAACTTGCGTTCAAAAACTCGATGGTTCACGGGATTCTGCAATTCACACCAAGTATCGCATTTCGCTACGTTCTTCATCGATGCGAGAGCCTAGATATCCGTTGCCGAGAGTCG--TATTGGT---TACG--AT---TCAGAAGTCCCGCATCCGCCCG-GCGGAATCCGT-A---GGG--GGATGAGGACGTTCCG---TTTGA-GTAGTCCTTGGCGCTT---TCCGCGCCGGA-AGTTTTG---TTG-GGTGCGGGG--GC-----CGGCG-GACGT---------TTGCCC------T---CTGGCTTCCCGCA-GT-------------TTTAC--GAACATGTTCACGGTGGTTTGCAGG-ATTCGACAATGATCCTTCCGCAGGTTCACCTACGGAAACCTTGTTACGACTTCTCCTTCCTCTAAATGATAAGGTTCAGTGGACTTCTTGCGACGTCGCGGGCGGCGAACCGCTCACGTCGCCGCAATCCGAACAC----------------------TGCAGGATCAACCAGGTAGCA-TTCCTCG-AGACATCGGACCG-CACGGC-ACGAGACCGG-AAC-GGAAC--CGAACGTCGTTTGAGAT-CAGCG-TTTAAGCTTA--ACGTGGACAA-ATAGGGG-CCT-T--CGACCCCG-TG-CCCTT-CGCGTATTCTGCAT-CCCAGCGCTCGAACGGAA-CACATT--G----------GCC---ACGAC--AACAC-CACAGT-----------AG----GTGTTAGC-------C-GGGGACA---------ACG-GGTGCCGTTGCGAGTTTCACCCTCGGCC-ACACCGCACTAA--GGG--CCAGCCTAAGGCGAACGTGTAAAG-A-TTTGACGTCGAATTCCATT--CGTAGGTACGCAACACAGGAAACCGA-GAG--ATTGGCCA--A-TAA-AA---AT----------TGCGCC--AAAATGAAGAGGAACGCA-CGGTAGGACGTCGCCGCACTAGGCCGGG------------------ATCCAACCAA-CCCATACAAGA-------------------------------------------------------------------------------------------------------------------------------------------------------------------------------------------------------------------------------------------------------------------------------------------------------------------------------------------------------------------------------------------------------------------------------------------------------------------------------------------------------------------------------------------------------------------------------------------------------------------------------------------------------------------------------------------------------------------------------------------------------------------------------------------------------------------------------------------------------------------------------------------------------------------------------------------------------------------------------------------------------------------------------------------------------------------------------------------------------------------------------------------------------------------------------------------------------------------------------------------------------------------------------------------------------------------------------------------------------------------------------------------------------------------------------------------------------------------------------------------------------------------------------------------------------------------------------------------------------------------------------------------------------------------------------------------------------------------------------------------------------------------------------------------------------------------------------------------------------------------------------------------------------------------------------------------------------------------------------------------------------------------------------------------------------------------------------------------------------------------------------------------------------------------------------------------------------------------------------------------------------------------------------------------------------------------------------------------------------------------------------------------------------------------------------------------------------------------------------------------------------------------------------------------------------------------------------------------------------------------------------------------------------------------------------------------------------------------------------------------------------------------------------------------------------------------------------------------------------------------------------------------------------------------------------------------------------------------------------------------------------------------------------------------------------------------------------------------------------------------------
Kadua_centranthoides_Skottsberg_6788             CGTTACTAAGGGAATCCTTGTTAGTTTCTTTTCCTCCGCTTATTGATATGCT-TAAACTC-AGCGGGTAGTCCCGCCTG-ACCTGGGGTC-A-TGGTCGA---GGGCC------------------------ACAA----GGCA----CC-AGGGTC-----TT-TGA----GATCTCC----GGC--ACGGGCTC-AATCACG-GCGTCGATAT-AGTTGAA----GT----TTTCA----ACCACCACTTGT----CGTGACGT-CCCG-AACG-GAGGACTC-GTATTTAGGCCGGCCGCAT-------CCC-GGGGG-----ACAC-GGGAGGCCAATATCCGTCACCC--GACTCC--GGGCA-T-----AA-TGCGCGAGG-A--------AGGGGTGGCGAC--GATGCGTGACGCCCAGGCAGACGTGCCCTCAGCCTAATGACTTCGGGCGCAACTTGCGTTCAAAAACTCGATGGTTCACGGGATTCTGCAATTCACACCAAGTATCGCATTTCGCTACGTTCTTCATCGATGCGAGAGCCTAGATATCCGTTGCCGAGAGTCG--TACTGGT---TACG--AT---TCAGAAGTCCCGCACCCGCCCG-GCGGAATCCGC-A---GGG--GGATGAGGGCGTTCCG---TTTGA-GTAGTCCTTGGCGCAT---TCCGCGCCGGA-AGTTTTG---TTG-GGTGCGGGG--GC-----CAGCA-GACGG---------TCGTCC------T---TTGGCTTCCCGCT-GT-------------TTTAA--AAACGTGTTCGCGGTGGTTTGCAGG-ATTCGACAATGATCCTTCCGCAGGTTCACCTACGGAAACCTTGTTACGACTTCTCCTTCCTCTAAATGATAAGGTTCAGTGGACTTCTTGCGACGTCGCGGGCGGCGAACCGCTCACGTCGCCGCAATCCGAACAC------------------------------------------------------------------------------------------------------------------------------------------------------------------------------------------------------------------------------------------------------------------------------------------------------------------------------------------------------------------------------------------------------------------------------------------------------------------------------------------------------------------------------------------------------------------------------------------------------------------------------------------------------------------------------------------------------------------------------------------------------------------------------------------------------------------------------------------------------------------------------------------------------------------------------------------------------------------------------------------------------------------------------------------------------------------------------------------------------------------------------------------------------------------------------------------------------------------------------------------------------------------------------------------------------------------------------------------------------------------------------------------------------------------------------------------------------------------------------------------------------------------------------------------------------------------------------------------------------------------------------------------------------------------------------------------------------------------------------------------------------------------------------------------------------------------------------------------------------------------------------------------------------------------------------------------------------------------------------------------------------------------------------------------------------------------------------------------------------------------------------------------------------------------------------------------------------------------------------------------------------------------------------------------------------------------------------------------------------------------------------------------------------------------------------------------------------------------------------------------------------------------------------------------------------------------------------------------------------------------------------------------------------------------------------------------------------------------------------------------------------------------------------------------------------------------------------------------------------------------------------------------------------------------------------------------------------------------------------------------------------------------------------------------------------------------------------------------------------------------------------------------------------------------------------------------------------------------------------------------------------------------------------------------------------------------------------------------------------------------------------------------------------------------------------------------------------------------------------------------------------------------------------------------------------------------------------------------------------------------------------------------------------------------------------------------------------------
Kadua_foggiana_Sparre_27                         CGTTACTAAGGGAATCCTTGTTAGTTTCTTTTCCTCCGCTTATTGATATGCT-TAAACTC-AGCGGGTAGTCCCGCCTG-ACCTGGGGTC-A-TGGTCGA---GGGCC------------------------ACAA----GGCA----CC-AGGGTC-----TT-TGA----GATCTCC----GGC--ACGGGCTC-AATCACG-GCGTCGATAT-AGTTGAA----GT----TTTCA----ACCACCACTTGT----CGTGACGT-CCCG-AACG-GAGGACTC-GTATTTAGGCCGGCCGCAT-------CCC-GGGGG-----ACAC-GGGAGGCCAATATCCGTCACCC--GACTCC--GGGCA-T-----AA-TGCGCGAGG-A--------AGGGGTGGCGAC--GATGCGTGACGCCCAGGCAGACGTGCCCTCAGCCTAATGACTTCGGGCGCAACTTGCGTTCAAAAACTCGATGGTTCACGGGATTCTGCAATTCACACCAAGTATCGCATTTCGCTACGTTCTTCATCGATGCGAGAGCCTAGATATCCGTTGCCGAGAGTCG--TACTGGT---TACG--AT---TCAGAAGTCCCGCACCCGCCCG-GCGGAATCCGC-A---GGG--GGATGAGGGCGTTCCG---TTTGA-GTAGTCCTTGGCGCAT---TCCGCGCCGGA-AGTTTTG---TTG-GGTGCGGGG--GC-----CAGCA-GACGG---------TCGTCC------T---TTGGCTTCCCGCA-GT-------------TTTAA--AAACATGTTCGCGGTGGTTTGCAGG-ATTCGACAATGATCCTTCCGCAGGTTCACCTACGGAAACCTTGTTACGACTTCTCCTTCCTCTAAATGATAAGGTTCAGTGGACTTCTTGCGACGTCGCGGGCGGCGAACCGCTCACGTCGCCGCAATCCGAACAC------------------------------------------------------------------------------------------------------------------------------------------------------------------------------------------------------------------------------------------------------------------------------------------------------------------------------------------------------------------------------------------------------------------------------------------------------------------------------------------------------------------------------------------------------------------------------------------------------------------------------------------------------------------------------------------------------------------------------------------------------------------------------------------------------------------------------------------------------------------------------------------------------------------------------------------------------------------------------------------------------------------------------------------------------------------------------------------------------------------------------------------------------------------------------------------------------------------------------------------------------------------------------------------------------------------------------------------------------------------------------------------------------------------------------------------------------------------------------------------------------------------------------------------------------------------------------------------------------------------------------------------------------------------------------------------------------------------------------------------------------------------------------------------------------------------------------------------------------------------------------------------------------------------------------------------------------------------------------------------------------------------------------------------------------------------------------------------------------------------------------------------------------------------------------------------------------------------------------------------------------------------------------------------------------------------------------------------------------------------------------------------------------------------------------------------------------------------------------------------------------------------------------------------------------------------------------------------------------------------------------------------------------------------------------------------------------------------------------------------------------------------------------------------------------------------------------------------------------------------------------------------------------------------------------------------------------------------------------------------------------------------------------------------------------------------------------------------------------------------------------------------------------------------------------------------------------------------------------------------------------------------------------------------------------------------------------------------------------------------------------------------------------------------------------------------------------------------------------------------------------------------------------------------------------------------------------------------------------------------------------------------------------------------------------------------------------------
Kadua_fluviatilis_Motley_1747                    --------------------------------------------------CT-TANNCTC-AGCGGGTAGTCCCGCCTG-ACCTGGGGTC-A-TGGTCGA---GGGCC------------------------ACAA----GGCA----CC-AGGGTC-----TT-TGA----GATCTCC----TGC--ACGGGCTC-AGTCACG-GGTTCGATAT-AGTTGAA----GT----TTTCA----ACCACCACTTGT----CGTGACGT-CCCG-AACG-GAGGACTC-GTATTTAGGCCGGCCGCAC-------CCC-AGGGG-----ACAC-GGGAGGCCAACATCCGTCACCC--GACTCC--GGGCA-C-----AA-TGCGCGGGG-A--------AGGGGTGGCGAC--GATGCGTGACGCCCAGGCAGACGTGCCCTCAGCCAGATGACTTCGGGCGCAACTTGCGTTCAAAAACTCGATGGTTCACGGGATTCTGCAATTCACACCAAGTATCGCATTTCGCTACGTTCTTCATCGATGCGAGAGCCTAGATATCCGTTGCCGAGAGTCG--TATTGGT---TACG--AT---TCAGAAGCCCCGCATCCGCCCG-GCGGAATCCGT-A---GGG--GGATGAGGACGTTCCG---TTTGA-GTAGTCCTTGGCGCTT---TCCGCGCCGGA-AGTTTTG---TTG-GGTGCGGGG--GC-----CGACG-GACGT---------TTGCCC------T---TTGGCTTCCCGCA-GT-------------TTTAC--GAACATGTTCACGGTGGTTTGCAGG-ATTCGACAATGATCCTTCCGCA-GTTCACCTACG------------------------------------------------------------------------------------------------------------------------------------------------------------------------------------------------------------------------------------------------------------------------------------------------------------------------------------------------------------------------------------------------------------------------------------------------------------------------------------------------------------------------------------------------------------------------------------------------------------------------------------------------------------------------------------------------------------------------------------------------------------------------------------------------------------------------------------------------------------------------------------------------------------------------------------------------------------------------------------------------------------------------------------------------------------------------------------------------------------------------------------------------------------------------------------------------------------------------------------------------------------------------------------------------------------------------------------------------------------------------------------------------------------------------------------------------------------------------------------------------------------------------------------------------------------------------------------------------------------------------------------------------------------------------------------------------------------------------------------------------------------------------------------------------------------------------------------------------------------------------------------------------------------------------------------------------------------------------------------------------------------------------------------------------------------------------------------------------------------------------------------------------------------------------------------------------------------------------------------------------------------------------------------------------------------------------------------------------------------------------------------------------------------------------------------------------------------------------------------------------------------------------------------------------------------------------------------------------------------------------------------------------------------------------------------------------------------------------------------------------------------------------------------------------------------------------------------------------------------------------------------------------------------------------------------------------------------------------------------------------------------------------------------------------------------------------------------------------------------------------------------------------------------------------------------------------------------------------------------------------------------------------------------------------------------------------------------------------------------------------------------------------------------------------------------------------------------------------------------------------------------------------------------------------------------------------------------------------------------------------------------------------------------------------------------------------------------------------------------------------------------------------------------------------------------------
Kadua_cordata_Fagerlind_6863                     CGTTACTAAGGGAATCCTTGTTAGTTTCTTTTCCTCCGCTTATTGATATGCT-TAAACTC-AGCGGGTAATCCCGCCTG-ACCTGGGGTC-A-TGGTCGA---GGGCC------------------------ACAA----GGCA----CC-AGGGTC-----TT-TGA----GATCTCC----GRC--ACGGACTC-AGTCACG-GCTTCGATAT-AGTTGAA----GT----TTTCA----ACCACCACTTGT----CGTGACGT-ACCG-AACG-GAGGACTC-GTATTTAGGCCGGCCGCGC-------CCC-GGGGG-----ACAC-GGGAGGCCAACATCCGTCACCC--TACTCC--TTGCG-T-----AA-TGCGGGAGG-A--------AGGGGTGGCGAC--GGTGCGTGACGCCCAGGCAGACGTGCCCTCAATCTAGTGACTTCGGGCGCAACTTGCGTTCAAAAACTCGATGGTTCACGGGATTCTGCAATTCACACCAAGTATCGCATTTCGCTACGTTCTTCATCGATGCGAGAGCCTAGATATCCGTTGCCGAGAGTCG--TATTGGT---TACG--AT---TAAGAAGTCCCGCACCCGCCCG-ACGGAATCCGC-A---GGG--GGATGAGGACGTTCCG---TTTGA-GTAGTCCTTGGCGCAT---TCCGCGCCGGA-AGTTTTG---TTG-GGTGCGGGG--GC-----CAGCG-GACGG---------CTGTCC------T---TTGGCTTCCCGCA-GT-------------TTTAC--AAACATGTTCACGGTGGTTTGCAGG-ATTCGACAATGATCCTTCCGCAGGTTCACCTACGGAAACCTTGTTACGACTTCTCCTTCCTCTAAATGATAAGGTTCAGTGGACTTCATGCGACGTCGCAGGCGGCGAACCGCTCACGTCGCCGCAATCCGAACAC------------------------------------------------------------------------------------------------------------------------------------------------------------------------------------------------------------------------------------------------------------------------------------------------------------------------------------------------------------------------------------------------------------------------------------------------------------------------------------------------------------------------------------------------------------------------------------------------------------------------------------------------------------------------------------------------------------------------------------------------------------------------------------------------------------------------------------------------------------------------------------------------------------------------------------------------------------------------------------------------------------------------------------------------------------------------------------------------------------------------------------------------------------------------------------------------------------------------------------------------------------------------------------------------------------------------------------------------------------------------------------------------------------------------------------------------------------------------------------------------------------------------------------------------------------------------------------------------------------------------------------------------------------------------------------------------------------------------------------------------------------------------------------------------------------------------------------------------------------------------------------------------------------------------------------------------------------------------------------------------------------------------------------------------------------------------------------------------------------------------------------------------------------------------------------------------------------------------------------------------------------------------------------------------------------------------------------------------------------------------------------------------------------------------------------------------------------------------------------------------------------------------------------------------------------------------------------------------------------------------------------------------------------------------------------------------------------------------------------------------------------------------------------------------------------------------------------------------------------------------------------------------------------------------------------------------------------------------------------------------------------------------------------------------------------------------------------------------------------------------------------------------------------------------------------------------------------------------------------------------------------------------------------------------------------------------------------------------------------------------------------------------------------------------------------------------------------------------------------------------------------------------------------------------------------------------------------------------------------------------------------------------------------------------------------------------------------
Kadua_degeneri_Wood_5062                         CGTTACTAAGGGAATCCTTGTTAGTTTCTTTTCCTCCGCTTATTGATATGCT-TAAACTC-AGCGGGTAATCCCGCCTG-ACCTGGGGTC-A-TGGTCGA---GGGCC------------------------ACAA----GGCA----CC-AGGGTC-----TT-TGA----GATCTCC----GGT--ACGGGCTC-AGTCACG-GCTTCGATAT-AGTTGAA----GT----TTTCA----ACCACCACTTGT----CGTGACGT-CCCG-AACG-GAGGACTC-GTATTTAGGCCGGCCGCGC-------CCC-AGGGG-----ACAC-GGGAGGCCAACATCCGTCACCC--TACTCC--TTGCA-T-----AA-TGCGGGAGG-A--------AGGGGTGGCGAC--GGTGCGTGACGCCCAGGCAGACGTGCCCTCAATCTAGTGACTTCGGGCGCAACTTGCGTTCAAAAACTCGATGGTTCACGGGATTCTGCAATTCACACCAAGTATCGCATTTCGCTACGTTCTTCATCGATGCGAGAGCCTAGATATCCGTTGCCGAGAGTCG--TATTGGT---TACG--AT---TAAGAAGTCCCGCACCCGCCCG-ACGGAACCCGT-A---GGG--GGATGAGGACGTTCCG---TTTGA-GTAGTCCTTGGCGCAT---TCCGCGCCGGA-AGTTTTG---TTG-GGTGCGGGG--GC-----CAGCG-GACGG---------TTGTCC------T---TTGGCTTCCCGCA-GT-------------TTTAC--AAACATGTTCACGGTGGTTTGCAGG-ATTCGACAATGATCCTTCCGCAGGTTCACCTACGGAAACCTTGTTACGACTTCTCCTTCCTCTAAATGATAAGGTTCAGTGGACTTCTTGCGACGTCGCAGGCGGCGAACCGCTCACGTCGCCGCAATCCGAACAC----------------------TGCAGGATCAACCAGGTAGCA-TTCCTCG-AGACATCGGACCG-CACGGC-ACGAGACCGG-AAC-GGAAC--CGAACGTCGTTTGAGAT-TAGCG-TTTAAGCTAA--ACGTGGACAA-ATAGGAG-CCT-T--CGACCCCG-TG-CCCTT-CGCGTATTCCGCAT-CCCAGTGCTCGAACAGAA-GACATT--G----------GCC---ACGGC--AACAC-CACAGT-----------AG----GCGTTACC-------C-GGGGACA---------ACG-GGTGCCGTTGCGAGTTTCACCTTCGACC-GCACCGTACTAAG-GTA--C-AGCCTAAGGCGAACATGTAAAG-A-TTTGACGTCGAATTCCATT--CGTAGGTACGCAACACAGGAAACCGA-GAG--ATTGGCCAAAA-----AA---AT----------TGTGCC--AAAATGAAGAGGAACGCA-CGGTAGGACGTCGCCGCACAAGGCCGGG------------------ATCCAACCAA-CCCATACAAGA---------------------TTTCTAATGATACG-TAAACAGGG-CATTTCTGGCCCTTT---------------------------------------ATAGAA-----------------AATACA-----TATT-----CGAAC-------AAAAAATCATTT-------GGAGG------AGGAATAAGAGTATTTCATTGCTATTAAGCATGGATTATTG-------AAAATA--------ATTAAGACATGGATTTGG------ATATTT-CCCTTCAACT-CCC-CAATTTG---------ATATT-------TGATAGAAGTAGTTGAAGGCAATTCTCTGAAGA----AAAAAT-----G----GATTATGGGAGTGTGTGACTTGAACTC-TTTATTAGTCTATGTAGCTCTATGCCTGCCA------CATTAGCCTTG---------AAATTCACAAG-----TAAATGTGTCTTTGTTCCAACCGCC-----GGGTAAGCC-----------CT------A-----T------ACAGAGGATAGGCTGGTTC------ACTTCGCTTGAAGAAAA-GAATTTCTATG----ATCAAGTCCAAATCATGTTGTACATGACCCGGCTCCGTAAAATCCAGTATAATAAC------TGA-------AATAAATATAGTTTATCCAGTTCAGTTAC----TTA---------AG------AT--------------------------------TT--AATAGTATGAAAATGCATTCATTTCCTATGC-----ATTAATATG------------------------ATCT--------ATAA----TACTATCGGAGTGAAATAGGCGGTCTAAAGAATAAAGAG------GTTAGACTATATTAGTAACAAGTAAACCGT---------------------TTATGGCGTCCCAACTAT----TTTTGGGAC------TAAATACCAATCGTAAGGTCTGAGACAACCCAGAAAGCACTTTTTCATATCATGATCAACTT------TAT--GAGTGTAAGCCTACTTGGGTATTGAGTAGT------TATTTGTAAGAACCAACAACTCCAGA--------------------AAAAGAAAAC------AATAACC----------TTTTA---------------AAATGTTGCTTATA-----------------TTGAACCA---------------------------------TTTACATATGTGCAAAC---------CATTA-------------ATC----------------TAT--------GGAC------AGATATAT------GGAACAT------ATC-----------------------GATTTTAGCTGGATTCATT--------------TAATTGGTTTGGATTTCTA-CTTGAGCCGGATGATGAAAAATCATCATGTCCGGTTCCTTCGGGGGATGAATCAA-C---AATAATTCACCT-------------------------------------------ATTGT-GGATTCTTTCTTTTATCC--ACCATTTTCT-------ATTTCTATA-----------------------------------------------------------TAAGTGAAGGTGCTCGTGACTCGACATCAGTTGG----TAATGGAAATAG-----CCCATGGTGGAGCTCGAGTAGAACG-----TAT------TAATTCA---------TTTTTCGGAGCAAGAATCTAGGGTTAATGCAAATC-----AATAAATTGGAACAACTTCGTGAATA-TCTT--TTAGAT-------ATAAAAATCGAAAGGATCTG----ATTCG----------------ATCAAATTCTCCAGTA-AAAAGGAAAATTGGTT--GGAATT----------AATC-AAAGATTT------TCGATCTAAAGTTAAAGTG----------TAT-CGCACGGG-----AATCAATCGTTCATAAGATTCTTGGAT-----------AGAAGG-------A----AATCCAAAAT--AAGGGGTATGTTGCTACCA-TTTTTAAAGGAT----TAAGAAGCACCGAAGTAATGTC-TAAACC------TAATG------A---------------TTGA-TAAAGGATCCC-----AAAACAAGGAAACACCGTCTCAACAACTGCTTGCCCAGATTTAAGAAT------C-----CAAATC-------TAGTTTT--------T-ATTTT------T-------AAACGAGAGACAAACGAAATGTCGGTTGTAAAGACCACT-------CAATAAATGAA-----------ATTGCCTAAC--------TATTGTTC--------------------CT-----TGGGCTAT---TTAAGAGTTATTTAATTTGAGTTATGAGTCC---GAATTAGCAC---TTTTTTT----------------TTTC----------ATTTTCAAGAACGAAGAAG-AAAAAAAGA-----TA---AAAA-AAGATTGAAATCATAGTCTAA--TTGATTTAATGATTTT----------------ATAGATCCTTTTG--------------TCATT----------------------------------------------TATTAGT-ATTAGAATTTT----------------CATTTTATACTT---------------------------------------------A-------TACATA-GAT-----------A-AAAACTTTGGATCCAATTCT----TT-TTTCTCGAGCCGTACGAGGAGAAAA--CTTCCTATACGTTTCTA---GGG-G-GGGGTATTATTC-A-----------------------------------------------------
Kadua_littoralis_Kiehn_Luegmayr_920823           CGTTACTAAGGGAATCCTTGTTAGTTTCTTTTCCTCCGCTTATTGATATGCT-TAAACTC-AGCGGGTAATCCCGCCTG-ACCTGGGGTC-A-TGGTCGA---GGGCC------------------------AAAA----GGCA----CC-AGGGTC-----TT-TGA----GATCTCC----GGT--ACGGGCTC-AGTCACG-GCTTCGATAT-AGTTGAA----GT----TTTCA----ACCACCACTTGT----CGTGACGT-CCCG-AACG-GAGGACTC-GTATTTAGGCCGGCCGCGC-------CCC-AGGGG-----ACAC-GGGAGGCCAACATCCGTCACCC--TACTCC--TTGCA-T-----AA-TGCGGGAGG-A--------AGGGGTGGCGAC--GATGCGTGACGCCCAGGCAGACGTGCCCTCAATCTAGTGACTTCGGGCGCAACTTGCGTTCAAAAACTCGATGGTTCACGGGATTCTGCAATTCACACCAAGTATCGCATTTCGCTACGTTCTTCATCGATGCGAGAGCCTAGATATCCGTTGCCGAGAGTCG--TATTGGT---TACG--AT---TAAGAAGTCCCGCACCCGCCCG-ACGGAACCCGT-A---GGG--GGATGAGGACGTTCCG---TTTGA-GTAGTCCTTGGCGCAT---TCCGCGCCGGA-AGTTTTG---TTG-GGTGCGGGG--GC-----CAGCG-GACGG---------TTGTCC------T---TTGGCTTCCCGCA-GT-------------TTTAC--AAACATGTTCACGGTGGTTTGCAGG-ATTCGACAATGATCCTTCCGCAGGTTCACCTACGGAAACCTTGTTACGACTTCTCCTTCCTCTAAATGATAAGGTTCAGTGGACTTCTTGCGACGTCGCAGGCGGCGAACCGCTCACGTCGCCGCAATCCGAACAC----------------------TGCAGGATCAACCAGGTAGCA-TTCCTCG-AGACATCGGACCG-CACGGC-ACGAGACCGG-AAC-GGAAC--CGAACGTCGTTTGAAAT-TAGCG-TTTAAGCTAA--ACGTGGACAA-ATAGGAG-CCT-T--CGACCCCG-TG-CCCTT-CGCGTATTCCGCAT-CCCAGTGCTCGAACAGAA-GACATT--G----------GCC---ACGGC--AACAC-CACAGT-----------AG----GCGTTACC-------C-GGGGACA---------ACG-GGTGCCGTTGCGAGTTTCACCTACGACC-GCACCGTACTAAG-GTA--C-AGCCTAAGGCGAACATGTAAAG-A-TTTGACGTCGAATTCCATT--CGTAGGTACGCAACACAGGAAACCGA-TAG--ATTGGCCAAAA-----AA---AT----------TGTGCC--AAAATGAAGAGGAAAGCA-CGGTAGGACGTCGCCGCACAAGGCCGGG------------------ATCCAACCAA-CCCATACAAGA-------------------------------------------------------------------------------------------------------------------------------------------------------------------------------------------------------------------------------------------------------------------------------------------------------------------------------------------------------------------------------------------------------------------------------------------------------------------------------------------------------------------------------------------------------------------------------------------------------------------------------------------------------------------------------------------------------------------------------------------------------------------------------------------------------------------------------------------------------------------------------------------------------------------------------------------------------------------------------------------------------------------------------------------------------------------------------------------------------------------------------------------------------------------------------------------------------------------------------------------------------------------------------------------------------------------------------------------------------------------------------------------------------------------------------------------------------------------------------------------------------------------------------------------------------------------------------------------------------------------------------------------------------------------------------------------------------------------------------------------------------------------------------------------------------------------------------------------------------------------------------------------------------------------------------------------------------------------------------------------------------------------------------------------------------------------------------------------------------------------------------------------------------------------------------------------------------------------------------------------------------------------------------------------------------------------------------------------------------------------------------------------------------------------------------------------------------------------------------------------------------------------------------------------------------------------------------------------------------------------------------------------------------------------------------------------------------------------------------------------------------------------------------------------------------------------------------------------------------------------------------------------------------------------------------------------------------------------------------------------------------------------------------------------------------------------------------------------------------------------------
Kadua_parvula_Perlman_12783                      CGTTACTAAGGGAATCCTTGTTAGTTTCTTTTCCTCCGCTTATTGATATGCT-TAAACTC-AGCGGGTAATCCCGCCTG-ACCTGGGGTC-A-TGGTCGA---GGGCC------------------------ACAA----GGCA----CC-AGGGTC-----TT-TGA----GATCTCC----GGC--ACGGGCTC-AGTCACG-GCTTCGATAT-AGTTGAA----GT----TTTCA----ACCACCACTTGT----CGTGACGT-CCCG-AACG-GAGGACTC-GTATTTAGGCCGGCCGCGC-------CCC-AGGGG-----ACAC-GGGAGGCCAACATCCGTCACCC--TACTCC--TTGCA-T-----AA-TGCGGGAGG-A--------AGGGGTGGCGAC--GGTGCGTGACGCCCAGGCAGACGTGCCCTCAATCTAGTGACTTCGGGCGCAACTTGCGTTCAAAAACTCGATGGTTCACGGGATTCTGCAATTCACACCAAGTATCGCATTTCGCTACGTTCTTCATCGATGCGAGAGCCTAGATATCCGTTGCCGAGAGTCG--TATTGGT---TACG--AT---TCAGAAGTCCCGCACCCGCCCG-GCGGAATCCGT-A---GGG--GGATGGGGACGTTCCG---TTTGA-GTAGTCCTTGGCGCAT---TCCGCGCCGGA-AGTTTTG---TTG-GGTGCGGGG--GC-----CGGTG-GACGG---------CAGTCC------T---TTGGCTTCCCGCA-GT-------------TTTAC--ATACATGTTCACGGTGGTTTGCAGG-ATTCGACAATGATCCTTCCGCAGGTTCACCTACGGAAACCTTGTTACGACTTCTCCTTCCTCTAAATGATAAGGTTCAGTGGACTTCTTGCGACGTCGCAGGCGGCGGACCGCTCACGTCGCCGCAATCCGAACAC----------------------TGCAGGATCAACCAGGTAGCA-TTCCTCG-AGACATCGGACCG-CACGGC-ACGAGACCGG-AAC-GGAAC--CGAACGTCGTTTGAGAT-CAGCA-TTTAAGCTTA--ACGTGGACAA-ATAGGAG-CCT-T--CGACCCCA-TG-CCCTT-CGCGTATTCCGCAT-CCCAGTGCTCGAACAGAA-CACATT--G----------GCC---ACGAC--AACAC-CACCGT-----------AG----GCGTTAGC-------C-GGGGACA---------ACG-GGTGCCGTTGCGAGTTTCACCTTCGACC-GCACCGCATTAAG-GAG--C-AGCCTAAGGCGAACATGTAAAG-A-TTTTACGTTGAATTCCATT--CGTAGGTACGCAACACAGGAAACCGA-GAG--ATTGGCCA--A-TAA-AA---AT----------TGTGCC--AAAATGAAGAGGAACGCA-CGGTAGGACGTCGCCGCACAAAGCCGGG------------------ATCCAACCAA-CCCATACAAGA-------------------------------------------------------------------------------------------------------------------------------------------------------------------------------------------------------------------------------------------------------------------------------------------------------------------------------------------------------------------------------------------------------------------------------------------------------------------------------------------------------------------------------------------------------------------------------------------------------------------------------------------------------------------------------------------------------------------------------------------------------------------------------------------------------------------------------------------------------------------------------------------------------------------------------------------------------------------------------------------------------------------------------------------------------------------------------------------------------------------------------------------------------------------------------------------------------------------------------------------------------------------------------------------------------------------------------------------------------------------------------------------------------------------------------------------------------------------------------------------------------------------------------------------------------------------------------------------------------------------------------------------------------------------------------------------------------------------------------------------------------------------------------------------------------------------------------------------------------------------------------------------------------------------------------------------------------------------------------------------------------------------------------------------------------------------------------------------------------------------------------------------------------------------------------------------------------------------------------------------------------------------------------------------------------------------------------------------------------------------------------------------------------------------------------------------------------------------------------------------------------------------------------------------------------------------------------------------------------------------------------------------------------------------------------------------------------------------------------------------------------------------------------------------------------------------------------------------------------------------------------------------------------------------------------------------------------------------------------------------------------------------------------------------------------------------------------------------------------------------------
Kadua_elatior_Wagner_6350                        --------------------------------------------------CT-TANNCTC-AGCGGGTAATCCCGCCTG-ACCTGGGGTC-A-TGGTCGA---GGGCC------------------------AAAA----GGCA----CC-AGGGTC-----TT-TGA----GATCTCC----GGC--ACGGGCTC-AGTCACG-GCTTCGATAT-AGTTGAA----GT----TTTCA----ACCACCACTTGT----CGTGACGT-CCCG-AACG-GAGGACTC-GTATTTAGGCCGGCCGCGC-------CCC-GGGGG-----ACAC-GGGAGGCCAACATCCGTCACCC--TACTCC--TTGCA-T-----AA-TGCGGGAGG-A--------AGGGGTGGCGAC--GGTGCGTGACGCCCAGGCAGACGTGCCCTCAATCTAGTGACTTCGGGCGCAACTTGCGTTCAAAAACTCGATGGTTCACGGGATTCTGCAATTCACACCAAGTATCGCATTTCGCTACGTTCTTCATCGATGCGAGAGCCTAGATATCCGTTGCCGAGAGTCG--TATTGGT---TACG--AT---TAAGAAGTCCCGCACCCGCCCG-ACGGAATCCGT-A---GGG--GGATGAGGACGTTCCG---TTTGA-GTAGTCCTTGGCGCAT---TCCGCGCCGGA-AGTTTTG---TTG-GGTGCGGGG--GC-----CAGCG-GACGG---------TTGTCC------T---CTGGCTTCCCGCA-GT-------------TTTAC--AAACATGTTCACGGTGGTTTGCAGG-ATTCGACAATGATCCTTCCGCAGGTTCACCTACGA-----------------------------------------------------------------------------------------------------------------------TACTGGCAGGATCAACCAGGTAACA-TCCCTCG-AGACATCGGACCG-CACGGC-ACGAGACCGG-AAC-GGAAC--CGAACGTCGTTTGAGAA-TAGCG-TTTAAGCTAA--ACGTGGACAA-ATAGGAG-CCT-T--CGACCCCG-TG-CCCTT-CGCGTATTCCGCAT-CCCAGTGCTCGAACAGAA-GACATT--G----------GCC---ACGAC--AACAC-CACAGT-----------AG----GCGTTAGC-------C-GGGGACA---------ACG-GGTGCCGTTGCGAGTTTCACCTTCGACC-GCACCGTACTAAG-GTA--C-AGCCTAAGGCGAACATGTAAAG-A-TTTGACGTCGAATTCCATT--CGTAGGTACGCAACACAGGAAACCGA-GAG--ATTGGCCA--A-TAA-AA---AT----------TGTGCC--AAAATGAAGAGGAACGCA-CGGTAGGACGTCGCCGCACAAGGCCGGG------------------ATCCAAC----------------------------------------------------------------------------------------------------------------------------------------------------------------------------------------------------------------------------------------------------------------------------------------------------------------------------------------------------------------------------------------------------------------------------------------------------------------------------------------------------------------------------------------------------------------------------------------------------------------------------------------------------------------------------------------------------------------------------------------------------------------------------------------------------------------------------------------------------------------------------------------------------------------------------------------------------------------------------------------------------------------------------------------------------------------------------------------------------------------------------------------------------------------------------------------------------------------------------------------------------------------------------------------------------------------------------------------------------------------------------------------------------------------------------------------------------------------------------------------------------------------------------------------------------------------------------------------------------------------------------------------------------------------------------------------------------------------------------------------------------------------------------------------------------------------------------------------------------------------------------------------------------------------------------------------------------------------------------------------------------------------------------------------------------------------------------------------------------------------------------------------------------------------------------------------------------------------------------------------------------------------------------------------------------------------------------------------------------------------------------------------------------------------------------------------------------------------------------------------------------------------------------------------------------------------------------------------------------------------------------------------------------------------------------------------------------------------------------------------------------------------------------------------------------------------------------------------------------------------------------------------------------------------------------------------------------------------------------------------------------------------------------------------------------------------------------------------------------------------------------------------
Kadua_flynnii_Perlman_15631                      -----------------------------------------GTAGTGAACTC-TATTCTC-AGCGGGTAATCCCGCCTG-ACCTGGGGTC-A-TGGTCGA---GGGCC------------------------AAAA----GGCA----CC-AGGGTC-----TT-TGA----GATCTCC----GGC--ACGGGCTC-AGTCACG-GCTTCGATAT-AGTTGAA----GT----TTTCA----ACCACCACTTGT----CGTGACGT-CCCG-AACG-GAGGACTC-GTATTTAGGCCGGCCGCGC-------CCC-GGGGG-----ACAC-GGGAGGCCAACATCCGTCACCC--TACTCC--TTGCA-T-----AA-TGCGGGAGG-A--------AGGGGTGGCGAC--GGTGCGTGACGCCCAGGCAGACGTGCCCTCAATCTAGTGACTTCGGGCGCAACTTGCGTTCAAAAACTCGATGGTTCACGGGATTCTGCAATTCACACCAAGTATCGCATTTCGCTACGTTCTTCATCGATGCGAGAGCCTAGATATCCGTTGCCGAGAGTCG--TATTGGT---TACG--AT---TAAGAAGTCCCGCACCCGCCCG-ACGGAATCCGT-A---GGG--GGATGAGGACGTTCCG---TTTGA-GTAGTCCTTGGCGCAT---TCCGCGCCGGA-AGTTTTG---TTG-GGTGCGGGG--GC-----CAGCG-GACGG---------TTGTCC------T---CTGGCTTCCCGCA-GT-------------TTTAC--AAACATGTTCACGGTGGTTTGCAGG-ATTCGACAATGATCCTTCCGCAGGTTCACCTACGA--------------------------------------------------------------------------------------------------------------------GACTACTGGCAGGATCAACCAGGTAACA-TCCCTCG-AGACATCGGACCG-CACGGC-ACGAGACCGT-AAC-GGAAC--CGAACGTCGTTTGAGAT-TAGCG-TTTAAGCTAA--ACGTGGACAA-ATAGGAG-CCT-T--CGACCCCG-TG-CCCTT-CGCGTATTCCGCAT-CCCAGTGCTCGAACAGAA-GACATT--G----------GCC---ACGAC--AACAC-CACAGT-----------AG----GCGTTAGC-------C-GGGGACA---------ACG-GGTGCCGTTGCGAGTTTCACCTTCGACC-GCACCGTACTAAG-GTA--C-AGCCTAAGGCGAACATGTAAAG-A-TTTGACGTCGAATTCCATT--CGTAGGTACGCAACACAGGAAACCGA-GAG--ATTGGCCA--A-TAA-AA---AT----------TGTGCC--AAAATGAAGAGGAACGCA-CGGTAGGACGTCGCCGCACAAGGCCGGG------------------ATCCAACC---------------------------------------------------------------------------------------------------------------------------------------------------------------------------------------------------------------------------------------------------------------------------------------------------------------------------------------------------------------------------------------------------------------------------------------------------------------------------------------------------------------------------------------------------------------------------------------------------------------------------------------------------------------------------------------------------------------------------------------------------------------------------------------------------------------------------------------------------------------------------------------------------------------------------------------------------------------------------------------------------------------------------------------------------------------------------------------------------------------------------------------------------------------------------------------------------------------------------------------------------------------------------------------------------------------------------------------------------------------------------------------------------------------------------------------------------------------------------------------------------------------------------------------------------------------------------------------------------------------------------------------------------------------------------------------------------------------------------------------------------------------------------------------------------------------------------------------------------------------------------------------------------------------------------------------------------------------------------------------------------------------------------------------------------------------------------------------------------------------------------------------------------------------------------------------------------------------------------------------------------------------------------------------------------------------------------------------------------------------------------------------------------------------------------------------------------------------------------------------------------------------------------------------------------------------------------------------------------------------------------------------------------------------------------------------------------------------------------------------------------------------------------------------------------------------------------------------------------------------------------------------------------------------------------------------------------------------------------------------------------------------------------------------------------------------------------------------------------------------------------------------
Kadua_laxiflora_Perlman_6677                     --------------------------------------------------CT-TANACTC-AGCGGGTAATCCCGCCTG-ACCTGGGGTC-A-TGGTCGA---GGGCC------------------------AAAA----GGCA----CC-AGGGTC-----TT-TGA----GATCTCC----GGT--ACGGGCTC-AATCACG-GCTTCGATAT-AGTTGAA----GT----TTTCA----ACCACCACTTGT----CGTGACGT-CCCG-AACG-GAGGACTC-GTATTTAGGCCGGCCGCGC-------CAC-AGGGG-----ACAC-GGGAGGCCAACATCCGTCACCC--TACTCC--TTGCA-T-----AA-TGCGGGAGG-A--------AGGGGTGGCGAC--GATGCGTGACGCCCAGGCAGACGTGCCCTCAATCTAGTGACTTCGGGCGCAACTTGCGTTCAAAAACTCGATGGTTCACGGGATTCTGCAATTCACACCAAGTATCGCATTTCGCTACGTTCTTCATCGATGCGAGAGCCTAGATATCCGTTGCCGAGAGTCG--TATTGGT---TACG--AT---TAAGAAGTCCCGCACCCGCCCG-ACGGAACCCGT-T---GGG--GGATGAGGACGTTCCG---TTTGA-GTAGTCCTTGGCGCAT---TCCGCGCCGGA-AGTTTTG---TTG-GGTGCGGGG--GC-----CAGCG-GACGG---------TTGTCC------T---TTGGCTTCCCGCA-GT-------------TTTAC--AAACATGTTCACGGTGGTTTGCAGG-ATTCGACAATGATCCTTCCGCAGGTTCACCTACGAAA------------------------------------------------------------------------------------------------------AGACAAGCATATGACTACTGGCAGGATCAACCAGGTAACA-TTCCTCG-AGACATCGGACCG-CACGGC-ACGAGACCGG-AAC-GGAAC--CGAACGTCGTTTGAAAT-TAGCG-TTTAAGCTAA--ACGTGGACAA-ATAGGAG-CCT-T--CGACCCCG-TG-CCCTT-CGCGTATTCCGCAT-CCCAGTGCTCGAACAGAAG-ACATT--G----------GCC---ACGGC--AACAC-CATAGT-----------AG----GCGTTACC-------C-GGGGACA---------ACG-GGTGCCGTTGCGAGTTTCACCTACGACC-GCACCGTACTAA---GGTAC-AGCCTAAGGCGAACATGTAAAG-A-TTTGACGTCGAATTCCATT--CGTAGGTACGCAACACAGGAAACCGA-GAG--ATTGGCCA--A--AA-AA---AT----------TGTGCCAA--AATGAAGAGGAACGCA-CGGTAGGACGTCGCCGCACAAGGCCGGG------------------ATCCAAC----------------------------------------------------------------------------------------------------------------------------------------------------------------------------------------------------------------------------------------------------------------------------------------------------------------------------------------------------------------------------------------------------------------------------------------------------------------------------------------------------------------------------------------------------------------------------------------------------------------------------------------------------------------------------------------------------------------------------------------------------------------------------------------------------------------------------------------------------------------------------------------------------------------------------------------------------------------------------------------------------------------------------------------------------------------------------------------------------------------------------------------------------------------------------------------------------------------------------------------------------------------------------------------------------------------------------------------------------------------------------------------------------------------------------------------------------------------------------------------------------------------------------------------------------------------------------------------------------------------------------------------------------------------------------------------------------------------------------------------------------------------------------------------------------------------------------------------------------------------------------------------------------------------------------------------------------------------------------------------------------------------------------------------------------------------------------------------------------------------------------------------------------------------------------------------------------------------------------------------------------------------------------------------------------------------------------------------------------------------------------------------------------------------------------------------------------------------------------------------------------------------------------------------------------------------------------------------------------------------------------------------------------------------------------------------------------------------------------------------------------------------------------------------------------------------------------------------------------------------------------------------------------------------------------------------------------------------------------------------------------------------------------------------------------------------------------------------------------------------------------------------
Kadua_coriacea_Motley_1703                       --------------------------------------------------CT-TATTCTCAGCGGCGTAGTCCCGCCTG-ACCTGGGGTC-A-TGGTCGA---GGGCC------------------------AAAA----GGCA----CC-AGGGTC-----TT-TGA----GATCTCC----GGC--ACGGGCTC-AATCACG-GCTTCGATAT-AGTTGAA----GT----TTTCA----ACCACCACTTGT----CGTGACGT-CCCG-AACG-GAGGACTC-GTATTTAGGCCGGCCGCAC-------CCG-AGGGG-----ACAC-GGGAGGCCAAAATCCGTCACCC--GACTCC--GGGCA-T-----AA-TGCGCGAGG-A--------AGGGGTGGCGAC--GATGCGTGACGCCCAGGCAGACGTGCCCTCAGCCTATTGACTTCGGGCGCAACTTGCGTTCAAAAACTCGATGGTTCACGGGATTCTGCAATTCACACCAAGTATCGCATTTCGCTACGTTCTTCATCGATGCGAGAGCCTAGATATCCGTTGCCGAGAGTCG--TATTGGT---TACG--AT---TCAGAAGTCCCGCACCCGCCCG-GCGGAATCCGC-A---GGG--GGATGAGGACGTTCCG---TTTGA-GTGGTCCTTGGCGCAT---TCCGCGCCGGA-AGTTTTG---TTG-GGTGCGGTG--GC-----CGTCG-GACGG---------TTGCCC------T---TCGGCTTCCCGCA-GT-------------TTTAT--AAACGCGTTCACGGTGGTTTGCAGG-ATTCGACAATGATCCTTCCGCAGGTTCACCTACGGAA-------------------------------------------------------------------------------------------------------------------ACTACTGGCAGGATCAACCAGGTAACA-TTCCTCG-GGACATCGGACCG-CACGGC-ACGAGACCGG-AAC-GGAAC--CGAACGTCGTTTGAAAT-CAGCG-TTTAAGCATA--ACGTGGACAA-ATAGGAG-CCT-T--AGACCCCG-TG-CCCTT-CGCGTTTTCCGCAT-CCCAGCGCTCGAACGGAA-CACATT--G----------GCC---GCGAC--AACAC-CACAGT-----------AG----GCGTTAGC-------C-GGGGACA---------ACG-GGAGCCGTTGCGAGTTTCACCCTCGACC-GCACCGCACTAAG-GGG--C-AGCCTAAGCCGAACATTTAAAG-A-TTTGACGTCGATTACCATC--CGTAGGTACGCAGCACAGGAAACCGA-GAG--ATTGGCCA--A-TAA-AA---AT----------TGTGCC--AAAATGAAGA-GAACGCA-CGGTAGGACGTCGCCGCACAAGGCCGGG------------------ATCCAA-----------------------------------------------------------------------------------------------------------------------------------------------------------------------------------------------------------------------------------------------------------------------------------------------------------------------------------------------------------------------------------------------------------------------------------------------------------------------------------------------------------------------------------------------------------------------------------------------------------------------------------------------------------------------------------------------------------------------------------------------------------------------------------------------------------------------------------------------------------------------------------------------------------------------------------------------------------------------------------------------------------------------------------------------------------------------------------------------------------------------------------------------------------------------------------------------------------------------------------------------------------------------------------------------------------------------------------------------------------------------------------------------------------------------------------------------------------------------------------------------------------------------------------------------------------------------------------------------------------------------------------------------------------------------------------------------------------------------------------------------------------------------------------------------------------------------------------------------------------------------------------------------------------------------------------------------------------------------------------------------------------------------------------------------------------------------------------------------------------------------------------------------------------------------------------------------------------------------------------------------------------------------------------------------------------------------------------------------------------------------------------------------------------------------------------------------------------------------------------------------------------------------------------------------------------------------------------------------------------------------------------------------------------------------------------------------------------------------------------------------------------------------------------------------------------------------------------------------------------------------------------------------------------------------------------------------------------------------------------------------------------------------------------------------------------------------------------------------------------------------------------------
Kadua_affinis_Motley_1733                        -----------------------------------------------------TAAACTCAAGCGGGTAGTCCCGCCTG-ACCTGGGGTC-A-TGGTCGA---GGGCC------------------------GTAA----GGCA----CC-GGGGTC-----TT-TGA----GATCTCC----GGC--ACGGGCTC-AGTCACG-GCTTCGATAG-AGTCGAA----GT----TTTCA----ACCACCACTTGT----CGTGACGT-CCCG-AACG-GAGGGCTC-GAATTTAGGCCGGCCGCGC-------CCC-AGGGG-----ACAC-GGGAGGCCAACATCCGTCACCC--GACTCC--GGGCA-G-----AA-TGCTCGCGG-A--------GGGGGTGGCGAC--GGCGCGTGACGCCCAGGCAGACGTGCCCTCAGCCTAATGACTTCGGGCGCAACTTGCGTTCAAAAACTCGATGGTTCACGGGATTCTGCAATTCACACCAAGTATCGCATTTCGCTACGTTCTTCATCGATGCGAGAGCCTAGATATCCGTTGCCGAGAGTCG--TATTGGT---TACG--AT---TCAGGAGTCCCGCACCCGCCCG-GCGGAATCCGT-A---GGG--GGATGCGGACGTTCCG---TTTGA-GTAGTCCTTGGCGCAT---TCCGCGCCGGA-AGTTTTG---TTG-GGTGCGGGG--GC-----CGGCG-GACGG---------TCGTCC------G---CCCGCTTCCCGCG-GG-------------TTTAA--AAACATGTTCGCGGTGGTTTGCAGG-ATTCGACAATGATCCTTCCGCA-GTTCACCTACGA-----------------------------------------------------------------------------------------------------------------------TACTGGCAGGATCAACCAGGTAACA-TTCCTCG-AGACATCGGACCG-CACGGC-ACGAGACCGG-AAC-GGAGC--CGAACGTCGTTTGAGAT-TAGCG-TTTAAGCTTA--ACGTGGACAA-ATAGGAG-CCT-T--AGACCCCG-TG-CCCTT-CGCGTTTTCCGCAT-CCCAGAGCTCGAACGGCAACACGTT--G----------GCC---ACGAC--AACAA-CACAGT-----------AG----GCGTTAGC-------C-GGGGACA---------ACG-GGTGCCGTTTCGAGTTCCACCCTCGACC-GCACCGCACTAAGGGGG--C-AGCCTAAGACGAACATAGAAAG-A-TTTGAGATCGAATTCCATT--CGTAGGTACGCAACACAGGAAACCGA-GTT--ATTGGCCA--A-TAA-AA---AT----------TGTGCC-AAAAATGAAGAGGAACGCA-CGGTAGGACGTCGCTGCACAAGGCCGGG------------------ATCCAAC----------------------------------------------------------------------------------------------------------------------------------------------------------------------------------------------------------------------------------------------------------------------------------------------------------------------------------------------------------------------------------------------------------------------------------------------------------------------------------------------------------------------------------------------------------------------------------------------------------------------------------------------------------------------------------------------------------------------------------------------------------------------------------------------------------------------------------------------------------------------------------------------------------------------------------------------------------------------------------------------------------------------------------------------------------------------------------------------------------------------------------------------------------------------------------------------------------------------------------------------------------------------------------------------------------------------------------------------------------------------------------------------------------------------------------------------------------------------------------------------------------------------------------------------------------------------------------------------------------------------------------------------------------------------------------------------------------------------------------------------------------------------------------------------------------------------------------------------------------------------------------------------------------------------------------------------------------------------------------------------------------------------------------------------------------------------------------------------------------------------------------------------------------------------------------------------------------------------------------------------------------------------------------------------------------------------------------------------------------------------------------------------------------------------------------------------------------------------------------------------------------------------------------------------------------------------------------------------------------------------------------------------------------------------------------------------------------------------------------------------------------------------------------------------------------------------------------------------------------------------------------------------------------------------------------------------------------------------------------------------------------------------------------------------------------------------------------------------------------------------------------------
Kadua_axillaris_Motley_1724                      --------------------------------------------------CT-TAAACTCAGCGGGTAAGTCCCGCCTG-ACCTGGGGTC-A-TGGTCGA---GGGCC------------------------GTAA----GGCA----CC-AGGGTC-----TT-TGA----GATCTCC----GGC--ACGGGCTC-AGTCACG-GCTTCGATAG-AGTCGAA----GT----TTTCA----ACCACCACTTGT----CGTGACGT-CCCG-AACG-GAGGGCTC-GAATTTAGGCCGGCCGCAC-------CCC-GGGGG-----ACAC-GGGAGGCCAACATCCGTCACCC--GACTCC--GGGCA-G-----AA-TGCTCGCGG-A--------GGGGGTGGCGAC--GGCGCGTGACGCCCAGGCAGACGTGCCCTCAGCCTAATGACTTCGGGCGCAACTTGCGTTCAAAAACTCGATGGTTCACGGGATTCTGCAATTCACACCAAGTATCGCATTTCGCTACGTTCTTCATCGATGCGAGAGCCTAGATATCCGTTGCCGAGAGTCG--TATTGGT---TACG--AT---TCAGGAGTCCCGCACCCGCCCG-GCGGAATCCGT-A---GGG--GGATGCGGACGTTCCG---TTTGA-GTAGTCCTTGGCGCAT---TCCGCGCCGGA-AGTTTTG---TTG-GGTGCGGGG--GC-----CGGCN-GACGG---------TCGTCC------G---CCCGCTTCCCGCG-GG-------------TTTAA--AAACATGTTCGCGGTGGTTTGCAGG-ATTCGACAATGATCCTTCCGCAGGTTCACCTACGGAA-----------------------------------------------------------------------------------------------------------------TGACTACTGGCAGGATCAACCAGGTAACA-TTCCTCG-AGACATCGGACCG-CACGGC-ACGAGACCGG-AAC-GGAGC--CGAACGTCGTTTGAGAT-TAGCG-TTTAAGCTTA--ACGTGGACAA-ATAGGAG-CCT-T--AGACCCCG-TG-CCCTT-CGCGTTTTCCGCAT-CCCAGAGCTCGAACGGCAACACGTT--G----------GCC---ACGAC--AACAA-CACGGT-----------AG----GCGTTAGC-------C-GGGGACA---------ACG-GGTGCCGTTTCGAGTTCCACCCTCGACC-GCACCGCACTAAGGGGG--C-AGCCTAAGACGAACATAGAAAG-A-TTTGAGATCGAATTCCATT--CGTAGGTACGCAACACAGGAAACCGA-GTT--ATTGGCCA--A-TAA-AA---AT----------TGTGCC-AAAAATGAAGAGGAACGCA-CG-TAGGACGTCGCTGCACAAGGCCGGG------------------ATCCAACC---------------------------------------------------------------------------------------------------------------------------------------------------------------------------------------------------------------------------------------------------------------------------------------------------------------------------------------------------------------------------------------------------------------------------------------------------------------------------------------------------------------------------------------------------------------------------------------------------------------------------------------------------------------------------------------------------------------------------------------------------------------------------------------------------------------------------------------------------------------------------------------------------------------------------------------------------------------------------------------------------------------------------------------------------------------------------------------------------------------------------------------------------------------------------------------------------------------------------------------------------------------------------------------------------------------------------------------------------------------------------------------------------------------------------------------------------------------------------------------------------------------------------------------------------------------------------------------------------------------------------------------------------------------------------------------------------------------------------------------------------------------------------------------------------------------------------------------------------------------------------------------------------------------------------------------------------------------------------------------------------------------------------------------------------------------------------------------------------------------------------------------------------------------------------------------------------------------------------------------------------------------------------------------------------------------------------------------------------------------------------------------------------------------------------------------------------------------------------------------------------------------------------------------------------------------------------------------------------------------------------------------------------------------------------------------------------------------------------------------------------------------------------------------------------------------------------------------------------------------------------------------------------------------------------------------------------------------------------------------------------------------------------------------------------------------------------------------------------------------------------------------
Kadua_fosbergii_Motley_1677                      ---------------------------------------------------C-TAAACTCAGCGGGTAAGTCCCGCCTG-ACCTGGGGTC-A-TGGTCGA---GGGCC------------------------GTAA----GGCA----CC-AGGGTC-----TT-TGA----GATCTCC----GGC--ACGGGCTC-AGTCACG-GCTTCGATAG-AGTTGAA----GT----TTTCA----ACCACCACTTGT----CGTGACGT-CCCG-AACG-GAGGGCTC-GAATTTAGGCCGGCCGCAC-------CCC-AGGGG-----ACAC-GGGAGGCCAACATCCGTCACCC--GACTCC--GGGCA-G-----AA-TGCTCGCGG-A--------GGGGGTGGCGAC--GGCGCGTGACGCCCAGGCAGACGTGCCCTCAGCCTAATGACTTCGGGCGCAACTTGCGTTCAAAAACTCGATGGTTCACGGGATTCTGCAATTCACACCAAGTATCGCATTTCGCTACGTTCTTCATCGATGCGAGAGCCTAGATATCCGTTGCCGAGAGTCG--TATTGGT---TACG--AT---TCAGGAGTCCCGCACCCGCCCG-GCGGAATCCGT-A---GGG--GGATGCGGACGTTCCG---TTTGA-GTAGTCCTTGGCGCAT---TCCGCGCCGGA-AGTTTTG---TTG-GGTGCGGGG--GC-----CGGCG-GACGG---------TCGTCC------G---CCCGCTTCCCGCG-GG-------------TTTAA--AAACATGTTCGCGGTGGTTTGCAGG-ACTCGACAATGATCCTTCCGCAGGTTCACCTACGA----------------------------------------------------------------------------------------------------------------------CTACTGGCAGGATCAACCAGGTAACA-TTCCTCG-AGACATCGGACCG-CACGGC-ACGAGACCGG-AAC-GGAGC--CGAACGTCGTTTGAGAT-TAGCG-TTTAAGCTTA--ACGTGGACAA-ATAGGAG-CCT-T--AGACCCCG-TG-CCCTT-CGCGTTTTCCGCAT-CCCAGAGCTCGAACGGCAACACGTT--G----------GCC---ACGAC--AACAA-CACAGT-----------AG----GCGTTAGC-------C-GGGGACA---------ACG-GGTGCCGTTTCGAGTTCCACCCTCGACC-GCACCGCACTAAGGGGG--C-AGCCTAAGACGAACATAGAAAG-A-TTTGAGATCGAATTCCATT--CGTAGGTACGCAACACAGGAAACCGA-GAT--ATTGGCCA--A-TAA-AA---AT----------TGTGCC-AAAAATGAAGAGGAACGCA-CGGTAGGACGTCGCTGCACAAGGCCGGG------------------ATCCAACC---------------------------------------------------------------------------------------------------------------------------------------------------------------------------------------------------------------------------------------------------------------------------------------------------------------------------------------------------------------------------------------------------------------------------------------------------------------------------------------------------------------------------------------------------------------------------------------------------------------------------------------------------------------------------------------------------------------------------------------------------------------------------------------------------------------------------------------------------------------------------------------------------------------------------------------------------------------------------------------------------------------------------------------------------------------------------------------------------------------------------------------------------------------------------------------------------------------------------------------------------------------------------------------------------------------------------------------------------------------------------------------------------------------------------------------------------------------------------------------------------------------------------------------------------------------------------------------------------------------------------------------------------------------------------------------------------------------------------------------------------------------------------------------------------------------------------------------------------------------------------------------------------------------------------------------------------------------------------------------------------------------------------------------------------------------------------------------------------------------------------------------------------------------------------------------------------------------------------------------------------------------------------------------------------------------------------------------------------------------------------------------------------------------------------------------------------------------------------------------------------------------------------------------------------------------------------------------------------------------------------------------------------------------------------------------------------------------------------------------------------------------------------------------------------------------------------------------------------------------------------------------------------------------------------------------------------------------------------------------------------------------------------------------------------------------------------------------------------------------------------------------
[truncated: 1,299,985 more chars]
