# Supplementary material for: ﻿Hedyotiskonhanungensis (Rubiaceae): A new species from the central highlands of Vietnam
Source: PhytoKeys. 2023 Mar 9;221:73–84. doi: 10.3897/phytokeys.221.95895 (PMC10209709; doi:10.3897/phytokeys.221.95895)
Supplement: Supplementary material 3 — Output of RAxML tree analysis with bootstrap values (1000 replicates) [file phytokeys-221-073_article-95895__-s003.tre]

((Pentanisia_parviflora:0.08330837829449964926,((((((Hedyotis_trichoclada_cB029_NewGuinea:0.00401911481995980042,Hedyotis_nana_cA094_NewGuinea:0.00756528202813978173)88:0.01420272366448746895,(Neanotis_nummularia_cC028_Ceylon:0.00869983381708328875,(Neanotis_wightiana_bS011_IndiaSEAsia:0.01728156112380657347,Neanotis_nummulariformis_cC029_Ceylon:0.00384579780139436079)58:0.00159783125148843822)65:0.00542652586258664769)100:0.04073649130990710659,(((Neanotis_calycina_SN13_Asia:0.00376836901082337403,Hedyotis_pahompokae_bS042_Thailand:0.00428319131965146285)100:0.02986393722866433065,(Neanotis_indica_cC030_India:0.00132823230215689688,Neanotis_monosperma_cC027_India:0.00966314943426550658)99:0.00978159799442728309)100:0.00684271669352827863,((Hedyotis_lindleyana_cB023_Asia:0.00216467076107050007,(Neanotis_kwangtungensis_IBSC1236:0.00856507965155147051,(Hedyotis_stipulata_bS9_Asia:0.00099467915801037935,Neanotis_gracilis_SN89_Asia:0.01110816554477401033)48:0.00067241610674370167)2:0.00045321708217796171)37:0.00307056866264879529,Neanotis_hirsuta_cC026_Asia:0.00090914268262705584)60:0.00436298572594573820)100:0.02547157054266758341)100:0.07477570891767097716,(((((Hedythyrsus_spermacocinus:0.05865341929383122849,Mitrasacmopsis_quadrivalvis:0.07752949840418049687)100:0.07138945275895303144,Oldenlandia_fastigiata:0.08615458920751183081)100:0.05588400075048268606,(Oldenlandia_echinulosa:0.03323058909728204835,(Oldenlandia_nervosa:0.02841209969461328325,Oldenlandia_geophila:0.01154205540104940100)100:0.01101433448068225851)100:0.04012499327254544224)90:0.01347871219195021474,(((Arcytophyllum_thymifolium_Stahl_4481:0.04022298235021793539,((Arcytophyllum_ericoides:0.03699180456785627208,(Arcytophyllum_rivetii_Andersson_22232:0.01629979220309995744,Arcytophyllum_ciliolatum:0.00728713090413740574)19:0.00000100000050002909)72:0.00497070898562830110,((Arcytophyllum_filiforme:0.00519928414414292175,Arcytophyllum_capitatum:0.00166733969929878066)97:0.01220202945392719757,((((Arcytophyllum_nitidum:0.00384528783089849082,Arcytophyllum_setosum:0.00464160052308996898)47:0.00000100000050002909,(Arcytophyllum_macbridei:0.01286140888879941727,Arcytophyllum_vernicosum:0.00819314070746941965)40:0.00135995451993940427)54:0.00350434309257822161,Arcytophyllum_lavarum:0.00885393387559420611)78:0.00349698501827130481,(Arcytophyllum_muticum_Andersson_2195:0.01727469477996098138,Arcytophyllum_aristatum:0.00939549763890997272)64:0.00310620728317658997)46:0.00000100000050002909)30:0.00349268795306906417)97:0.04428370316063311163)100:0.03960940947250179978,((Houstonia_teretifolia:0.06966277592798025831,((Oldenlandia_ovata:0.03425942739998901615,(Oldenlandia_ovata_1:0.03079311700832313911,Oldenlandia_microtheca:0.04761750544926065393)86:0.01855643790217277600)12:0.00000100000050002909,(Oldenlandia_drymarioides:0.04749018381443537856,((((Houstonia_longifolia_3:0.00917728908522377415,(Houstonia_purpurea:0.00915635167093004944,(Houstonia_canadensis:0.00998981643190278122,Houstonia_ouachitana:0.01832087991212315997)78:0.00789435801599999536)36:0.00151638586665902848)48:0.00155502532549431642,Houstonia_longifolia_1:0.00941316977541052299)100:0.06914044826177133396,((Houstonia_rosea:0.03538539085807199808,(Houstonia_serpyllifolia:0.00411063555408307160,((((Houstonia_pusilla:0.00000100000050002909,Houstonia_sharpii:0.00652145214008292579)53:0.00208034262317057005,Houstonia_micrantha:0.00000100000050002909)99:0.01384602746814668321,Houstonia_caerulea_Vincent_Lammers:0.00323740545234315778)38:0.00142304764874372431,((Houstonia_caerulea_3:0.00819599217194279944,Houstonia_caerulea_2:0.00000100000050002909)11:0.00000100000050002909,Houstonia_caerulea_1:0.00368802167495685092)73:0.00566113864345846839)51:0.00357970759777643220)100:0.03948129876530414445)49:0.00622905865488372883,Houstonia_procumbens:0.04309645849963281844)99:0.02002275319812947887)83:0.02005253044952906571,((Houstonia_acerosa:0.02601136609390243548,(Houstonia_palmeri_1:0.00458292140925461392,Houstonia_palmeri_2:0.01104493081651584940)100:0.01397628706617986410)100:0.05094890877678007884,((((Stenaria_rupicola_3:0.00000100000050002909,(Stenaria_mullerae_3:0.00509749742434566742,Stenaria_rupicola_2:0.00118570860303588376)71:0.00492534217353288693)36:0.00178694107032462178,(Stenaria_mullerae_var_pooleyana:0.00113809941580763859,((Stenaria_mullerae_2:0.01591168735345057511,Stenaria_rupicola_1:0.00000100000050002909)53:0.00187776656230916506,(Stenaria_mullerae_1:0.00389458741761168278,(Stenaria_nigricans_Yatskievych_96_92:0.00137485644118600335,(Stenaria_nigricans_var_nigricans_1:0.00694178768849324640,Stenaria_nigricans_var_nigricans_2:0.00793569772593167438)86:0.00280132444976632011)90:0.00470904306532917653)49:0.00233644483570016968)30:0.00193811068938524577)43:0.00895635577892924147)99:0.01853912432441024924,Stenaria_butterwickiae:0.05160604161500298437)47:0.00269567714358303961,((Houstonia_subviscosa_2:0.00341077610965896498,Houstonia_subviscosa_1:0.00000100000050002909)100:0.02884171011608251817,((((Houstonia_longifolia_2:0.00374880075992773234,Houstonia_rubra:0.00000100000050002909)100:0.01628242457655980704,(Houstonia_spellenbergii:0.01333289267306532293,Houstonia_wrightii:0.01072360681501166070)84:0.00420405007441660393)100:0.01510527638507717062,Houstonia_parviflora_2:0.02188654784571969145)84:0.00809134431887411319,(Houstonia_croftiae:0.02598739868759074659,(Houstonia_correllii:0.01321235284059149237,(Stenaria_umbratilis:0.00000100000050002909,Houstonia_humifusa_1:0.00168122691095315652)100:0.00807428579738713945)100:0.02497091842335671941)80:0.00568133617955474644)63:0.00197329340193174449)64:0.00760150464472117253)87:0.00807997310945647411)80:0.01345934528253146453)25:0.00311139531027397089)25:0.00865803248144882652)44:0.00925830122445906074)100:0.06245337985777095480,(Oldenlandia_pringlei:0.08222754303419635424,((Stenotis_mucronata:0.02939019910774948868,(Stenotis_brevipes_3:0.00633524980182962032,(Stenotis_brevipes_2:0.00222297922970989643,Stenotis_brevipes_1:0.00000100000050002909)91:0.00094968379370844998)86:0.00695064882826782523)100:0.02178178590154970437,(Stenotis_asperuloides:0.01594130168687676874,Stenotis_australis:0.01610986623284059102)100:0.02276270060189844457)100:0.03811356016608903607)100:0.05536867905331856882)83:0.00987139495457118460)88:0.00772523987533384193,((Thamnoldenlandia_ambovombensisDeBlockEtAl2328:0.11794659560239845186,(Amphistemon_rakotonasolensis_GroeninckxEtAl147:0.08426068905407745058,Amphistemon_humbertii_DeBlockEtAl2294:0.07941584288247005574)97:0.01538149286054975480)98:0.03750822300646626528,((Phialiphora_capitulata_DeBlockEtAl2339:0.00000100000050002909,Phialiphora_bevazahensis_BriggsRakotonasolo297:0.02849402253064609036)100:0.05975726159077187488,(Astiella_tsaratanensis_DeBlockEtAl1319:0.04788944896239105686,((Astiella_desseini_DeBlockEtAl2247:0.08129981557899224054,(Astiella_perrieri_DeBlockEtAl1927:0.00000100000050002909,Astiella_latifolia_DeBlockEtAl2255:0.00862018389533415752)100:0.04545048064644305330)98:0.01444800265364484630,Astiella_delicatula_DeBlockEtAl2173:0.06245068813199307345)73:0.00000100000050002909)87:0.01360790615287123251)100:0.04896389031119605800)95:0.01017353964512243171)93:0.01580652987966429945)56:0.01024290208266427984,(((((Manettia_lygistum_AnderssonEtAl2128:0.02440067327173222472,Manettia_alba_AnderssonEtAl1917:0.02859776289616822870)100:0.06757882595213060561,((Oldenlandia_salzmannii:0.02384802036197315733,Oldenlandia_tenuis:0.03536425276244434951)100:0.05082249363398956554,((Galianthe_eupatorioides_Schinini_Cristobal9811:0.02855696376358374949,(Diodia_spicata_AndersonEtAl1961:0.02762495874408866375,Galianthe_brasiliensis_Radovancick996:0.04136280478766468649)98:0.01480165662227504210)100:0.02588213317504671485,((Crusea_megalocarpa_Pringle3852:0.02703076769807876908,Crusea_calocephala_GustafssonEtAl215:0.04951414291340285045)99:0.02551501671816227765,(((((Richardia_scabra_AnderssonEtAl2073:0.01170285348232217963,Richardia_brasiliensis_DeBlockEtAl904:0.00724035573373829969)99:0.02913854825657317960,Richardia_stellaris_Egeroed85343:0.03699086405193188071)60:0.01381152066764432251,(Spermacoce_prostrata_AnderssonEtAl2078:0.03590560000495934823,(Spermacoce_erosa_Harwood1148:0.03946078442510696921,Spermacoce_capitata_Andersson1908:0.05472087473339842800)26:0.01090706983119140230)50:0.01545050437003986192)19:0.00802460704329337367,((((Mitracarpus_microspermus_JansenJacobsEtAl4785:0.05507996576945244083,Diodella_teres_DeBlockEtAl793:0.01785037439454772307)55:0.00550728603502693027,Ernodea_littoralis_RovaEtAl2286:0.02694829884166042439)41:0.00492553349575613076,(Spermacoce_flagelliformis_DeBlockEtAl794:0.04725162322603081860,(Spermacoce_hispida:0.02842944332743769370,(Spermacoce_ruelliae_Nilsson2296:0.03226457484490801580,(Spermacoce_filituba_Luke9022:0.03815036700730924796,Diodia_aulacosperma_Luke9029:0.04162858445745715869)83:0.00796654153917618693)10:0.00000100000050002909)81:0.00680362690154588667)51:0.01455186280396597934)22:0.01124149237000777665,(Mitracarpus_frigidus_AnderssonEtAl1995:0.05880739748505867115,((Hedyotis_coronaria_cB040_Asia:0.04835823714211747587,(Spermacoce_remota_AnderssonEtAl2016:0.01916160015343550821,Spermacoce_ocymifolia_Bremer3340:0.02171700942717096766)68:0.00017173859093083871)100:0.02363308147335152140,Spermacoce_verticillata_DeBlockEtAl632:0.03774392506812163789)48:0.01375255536918571463)29:0.00000100000050002909)26:0.00713092914717724461)49:0.00543296696433493657,Emmeorhiza_umbellata_HummelSineNumero:0.02647961650470783204)44:0.00630126748759992153)57:0.00392475398036399702)100:0.03012428440019960033)40:0.00578581592913545058)65:0.00810688674518858857,Bouvardia_glaberrima_ForbesSineNumero:0.08243973750583745430)100:0.03572043900683645468,(((Kohautia_obtusiloba_Luke9035:0.02421892839820396354,(Cordylostigma_microcala:0.04065329517540492571,(Cordylostigma_virgata_cB032:0.01618036782766803586,Kohautia_virgata_DeBlockEtAl539:0.00219056014115226027)100:0.01842137120977998047)88:0.00548916687567518186)100:0.06435791657187543702,((Oldenlandia_umbellata_SN84_Asia:0.00735831869459130806,Hedyotis_cyanantha_cC025_IndiaSEAsia:0.00512081874917649522)100:0.04724411518696275403,(Oldenlandia_wiedemannii:0.02073596740219774484,((Oldenlandia_taborensis:0.01073625619345192246,Oldenlandia_duemmeri_cB041:0.00724241533557044414)96:0.00799578678680793603,(((Oldenlandia_corymbosa_bB72:0.00324490657436920463,(Oldenlandia_pinifolia_cB024_IndiaSEAsia:0.00062523522190835489,Oldenlandia_erecta_SN2_Asia:0.00126395154091161186)100:0.00381840949875126559)100:0.00301506602645424142,Oldenlandia_wauensis:0.00812592410340885925)99:0.01027066265614673402,(Oldenlandia_capensis_var_capensis:0.01591441847511133184,(Oldenlandia_densa_robinsonii_bB92:0.00383470977655895467,Oldenlandia_nematocaulis:0.01926529131187936297)99:0.01365399755796933151)61:0.00240142546250208004)68:0.00388714979891424802)97:0.01092918759706829057)93:0.01107698448522832259)46:0.00655801880231719932)63:0.02508651128890019080,Oldenlandia_corymbosaSN114:0.04407816318836217662)100:0.04077790159638916556)100:0.02891257623432141183,(((((Oldenlandia_bifloraSN20:0.03122152372278163765,Hedyotis_cf_bifloraSN87:0.02052930140019751382)86:0.00868933132641369448,(((Oldenlandia_strigulosa_snTaiwan1:0.00414615300843466233,Oldenlandia_biflora:0.00657204855318707648)100:0.01619685053513178485,(Leptopetalum_grayii_bZ041_Japan:0.01315944378782354929,Leptopetalum_foetidum_cB044_Pacific:0.01890801573292022128)95:0.00786675930764743105)100:0.01147052222713198025,(Oldenlandia_pteritaSN149:0.00708846307625591709,Oldenlandia_pteritaSN163:0.01387053951386232019)100:0.00994322160533310170)79:0.00644605093002523829)96:0.01434795551356101567,((Kadua_affinis_Motley_1733:0.00077043613893156546,(Kadua_fosbergii_Motley_1677:0.00350160029377378406,Kadua_axillaris_Motley_1724:0.00262694905324397081)93:0.00546894027223464221)100:0.02125640234538886744,((((Kadua_fluviatilis_NTBG_960163:0.00808103032199541764,(Kadua_acuminata:0.00337071565128110135,Kadua_fluviatilis_Motley_1747:0.00840591269140878068)95:0.00730090355143548243)79:0.00760956329477974550,(Kadua_parvula_Perlman_12783:0.01215925403762640154,(((Kadua_laxiflora_Perlman_6677:0.00812708627653629598,Kadua_littoralis_Kiehn_Luegmayr_920823:0.00168248879098677477)76:0.00347031124728161208,Kadua_degeneri_Wood_5062:0.00000100000050002909)75:0.00345295248557710719,(Kadua_cordata_Fagerlind_6863:0.00991054417597974149,(Kadua_elatior_Wagner_6350:0.00082985402946337259,Kadua_flynnii_Perlman_15631:0.00496820942851038810)100:0.00960513645275886015)61:0.00090832846312227807)90:0.00691740551414738673)100:0.01272397429842225987)79:0.00333112865153697502,((Kadua_foggiana_Sparre_27:0.00000100000050002909,Kadua_centranthoides_Skottsberg_6788:0.00320700031621583715)100:0.01772247471437589719,(Kadua_tahuatensis_Perlman_15945:0.02040791793601187329,(Kadua_romanzoffiensis_MarieSachet_2579:0.02156479065789843746,Kadua_coriacea_Motley_1703:0.01321004399816607874)97:0.01081715941952068709)62:0.00163605552201259979)38:0.00385081339848470120)20:0.00000100000050002909,(Kadua_foggiana:0.00000100000050002909,Kadua_centranthoides:0.00550185676396217072)99:0.01110261975977958927)99:0.01423415003593835916)100:0.01924123651902346147)100:0.03241963951336260252,((((Hedyotis_sp_bZ011_Vietnam:0.00742106401528364479,(((Oldenlandia_chrysotricha_bZ040_China:0.00190722365280770394,(Oldenlandia_chrysotricha_bR100_China:0.00125221028357032252,Oldenlandia_chrysotricha_bR99_China:0.00562408686058237829)96:0.00187026685515019955)93:0.00061727361578636439,Exallage_chrisotrichaSN119:0.00188784185915837131)100:0.01236084904368952089,((((Oldenlandia_auricularia_cC020_Ceylon:0.00229486242562444969,Exallage_auriculariaSN85:0.00198493892242531831)100:0.01992896882602348749,((ExallageSN172:0.01140649346579043072,Hedyotis_fulva_NSuphuntee786:0.00867266084225610558)88:0.00739886413841816647,(Hedyotis_costata_bS41_Asia:0.00249090158749014530,Hedyotis_vestita_bS40_Asia:0.00183810971159036681)100:0.00687355837086004676)47:0.00088123180523812564)28:0.00071987035685988762,(Exallage_auriculariaSN109:0.00987685487949171645,(ExallageSN177:0.00576107184136473265,(Exallage_auriculariaSN100:0.00000100000050002909,Oldenlandia_auricularia_cB013_Asia:0.00200176701641862969)100:0.00748100753773286997)67:0.00190336276727675344)39:0.00211672007850831345)5:0.00000100000050002909,(((Oldenlandia_lineata_bS6_IndiaSEAsia:0.00125319849165907789,Oldenlandia_lineata_cB010_IndiaSEAsia:0.00123698738924112907)100:0.01090048461898845793,(Oldenlandia_auricularia_cC021_Fiji:0.00682431739269921418,Oldenlandia_lapeyrousii_cA097_NewGuinea:0.00753156035584141154)67:0.00358068647566932036)52:0.00073798981589902053,Exallage_pachycarpaSN180:0.00764805027912550481)16:0.00065474394638900325)94:0.00610905825913400733)67:0.00272861744256584727)84:0.00514950742747097463,(((Hedyotis_scandensSN168:0.00126500523175146463,Hedyotis_scandensHGW00892:0.00676010741074736191)100:0.00706620708492647354,Hedyotis_scandens_cA052_Asia:0.00816795828941484052)100:0.01330295566389734854,(Hedyotis_capitellata_bZ031_SEAsia:0.02140726739184510216,(((Hedyotis_dianxiensis_bZ048_China:0.00000100000050002909,Hedyotis_dianxiensis_IBSC1275_1:0.00000100000050002909)81:0.00798167148067693843,((Oldenlandia_scabra_cB025_IndiaSEAsia:0.00712222620253974859,(Hedyotis_sp_bZ013_Vietnam:0.00000100000050002909,Hedyotis_sp_bZ008_Vietnam:0.00000100000050002909)100:0.00239292054023394546)80:0.00398027942575082498,((Hedyotis_sp_bZ009_Vietnam:0.00063928801721880755,Hedyotis_sp_bZ018_Vietnam:0.00842576456314338487)85:0.00256278848053315784,((Hedyotis_sp_bZ023_Vietnam:0.00064291399078862882,(Hedyotis_sp_bZ021_Vietnam:0.00063999735532984780,(Oldenlandia_hedyotidea_cB006_Asia:0.00128127045245822577,(Hedyotis_hedyotidea_IBSC1249:0.00000100000050002909,Hedyotis_sp_bZ025_Vietnam:0.00051632355412263304)48:0.00011760752009126196)64:0.00191642321289135363)32:0.00000100000050002909)88:0.00321071921397008547,Hedyotis_sp_bZ020_Vietnam:0.00644422189875153758)78:0.00259577703909725415)67:0.00000100000050002909)8:0.00000100000050002909)100:0.00610522946247393002,(Hedyotis_capitellataSN176:0.01107872675342643463,Hedyotis_capitellata_bR98_SEAsia:0.01204075543743647961)69:0.00080890260037849563)77:0.00143285333684624035)96:0.00690695457056890276)90:0.00433201488445459498)100:0.04466584476155720934,(Hedyotis_scabraSN183:0.04681569269562482066,(((Hedyotis_verticillataSN184:0.00138258515772644256,(Hedyotis_verticillataSN124:0.00115727622645175172,Oldenlandia_verticillata_SN5_Asia:0.01241313564900262296)84:0.00160324041224391449)99:0.02413790319254243560,((Oldenlandia_pinifolia_bS031_IndiaSEAsia:0.01105846807896076686,(Hedyotis_pinifoliaSN173:0.00191576456643673338,Oldenlandia_pinifolia_IBSC1231:0.00804252044514115749)100:0.02068266650101951640)100:0.03818905221936096800,((Oldenlandia_linoidesSN189:0.05856231174151100421,Oldenlandia_gracilipes_cA061_Thailand:0.04550519188622602351)89:0.02687753332763489350,((Oldenlandia_stocksii_cC022_India:0.09735821413652544221,Hedyotis_koana_IBSC978:0.04318909842366239898)94:0.02085589204019327667,(Oldenlandia_lancifolia:0.04586817626053422969,(Oldenlandia_galioides:0.01611860389382770153,((Oldenlandia_herbacea_cB058:0.00000100000050002909,(Oldenlandia_diffusa_bS3_Asia:0.00094985273562402692,Oldenlandia_brachypoda_SN88_Asia:0.00210560222836917279)77:0.00108295127533086007)98:0.00830441494908989476,Oldenlandia_diffusaSN115:0.00000100000050002909)97:0.00803277172118700179)99:0.01401148760820432500)100:0.02106537135827625529)79:0.00874147476297501731)64:0.00627278457188980461)35:0.00682038922084047834)66:0.00878980730161133504,((Hedyotis_verticillatagrpSN182:0.03778555102355698331,((Oldenlandia_tenelliflora_cA089_Asia:0.00067093064722452606,Oldenlandia_tenelliflora:0.00196728705079205445)94:0.00128340641029947816,(Hedyotis_angustifolia_cB014_IndiaSEAsia:0.00084352211554251195,Hedyotis_tenellifloraSN108:0.00176294632166887105)73:0.00123594099948683947)83:0.00270472093536162179)75:0.00478011502649825729,Hedyotis_verticillataSN104:0.01551357611721956506)86:0.01553098927759661955)100:0.03054573878652305438)90:0.00931915179366973531)38:0.00512891543917747689,(((Oldenlandia_krewenhensisSN192:0.02451422574568162122,(Oldenlandia_ovatifolia_bZ044_SEAsia:0.04395984938323911628,Hedyotis_ovatifoliaSN185:0.01607623915523238509)100:0.01440645081527701897)73:0.00375899566362274075,Hedyotis_oligocephalaSN160:0.02280126068942363304)100:0.03261030498862706878,((Hedyotis_coronariaSN171:0.02348826612471780970,Hedyotis_coronariaSN191:0.06445279287415194014)100:0.03324345837219307154,(Oldenlandia_cherevensis_cA054_SEAsia:0.00584834161240345256,Oldenlandia_chereevensis_NSuphuntee799:0.00241793368208503704)100:0.04050431097047502149)100:0.01710035327383056455)52:0.00912688699225773503)20:0.00719076199832042150)39:0.01176075244570174566,Oldenlandia_mitrasacmoides:0.10463076983599556291)100:0.04855475362903147879)47:0.00665010606000801096)66:0.01228377791415584223)98:0.01682972532348136346,((((Hedyotis_corymbiformisSN186:0.00153634448976488949,Hedyotis_ssSN188:0.00140010683589556926)67:0.00057176788118142442,Hedyotis_ssSN194:0.00120068709831880468)100:0.08098638268906360738,((Hedyotis_ternata_bZ027_SEAsia:0.00076065184578009634,(Hedyotis_tetrangularis_cB052_SEAsia:0.00063454632643459685,Hedyotis_parryi_cB057_China:0.00187237098257170536)98:0.00174581501686189031)100:0.06247830027924253932,((((Hedyotis_albonervia_SN202:0.00000100000050002909,(Hedyotis_purpurascens_cC032_India:0.00520091172102994746,Hedyotis_purprascences_SN201:0.01671775672895433121)99:0.02306792204048122366)53:0.01369085169701645711,((Hedyotis_tranvancoria_SN203:0.00000100000050002909,((Hedyotis_albonervia_SN204:0.00334775172323555992,Hedyotis_albonervia_SN206:0.00000100000050002909)95:0.00334481338291758336,Hedyotis_tranvancoria_SN205:0.00000100000050002909)56:0.00000100000050002909)60:0.00000100000050002909,Hedyotis_travancoria_SN207:0.00176097147376287491)100:0.01488906627479527275)74:0.01093212967413994229,(((Hedyotis_pruinosa_SN200:0.02961911204682149412,Hedyotis_articularis_bP48_India:0.01786211929973968368)79:0.01802964090737508088,((Hedyotis_santapuii_SN199:0.00952044959728759986,Hedyotis_swertioides_India:0.02523827117082004870)96:0.01773813065451865234,(Hedyotis_stylosa_bS34_India:0.00484157397009423070,Hedyotis_swertioides_SN197:0.00000100000050002909)100:0.01007702073155020486)96:0.01323439851799135258)86:0.00829370220841790795,Hedyotis_verticillaris_bS39_India:0.02266867413772220494)74:0.00354373581476988405)98:0.01010967788053256967,(((((Hedyotis_tenuipes_bZ037_China:0.00131733410367862198,Hedyotis_effusa_aT081_Asia:0.00000100000050002909)100:0.02217218461872558916,((Hedyotis_caudatifolia_cB037_China:0.00193760923639660332,Hedyotis_consanguinea_aT79_China:0.00873648833397175882)100:0.03127969098101662793,(Hedyotis_melli_bZ036_China:0.00288966300333393404,Hedyotis_assimilis_cB055_China:0.00000100000050002909)100:0.01251991169463325879)15:0.00000100000050002909)30:0.00123769984895584690,((Hedyotis_yangchunensis_Ruijiang_Wang_1270:0.01823059663050279749,(Hedyotis_cantoniensis_cA056_China:0.00063390047439436132,(Hedyotis_lancea_cB003_China:0.00000100000050002909,Hedyotis_caudatifolia_cB027_China:0.00433783515092985104)39:0.00059500574210742717)100:0.01977754609027662647)3:0.00000100000050002909,(Hedyotis_paridifolia_TM3167_China:0.00070664057486644191,Hedyotis_paridifolia_TM3165_China:0.00098229092891608210)100:0.01598890958190175154)31:0.00188868116208669142)72:0.00281505977176175256,(((Hedyotis_uncinella_bZ038_China:0.01526936050425355823,(Hedyotis_cf_SN193:0.00277217468291346978,Hedyotis_rivalis_bZ035_Malaysia:0.00428711593637354574)100:0.01022326150635748283)100:0.01710982745371454269,((Hedyotis_korrorensis_aT83_Pacific:0.00287394946023660251,(Hedyotis_megalantha_aT99:0.00919357298905133270,Hedyotis_fruticulosa_Fosberg46564:0.00000100000050002909)88:0.00859576920162863529)97:0.00300173810320302371,(Hedyotis_sudest_SKP946_NewGuinea:0.00086133695183157751,Hedyotis_novoguinensis_cA093_NewGuinea:0.00234011405383683421)100:0.01167219335912056573)100:0.01677049108583677714)100:0.00724548587262003208,((Hedyotis_vachellii_cB007_China:0.02238982095820132856,(Hedyotis_acutangula_cB002_Asia:0.01124721990480004492,Hedyotis_bracteosa_cB004_China:0.01966126318080047009)71:0.00332844101289677926)83:0.00498600659006263620,(Hedyotis_bodinieri_cB012_China:0.01830044262868271709,((Hedyotis_shiuyingiae_cB018_China:0.00000100000050002909,Hedyotis_shiuyingiae_Ruijiang_Wang_1255:0.00000100000050002909)100:0.00408568567110136061,Hedyotis_shenzhenensis_Ruijiang_Wang_1262:0.00870331754174451418)90:0.00402246544749689655)80:0.00387779221242849940)88:0.00296217568902884618)93:0.00499161352152155575)94:0.00433563049843791772,((((Hedyotis_pubescens_cB042_NewGuinea:0.01639088781637960957,(((Hedyotis_philippensis_cB043_Asia:0.00000100000050002909,Hedyotis_rigida_bZ042_SEAsia:0.00000100000050002909)89:0.00906693717295054685,Hedyotis_fissistipula_cB019_Borneo:0.01176259128307880798)66:0.00201624954477921036,((Hedyotis_schlechteri_cA092_NewGuinea:0.00438277815366695019,Hedyotis_valetoniana_bZ030_NewGuinea:0.00443681275187783348)100:0.00267079401387531820,(Hedyotis_nutans_bS27_NewGuinea:0.00451632512445136747,(((Hedyotis_pulchella_FL077:0.00000100000050002909,Hedyotis_pulchella_FL035:0.00000100000050002909)94:0.00150370326489160226,Hedyotis_pulchella_bZ029_Borneo:0.00615871389183174876)63:0.00082827542647089360,(Hedyotis_macrostegia_FL049:0.00232579152399065492,(Hedyotis_macrostegia_Borneo:0.00279862835211948423,Hedyotis_macrostegia_FL052:0.00000100000050002909)10:0.00000100000050002909)75:0.00777837206029260986)87:0.00819487647620898742)72:0.00271107844427334035)99:0.00765142406620574096)65:0.00089500195748105471)56:0.00317000455163164371,Hedyotis_macrosepala_Averynaov_et_al_VH2642:0.02009609834584689600)84:0.00389079033109570541,(Hedyotis_konhanungensis:0.01492710426977398100,((Hedyotis_tridentata_bS36_Ceylon:0.00907861235146861442,Hedyotis_coprosmoides_bS14_Ceylon:0.00066797779831154116)87:0.00226633225823740176,(((Metabolos_rugosus_bS7_SEAsia:0.00298427507303951909,(Hedyotis_ceylanica_cC017_Ceylon:0.00000100000050002909,Hedyotis_ceylanica_cC016_Ceylon:0.00000100000050002909)99:0.00000100000050002909)96:0.00147307543289085284,Hedyotis_nodulosa_bS26_Ceylon:0.00061534064808039667)95:0.00261000248111513790,((((Hedyotis_lessertiana_var_lessertiana_Ceylon:0.00142721810946319248,(Hedyotis_dendroides_bS2_Ceylon:0.00525869325502640716,(((Hedyotis_flavescens_SN61_Ceylon:0.00352692376371730463,Hedyotis_gardnerii_bS016_Ceylon:0.00510244002051391584)68:0.00226748737252291215,(Hedyotis_lessertiana_var_marginata_Ceylon:0.00171014100216981130,Hedyotis_marginata_SN72_Ceylon:0.00227149754459596374)77:0.00158351702165775241)19:0.00000100000050002909,Hedyotis_quinquenervia_aT97_Ceylon:0.00295658477120596926)40:0.00062912226303326409)11:0.00000100000050002909)34:0.00000100000050002909,Hedyotis_thwaitesii_SN79_India:0.02002132270244168233)75:0.00353657155534915562,((Hedyotis_obscura_bS29_Ceylon:0.01120341026896676598,(Hedyotis_lawsoniae_aT98_Ceylon:0.01351075255588647141,Hedyotis_trimenii_bS37_India:0.00150860918527994758)32:0.00216904590290728245)76:0.00214486942011700215,Hedyotis_fruticosa_aT85_India:0.01276043939772202214)33:0.00200015297799100789)69:0.00235951942933322048,Hedyotis_rhinophylla_aT90_Ceylon:0.00976992978662988461)54:0.00076773276773106104)72:0.00969334917298351681)100:0.01173312636341272697)50:0.00199914569477343445)85:0.00409436583712591458,(Hedyotis_cathayana_TM3214_China:0.00787968762842999361,(((Hedyotis_sp_bZ024_Vietnam:0.00062996894546757181,Hedyotis_sp_bZ022_Vietnam:0.00000100000050002909)100:0.01832075178536500884,Hedyotis_communis_cA055_China:0.00703757711881683890)55:0.00117706604738952443,((Hedyotis_prostrata_bZ043_SEAsia:0.00669997941255779522,Hedyotis_minutopuberula_TM3219_China:0.01617618237282110807)99:0.00644026467918144829,((Hedyotis_hainanensis_cB028_China:0.00078958956796790962,Hedyotis_cheniana_TM3190_China:0.00000100000050002909)100:0.00872382455345510795,Hedyotis_cryptantha_TM3202_China:0.00659067491291921888)72:0.00152483821596318325)56:0.00107225276740642106)30:0.00049246001822770571)100:0.00931194564036959792)92:0.00458078878687335437)93:0.00734259449094091989)65:0.00797131024526817437)100:0.04577455431751387138)100:0.07239641765761196945,(((Pentodon_pentandrus_Zambia:0.03283494167302405259,(Dentella_repens_TM3161:0.00000100000050002909,Dentella_repens:0.00882291381448897100)100:0.05769790591186151063)100:0.07203406748382339131,((((Oldenlandia_goreensis:0.04569009859197126211,Oldenlandia_angolensis:0.02433980681644960439)92:0.00603041715326224897,(Hedyotis_unifloraSN195:0.00000100000050002909,Oldenlandia_uniflora:0.00000100000050002909)98:0.01486473704380217829)39:0.00165888389815011775,Oldenlandia_trinervia_cC024_Asia:0.01891318763246498807)100:0.01904954984059362838,((Agathisanthemum_quadricostatum_cC031:0.01366592245913620524,(Agathisanthemum_globosum:0.00258867707177308287,Agathisanthemum_chlorophyllum_cB031:0.00067231309173120500)99:0.00761658892610522515)47:0.00131008327256469269,(Lelya_osteocarpa:0.00306109638197791210,(Lelya_prostrata_cB039:0.00000100000050002909,Agathisanthemum_bojeri:0.00000100000050002909)100:0.01450700373472489993)97:0.00652257962928222326)100:0.01987592920872535349)100:0.06711051190335538819)60:0.01079530259241727637,((Oldenlandia_rosulata:0.15339617251067091952,((Oldenlandia_herbacea_var_herbacea:0.03226266626409293042,(Conostomium_natalense_Dahlstrand1346:0.02527847037302949351,(Conostomium_quadrangulare_Puff_Kelbessa821222:0.03495951982865312668,Conostomium_zoutpansbergense_BremerEtAl4331:0.01190981213968299660)100:0.03206335793193345468)54:0.00754760562063929146)100:0.06600358305184145236,(((Lathraeocarpa_acicularis__BlockEtAl316:0.04414904299304780316,(Phylohydrax_carnosa_Bremer3783:0.00291544372920502209,Phylohydrax_madagascariensis_DeBlockEtAl640:0.00000100000050002909)98:0.01975813702724717874)75:0.02316518376532013951,Lathraeocarpa_acicularis_BlockEtAl316:0.01890905447223519692)100:0.03666537765109796621,((Oldenlandia_stricta_cC023_India:0.07563742774701683047,((Oldenlandia_affinis:0.00184103376658406744,(Hedyotis_kurzii_bZ039_SEAsia:0.00000100000050002909,Oldenlandia_viarumSN174:0.00324965007906978694)96:0.00143692230927895616)100:0.04828376307841370646,Pentanopsis_fragrans:0.02652798309064666876)90:0.00245116417335540515)98:0.01732676121922517923,(Amphiasma_merenkyanum_cB033:0.04248372359154206634,Amphiasma_luzuloides_DesseinEtAl1167:0.07262994283488366509)100:0.05611993945365131159)100:0.04909966412485779197)48:0.01444402686768916227)58:0.01364396274866124491)100:0.04157455389611938723,((Kohautia_subverticillata_DesseinEtAl432:0.01336411334391290201,Kohautia_longifolia_DesseinEtAl462:0.00595073284723746185)100:0.01547301859948894270,((Kohautia_coccinea:0.02680467665917087711,Kohautia_caespitosa_DesseinEtAl432:0.01913723930907681309)98:0.00783638577163500716,(Kohautia_amatymbica_BremerEtAl307:0.01636903851109073812,Kohautia_cynanchica:0.04247591222163184937)100:0.01531234413900841966)96:0.00682341852710373429)100:0.07602011562014991675)100:0.04424256727892827284)32:0.00678214607034603213)52:0.00705198619227387618)100:0.22022295656100934758,Carphalea_madagascariensis:0.05565689348340513432)97:0.02739984086418069745):0.03731650568269988949,Batopedina_pulvinellata:0.03731650568269988949);
